# Supplementary material for: Fibroblast growth factor 18 alleviates stress-induced pathological cardiac hypertrophy in male mice
Source: Nat Commun. 2023 Mar 4;14:1235. doi: 10.1038/s41467-023-36895-1 (PMC9985628; doi:10.1038/s41467-023-36895-1)
Supplement: Supplementary file 3 — Source Data [file 41467_2023_36895_MOESM3_ESM.zip]

Archive with 242 entries (206 files):
- 22-09253B_Source Data file/
- 22-09253B_Source Data file/blots and gels/
- 22-09253B_Source Data file/blots and gels/blots/
- 22-09253B_Source Data file/blots and gels/blots/1 Raw data Figures.jpg
- 22-09253B_Source Data file/blots and gels/blots/2 Raw data online Figures 1-3.jpg
- 22-09253B_Source Data file/blots and gels/blots/3 Raw data online Figures 5 and 9.jpg
- 22-09253B_Source Data file/blots and gels/blots/4 Raw data online Figures 10-13.jpg
- 22-09253B_Source Data file/blots and gels/blots/5 Raw data online Figures 15-19.jpg
- 22-09253B_Source Data file/blots and gels/blots/F1.jpg
- 22-09253B_Source Data file/blots and gels/blots/F2.jpg
- 22-09253B_Source Data file/blots and gels/blots/F3.jpg
- 22-09253B_Source Data file/blots and gels/blots/F5.jpg
- 22-09253B_Source Data file/blots and gels/blots/F6.jpg
- 22-09253B_Source Data file/blots and gels/blots/F7.jpg
- 22-09253B_Source Data file/blots and gels/blots/S1.jpg
- 22-09253B_Source Data file/blots and gels/blots/S10.jpg
- 22-09253B_Source Data file/blots and gels/blots/S11.jpg
- 22-09253B_Source Data file/blots and gels/blots/S13.jpg
- 22-09253B_Source Data file/blots and gels/blots/S15.jpg
- 22-09253B_Source Data file/blots and gels/blots/S18-19.jpg
- 22-09253B_Source Data file/blots and gels/blots/S2.jpg
- 22-09253B_Source Data file/blots and gels/blots/S3.jpg
- 22-09253B_Source Data file/blots and gels/blots/S5.jpg
- 22-09253B_Source Data file/blots and gels/blots/S9.jpg
- 22-09253B_Source Data file/blots and gels/F1.xlsx
- 22-09253B_Source Data file/blots and gels/F2.xlsx
- 22-09253B_Source Data file/blots and gels/F3.xlsx
- 22-09253B_Source Data file/blots and gels/F5.xlsx
- 22-09253B_Source Data file/blots and gels/F6.xlsx
- 22-09253B_Source Data file/blots and gels/F7.xlsx
- 22-09253B_Source Data file/blots and gels/S1.xlsx
- 22-09253B_Source Data file/blots and gels/S10.xlsx
- 22-09253B_Source Data file/blots and gels/S11.xlsx
- 22-09253B_Source Data file/blots and gels/S13.xlsx
- 22-09253B_Source Data file/blots and gels/S15.xlsx
- 22-09253B_Source Data file/blots and gels/S18.xlsx
- 22-09253B_Source Data file/blots and gels/S19.xlsx
- 22-09253B_Source Data file/blots and gels/S2.xlsx
- 22-09253B_Source Data file/blots and gels/S3.xlsx
- 22-09253B_Source Data file/blots and gels/S5.xlsx
- 22-09253B_Source Data file/blots and gels/S9.xlsx
- 22-09253B_Source Data file/blots and gels/~$S1.xlsx
- 22-09253B_Source Data file/F1/
- 22-09253B_Source Data file/F1/F1 a-c/
- 22-09253B_Source Data file/F1/F1 a-c/fig1a code.docx
- 22-09253B_Source Data file/F1/F1 a-c/fig1a.pdf
- 22-09253B_Source Data file/F1/F1 a-c/fig1b code.docx
- 22-09253B_Source Data file/F1/F1 a-c/fig1b.pdf
- 22-09253B_Source Data file/F1/F1 a-c/fig1c code.docx
- 22-09253B_Source Data file/F1/F1 a-c/fig1c.pdf
- 22-09253B_Source Data file/F1/F1 a-c/GSE18801 dataset.xlsx
- 22-09253B_Source Data file/F1/F1 d/
- 22-09253B_Source Data file/F1/F1 d/F1 d.xlsx
- 22-09253B_Source Data file/F1/F1 d/heatmap sham TAC.tiff
- 22-09253B_Source Data file/F1/F1 e.xlsx
- 22-09253B_Source Data file/F1/F1 f.xlsx
- 22-09253B_Source Data file/F1/F1 g.xlsx
- 22-09253B_Source Data file/F2/
- 22-09253B_Source Data file/F2/F2 a.xlsx
- 22-09253B_Source Data file/F2/F2 b.xlsx
- 22-09253B_Source Data file/F2/F2 d.xlsx
- 22-09253B_Source Data file/F2/F2 e.xlsx
- 22-09253B_Source Data file/F2/F2 f.xlsx
- 22-09253B_Source Data file/F2/F2 g.xlsx
- 22-09253B_Source Data file/F2/F2 h.xlsx
- 22-09253B_Source Data file/F2/F2 i.xlsx
- 22-09253B_Source Data file/F2/F2 j.xlsx
- 22-09253B_Source Data file/F3/
- 22-09253B_Source Data file/F3/F3 a.xlsx
- 22-09253B_Source Data file/F3/F3 c.xlsx
- 22-09253B_Source Data file/F3/F3 d.xlsx
- 22-09253B_Source Data file/F3/F3 e.xlsx
- 22-09253B_Source Data file/F3/F3 f.xlsx
- 22-09253B_Source Data file/F3/F3 g.xlsx
- 22-09253B_Source Data file/F4/
- 22-09253B_Source Data file/F4/F4 a.xlsx
- 22-09253B_Source Data file/F4/F4 c.xlsx
- 22-09253B_Source Data file/F4/F4 d.xlsx
- 22-09253B_Source Data file/F4/F4 e.xlsx
- 22-09253B_Source Data file/F4/F4 f.xlsx
- 22-09253B_Source Data file/F4/F4 g.xlsx
- 22-09253B_Source Data file/F4/F4 h.xlsx
- 22-09253B_Source Data file/F5/
- 22-09253B_Source Data file/F5/F5 a-b/
- 22-09253B_Source Data file/F5/F5 a-b/Fig5 a code.docx
- 22-09253B_Source Data file/F5/F5 a-b/Fig5 a.pdf
- 22-09253B_Source Data file/F5/F5 a-b/Fig5 b code.docx
- 22-09253B_Source Data file/F5/F5 a-b/Fig5 b.pdf
- 22-09253B_Source Data file/F5/F5 a-b/GSE18801 dataset.xlsx
- 22-09253B_Source Data file/F5/F5 c/
- 22-09253B_Source Data file/F5/F5 c/1-1.tif
- 22-09253B_Source Data file/F5/F5 c/NRCMs Gel.jpg
- 22-09253B_Source Data file/F5/F5 c/NRCMs.fasta
- 22-09253B_Source Data file/F5/F5 c/NRCMs.msf
- 22-09253B_Source Data file/F5/F5 c/NRCMs.raw
- 22-09253B_Source Data file/F5/F5 c/NRCMs_3_3006.xlsx
- 22-09253B_Source Data file/F5/F5 d.xlsx
- 22-09253B_Source Data file/F5/F5 e.xlsx
- 22-09253B_Source Data file/F6/
- 22-09253B_Source Data file/F6/F6 a.xlsx
- 22-09253B_Source Data file/F6/F6 b.xlsx
- 22-09253B_Source Data file/F6/F6 c.xlsx
- 22-09253B_Source Data file/F6/F6 d.xlsx
- 22-09253B_Source Data file/F6/F6 e.xlsx
- 22-09253B_Source Data file/F6/F6 g.xlsx
- 22-09253B_Source Data file/F6/F6 h.xlsx
- 22-09253B_Source Data file/F6/F6 i.xlsx
- 22-09253B_Source Data file/F6/F6 j.xlsx
- 22-09253B_Source Data file/F6/F6 k.xlsx
- 22-09253B_Source Data file/F6/F6 l.xlsx
- 22-09253B_Source Data file/F7/
- 22-09253B_Source Data file/F7/F7 a.xlsx
- 22-09253B_Source Data file/F7/F7 b.xlsx
- 22-09253B_Source Data file/F7/F7 d.xlsx
- 22-09253B_Source Data file/F7/F7 e.xlsx
- 22-09253B_Source Data file/F7/F7 f.xlsx
- 22-09253B_Source Data file/F7/F7 g.xlsx
- 22-09253B_Source Data file/F8/
- 22-09253B_Source Data file/F8/F8 a.xlsx
- 22-09253B_Source Data file/F8/F8 b.xlsx
- 22-09253B_Source Data file/F8/F8 d.xlsx
- 22-09253B_Source Data file/F8/F8 e.xlsx
- 22-09253B_Source Data file/F8/F8 f.xlsx
- 22-09253B_Source Data file/F8/F8 g.xlsx
- 22-09253B_Source Data file/F8/F8 h.xlsx
- 22-09253B_Source Data file/S1/
- 22-09253B_Source Data file/S1/S1 a.xlsx
- 22-09253B_Source Data file/S1/S1 b.xlsx
- 22-09253B_Source Data file/S1/S1 c/
- 22-09253B_Source Data file/S1/S1 c/heatmap.tiff
- 22-09253B_Source Data file/S1/S1 c/s1 c.xlsx
- 22-09253B_Source Data file/S10/
- 22-09253B_Source Data file/S10/S10 a.xlsx
- 22-09253B_Source Data file/S10/S10 b.xlsx
- 22-09253B_Source Data file/S10/S10 c.xlsx
- 22-09253B_Source Data file/S10/S10 d.xlsx
- 22-09253B_Source Data file/S10/S10 e.xlsx
- 22-09253B_Source Data file/S10/S10 f.xlsx
- 22-09253B_Source Data file/S10/S10 g.xlsx
- 22-09253B_Source Data file/S10/S10 h.xlsx
- 22-09253B_Source Data file/S10/S10 i.xlsx
- 22-09253B_Source Data file/S10/S10 j.xlsx
- 22-09253B_Source Data file/S11/
- 22-09253B_Source Data file/S11/S11 a.xlsx
- 22-09253B_Source Data file/S11/S11 b.xlsx
- 22-09253B_Source Data file/S12/
- 22-09253B_Source Data file/S12/S12 a.xlsx
- 22-09253B_Source Data file/S12/S12 b.xlsx
- 22-09253B_Source Data file/S12/S12 d.xlsx
- 22-09253B_Source Data file/S12/S12 e.xlsx
- 22-09253B_Source Data file/S13/
- 22-09253B_Source Data file/S13/S13 c.xlsx
- 22-09253B_Source Data file/S14/
- 22-09253B_Source Data file/S14/S14 a.xlsx
- 22-09253B_Source Data file/S14/S14 b.xlsx
- 22-09253B_Source Data file/S14/S14 c.xlsx
- 22-09253B_Source Data file/S14/S14 e.xlsx
- 22-09253B_Source Data file/S14/S14 f.xlsx
- 22-09253B_Source Data file/S14/S14 g.xlsx
- 22-09253B_Source Data file/S14/S14 h.xlsx
- 22-09253B_Source Data file/S15/
- 22-09253B_Source Data file/S15/S15a.xlsx
- 22-09253B_Source Data file/S15/S15b.xlsx
- 22-09253B_Source Data file/S15/S15c.xlsx
- 22-09253B_Source Data file/S15/S15d.xlsx
- 22-09253B_Source Data file/S15/S15e.xlsx
- 22-09253B_Source Data file/S15/S15f.xlsx
- 22-09253B_Source Data file/S16/
- 22-09253B_Source Data file/S16/S16 a.xlsx
- 22-09253B_Source Data file/S16/S16 b.xlsx
- 22-09253B_Source Data file/S16/S16 c.xlsx
- 22-09253B_Source Data file/S16/S16 d.xlsx
- 22-09253B_Source Data file/S16/S16 e.xlsx
- 22-09253B_Source Data file/S17/
- 22-09253B_Source Data file/S18/
- 22-09253B_Source Data file/S18/S18 a.xlsx
- 22-09253B_Source Data file/S18/S18 b.xlsx
- 22-09253B_Source Data file/S18/S18 c.xlsx
- 22-09253B_Source Data file/S18/S18 d.xlsx
- 22-09253B_Source Data file/S18/S18 e.xlsx
- 22-09253B_Source Data file/S18/S18 f.xlsx
- 22-09253B_Source Data file/S18/S18 g.xlsx
- 22-09253B_Source Data file/S18/S18 h.xlsx
- 22-09253B_Source Data file/S19/
- 22-09253B_Source Data file/S19/S19 a.xlsx
- 22-09253B_Source Data file/S19/S19 b.xlsx
- 22-09253B_Source Data file/S19/S19 c.xlsx
- 22-09253B_Source Data file/S19/S19 d.xlsx
- 22-09253B_Source Data file/S19/S19 e.xlsx
- 22-09253B_Source Data file/S19/S19 f.xlsx
- 22-09253B_Source Data file/S2/
- 22-09253B_Source Data file/S2/S2 a.xlsx
- 22-09253B_Source Data file/S2/S2 b.xlsx
- 22-09253B_Source Data file/S2/S2 c.xlsx
- 22-09253B_Source Data file/S2/S2 d.xlsx
- 22-09253B_Source Data file/S2/S2 e.xlsx
- 22-09253B_Source Data file/S2/S2 f.xlsx
- 22-09253B_Source Data file/S2/S2 g.xlsx
- 22-09253B_Source Data file/S2/S2 h.xlsx
- 22-09253B_Source Data file/S3/
- 22-09253B_Source Data file/S3/S3 a.xlsx
- 22-09253B_Source Data file/S3/S3 b.xlsx
- 22-09253B_Source Data file/S4/
- 22-09253B_Source Data file/S4/S4 a.xlsx
- 22-09253B_Source Data file/S4/S4 b.xlsx
- 22-09253B_Source Data file/S4/S4 c.xlsx
- 22-09253B_Source Data file/S4/S4 d.xlsx
- 22-09253B_Source Data file/S4/S4 e.xlsx
- 22-09253B_Source Data file/S5/
- 22-09253B_Source Data file/S5/S5 a.xlsx
- 22-09253B_Source Data file/S5/S5 c.xlsx
- 22-09253B_Source Data file/S6/
- 22-09253B_Source Data file/S6/S6 a.xlsx
- 22-09253B_Source Data file/S6/S6 b.xlsx
- 22-09253B_Source Data file/S6/S6 c.xlsx
- 22-09253B_Source Data file/S6/S6 e.xlsx
- 22-09253B_Source Data file/S6/S6 f.xlsx
- 22-09253B_Source Data file/S6/S6 g.xlsx
- 22-09253B_Source Data file/S7/
- 22-09253B_Source Data file/S7/S7 f.xlsx
- 22-09253B_Source Data file/S8/
- 22-09253B_Source Data file/S8/S8 a.xlsx
- 22-09253B_Source Data file/S8/S8 b.xlsx
- 22-09253B_Source Data file/S8/S8 c.xlsx
- 22-09253B_Source Data file/S8/S8 d.xlsx
- 22-09253B_Source Data file/S8/S8 e.xlsx
- 22-09253B_Source Data file/S8/S8 f/
- 22-09253B_Source Data file/S8/S8 f/heatmap.tiff
- 22-09253B_Source Data file/S8/S8 f/S8 f.xlsx
- 22-09253B_Source Data file/S9/
- 22-09253B_Source Data file/S9/S9 d.xlsx
- 22-09253B_Source Data file/S9/S9 e.xlsx
- 22-09253B_Source Data file/S9/S9 f.xlsx
- 22-09253B_Source Data file/S9/S9 g.xlsx
- 22-09253B_Source Data file/Table 10.xlsx
- 22-09253B_Source Data file/Table 2.xlsx
- 22-09253B_Source Data file/Table 3.xlsx
- 22-09253B_Source Data file/Table 4.xlsx
- 22-09253B_Source Data file/Table 5.xlsx
- 22-09253B_Source Data file/Table 7.xlsx
- 22-09253B_Source Data file/Table 8.xlsx
- 22-09253B_Source Data file/Table 9.xlsx
