# Supplementary material for: Fibroblast growth factor 18 alleviates stress-induced pathological cardiac hypertrophy in male mice
Source: Nat Commun. 2023 Mar 4;14:1235. doi: 10.1038/s41467-023-36895-1 (PMC9985628; doi:10.1038/s41467-023-36895-1)
Supplement: Supplementary file 3 — Source Data [file 41467_2023_36895_MOESM3_ESM.zip › 22-09253B_Source Data file/F1/F1 a-c/GSE18801 dataset.xlsx]

## Sheet: Sheet1
p.adjust为BH矫正结果，qvalue为FDR
ID	Description	setSize	enrichmentScore	NES	pvalue	p.adjust	qvalues	rank	leading_edge	core_enrichment	gene_symbol
GO_regulation_of_cell_shape	GO_regulation_of_cell_shape	39	0.213172	0.912045	0.588235	0.903088	0.82537	533	tags=28%, list=17%, signal=24%	15894/69581/13860/71409/29806/80837/68010/56699/11852/71960/108100	Icam1/Rhou/Eps8/Fmnl2/Limd1/Rhoj/Bambi/Cdc42ep4/Rhob/Myh14/Baiap2
GO_peptidase_inhibitor_activity	GO_peptidase_inhibitor_activity	27	0.689126	2.67147	2.63e-08	7.46e-05	6.81e-05	374	tags=63%, list=12%, signal=56%	20716/21857/16427/11625/110595/13479/20717/16426/59083/11606/66107/16625/18550/12266/18054/12258/13025	Serpina3n/Timp1/Itih4/Ahsg/Timp4/Dpep1/Serpina3m/Itih3/Fetub/Agt/Wfdc21/Serpina3c/Furin/C3/Ngp/Serping1/Ctla2b
GO_endopeptidase_inhibitor_activity	GO_endopeptidase_inhibitor_activity	25	0.69436	2.63424	9.87e-08	0.000134959	0.000123345	374	tags=64%, list=12%, signal=57%	20716/21857/16427/11625/110595/13479/20717/16426/59083/11606/16625/18550/12266/18054/12258/13025	Serpina3n/Timp1/Itih4/Ahsg/Timp4/Dpep1/Serpina3m/Itih3/Fetub/Agt/Serpina3c/Furin/C3/Ngp/Serping1/Ctla2b
GO_endopeptidase_regulator_activity	GO_endopeptidase_regulator_activity	27	0.663089	2.57053	1.43e-07	0.000134959	0.000123345	374	tags=59%, list=12%, signal=52%	20716/21857/16427/11625/110595/13479/20717/16426/59083/11606/16625/18550/12266/18054/12258/13025	Serpina3n/Timp1/Itih4/Ahsg/Timp4/Dpep1/Serpina3m/Itih3/Fetub/Agt/Serpina3c/Furin/C3/Ngp/Serping1/Ctla2b
GO_extracellular_matrix	GO_extracellular_matrix	111	0.4416	2.34559	2e-07	0.000141365	0.000129199	403	tags=36%, list=13%, signal=32%	17392/21857/16948/50706/16427/11625/110595/214425/68588/16997/50530/16854/66695/27047/11727/21828/12845/17385/22371/21826/16426/94214/12495/13039/210530/76293/77794/13179/12832/94242/216551/13601/17313/16012/17390/19288/12258/74145/21827/320078	Mmp3/Timp1/Lox/Postn/Itih4/Ahsg/Timp4/Cilp/Cthrc1/Ltbp2/Mfap5/Lgals3/Aspn/Omd/Ang/Thbs4/Comp/Mmp11/Vwf/Thbs2/Itih3/Spock2/Entpd1/Ctsl/P3h2/Mfap4/Adamtsl2/Dcn/Col5a2/Tinagl1/Lgalsl/Ecm1/Mgp/Igfbp6/Mmp2/Ptx3/BC005512/Fam71a/Serping1/F13a1/Thbs3/Olfml2b
GO_regulation_of_peptidase_activity	GO_regulation_of_peptidase_activity	70	0.495955	2.42401	4.7e-07	0.000265982	0.000243092	372	tags=34%, list=12%, signal=31%	20716/20201/20202/21857/16427/11625/110595/64209/22436/17869/14102/13479/12363/230379/20717/16426/59083/11606/19016/13601/16625/18550/18054/12258	Serpina3n/S100a8/S100a9/Timp1/Itih4/Ahsg/Timp4/Herpud1/Xdh/Myc/Fas/Dpep1/Casp4/Acer2/Serpina3m/Itih3/Fetub/Agt/Pparg/Ecm1/Serpina3c/Furin/Ngp/Serping1
GO_peptidase_regulator_activity	GO_peptidase_regulator_activity	33	0.609957	2.50357	6.02e-07	0.000283892	0.000259461	374	tags=52%, list=12%, signal=46%	20716/21857/16427/11625/110595/13479/20717/16426/59083/11606/66107/16625/18550/12266/18054/12258/13025	Serpina3n/Timp1/Itih4/Ahsg/Timp4/Dpep1/Serpina3m/Itih3/Fetub/Agt/Wfdc21/Serpina3c/Furin/C3/Ngp/Serping1/Ctla2b
GO_mitochondrial_protein_complex	GO_mitochondrial_protein_complex	44	-0.481534	-2.75299	9.8e-07	0.000363853	0.00033254	1357	tags=93%, list=44%, signal=53%	50529/19935/67414/56451/234847/97212/24030/64660/99045/74600/56284/66128/64658/107732/66242/94064/21854/67308/18120/12039/53375/107733/64655/27398/11946/56282/68512/56322/66052/79044/67105/53333/66230/67212/76614/232536/67681/641376/105675/94065/67036	Mrps7/Mrpl23/Mfn1/Suclg1/Spg7/Hadha/Mrps12/Mrps24/Mrps26/Mrpl47/Mrpl19/Mrps36/Mrps25/Mrpl10/Mrps16/Mrpl27/Timm17a/Mrpl46/Mrpl49/Bckdha/Mtx2/Mrpl41/Mrps22/Mrpl2/Atp5a1/Mrpl12/Tomm5/Timm22/Sdhc/Mrps34/Timm21/Tomm40/Mrps28/Mrpl55/Immt/Mrps35/Mrpl18/Tomm40l/Ppif/Mrpl34/Mrpl45
GO_collagen-containing_extracellular_matrix	GO_collagen-containing_extracellular_matrix	88	0.454291	2.31147	1.03e-06	0.000363853	0.00033254	394	tags=36%, list=13%, signal=33%	21857/16948/50706/16427/11625/214425/16997/50530/16854/66695/27047/11727/21828/12845/22371/21826/16426/94214/12495/13039/210530/76293/13179/12832/94242/216551/13601/17313/16012/12258/74145/21827	Timp1/Lox/Postn/Itih4/Ahsg/Cilp/Ltbp2/Mfap5/Lgals3/Aspn/Omd/Ang/Thbs4/Comp/Vwf/Thbs2/Itih3/Spock2/Entpd1/Ctsl/P3h2/Mfap4/Dcn/Col5a2/Tinagl1/Lgalsl/Ecm1/Mgp/Igfbp6/Serping1/F13a1/Thbs3
GO_ribosomal_subunit	GO_ribosomal_subunit	29	-0.562658	-2.83723	1.67e-06	0.000526523	0.000481211	1137	tags=100%, list=37%, signal=63%	19935/24030/64660/99045/74600/225215/56284/66128/66229/26451/64658/107732/66242/94064/67308/18120/107733/64655/27398/56282/79044/66230/67212/232536/110257/67681/94065/67036	Mrpl23/Mrps12/Mrps24/Mrps26/Mrpl47/Rsl24d1/Mrpl19/Mrps36/Rpl7l1/Rpl27a/Mrps25/Mrpl10/Mrps16/Mrpl27/Mrpl46/Mrpl49/Mrpl41/Mrps22/Mrpl2/Mrpl12/Mrps34/Mrps28/Mrpl55/Mrps35/Hba-a2/Mrpl18/Mrpl34/Mrpl45
GO_acute_inflammatory_response	GO_acute_inflammatory_response	23	0.65964	2.45057	2.56e-06	0.000725688	0.000663236	353	tags=52%, list=12%, signal=47%	20716/20210/16427/11625/93671/15894/16803/11754/11501/14131/19016/12266	Serpina3n/Saa3/Itih4/Ahsg/Cd163/Icam1/Lbp/Aoc3/Adam8/Fcgr3/Pparg/C3
GO_mitochondrial_ribosome	GO_mitochondrial_ribosome	25	-0.561594	-2.66445	5.24e-06	0.00123695	0.0011305	1357	tags=100%, list=44%, signal=56%	19935/24030/64660/99045/74600/56284/66128/64658/107732/66242/94064/67308/18120/107733/64655/27398/56282/79044/66230/67212/232536/67681/94065/67036	Mrpl23/Mrps12/Mrps24/Mrps26/Mrpl47/Mrpl19/Mrps36/Mrps25/Mrpl10/Mrps16/Mrpl27/Mrpl46/Mrpl49/Mrpl41/Mrps22/Mrpl2/Mrpl12/Mrps34/Mrps28/Mrpl55/Mrps35/Mrpl18/Mrpl34/Mrpl45
GO_organellar_ribosome	GO_organellar_ribosome	25	-0.561594	-2.66445	5.24e-06	0.00123695	0.0011305	1357	tags=100%, list=44%, signal=56%	19935/24030/64660/99045/74600/56284/66128/64658/107732/66242/94064/67308/18120/107733/64655/27398/56282/79044/66230/67212/232536/67681/94065/67036	Mrpl23/Mrps12/Mrps24/Mrps26/Mrpl47/Mrpl19/Mrps36/Mrps25/Mrpl10/Mrps16/Mrpl27/Mrpl46/Mrpl49/Mrpl41/Mrps22/Mrpl2/Mrpl12/Mrps34/Mrps28/Mrpl55/Mrps35/Mrpl18/Mrpl34/Mrpl45
GO_negative_regulation_of_peptidase_activity	GO_negative_regulation_of_peptidase_activity	37	0.546432	2.29767	8.74e-06	0.00178754	0.0016337	478	tags=46%, list=16%, signal=39%	20716/21857/16427/11625/110595/64209/13479/20717/16426/59083/11606/13601/16625/18054/12258/67770/233489	Serpina3n/Timp1/Itih4/Ahsg/Timp4/Herpud1/Dpep1/Serpina3m/Itih3/Fetub/Agt/Ecm1/Serpina3c/Ngp/Serping1/Caap1/Picalm
GO_regulation_of_endopeptidase_activity	GO_regulation_of_endopeptidase_activity	62	0.484451	2.30712	8.84e-06	0.00178754	0.0016337	372	tags=32%, list=12%, signal=29%	20716/20201/20202/21857/11625/110595/64209/22436/17869/14102/13479/12363/230379/20717/59083/11606/19016/16625/18550/12258	Serpina3n/S100a8/S100a9/Timp1/Ahsg/Timp4/Herpud1/Xdh/Myc/Fas/Dpep1/Casp4/Acer2/Serpina3m/Fetub/Agt/Pparg/Serpina3c/Furin/Serping1
GO_structural_constituent_of_ribosome	GO_structural_constituent_of_ribosome	24	-0.561409	-2.624	1.01e-05	0.00191042	0.00174601	1357	tags=100%, list=44%, signal=56%	19935/24030/64660/74600/225215/56284/66229/26451/64658/107732/66242/94064/67308/18120/107733/64655/27398/56282/79044/67212/232536/67681/94065	Mrpl23/Mrps12/Mrps24/Mrpl47/Rsl24d1/Mrpl19/Rpl7l1/Rpl27a/Mrps25/Mrpl10/Mrps16/Mrpl27/Mrpl46/Mrpl49/Mrpl41/Mrps22/Mrpl2/Mrpl12/Mrps34/Mrpl55/Mrps35/Mrpl18/Mrpl34
GO_structural_constituent_of_cytoskeleton	GO_structural_constituent_of_cytoskeleton	16	-0.648181	-2.63092	1.32e-05	0.00233308	0.0021323	792	tags=88%, list=26%, signal=65%	103733/67951/12323/22154/22151/230872/11465/22003/22142/22144/11461/22143/53857/22145	Tubg1/Tubb6/Camk2b/Tubb5/Tubb2a/Crocc/Actg1/Tpm1/Tuba1a/Tuba3a/Actb/Tuba1b/Tuba8/Tuba4a
GO_ribosome	GO_ribosome	35	-0.442398	-2.35267	3.32e-05	0.00552146	0.00504629	1357	tags=94%, list=44%, signal=53%	50529/19935/14548/24030/64660/99045/74600/225215/56284/66128/66229/26451/64658/107732/66242/94064/102060/67308/18120/107733/64655/27398/56282/217980/79044/19106/66230/67212/232536/110257/67681/94065/67036	Mrps7/Mrpl23/Mrps33/Mrps12/Mrps24/Mrps26/Mrpl47/Rsl24d1/Mrpl19/Mrps36/Rpl7l1/Rpl27a/Mrps25/Mrpl10/Mrps16/Mrpl27/Gadd45gip1/Mrpl46/Mrpl49/Mrpl41/Mrps22/Mrpl2/Mrpl12/Larp4b/Mrps34/Eif2ak2/Mrps28/Mrpl55/Mrps35/Hba-a2/Mrpl18/Mrpl34/Mrpl45
GO_negative_regulation_of_proteolysis	GO_negative_regulation_of_proteolysis	56	0.474018	2.21906	5.03e-05	0.00790387	0.00722368	544	tags=41%, list=18%, signal=34%	20716/21857/16427/11625/110595/64209/13479/69065/20717/16426/59083/11606/13601/16625/18054/12258/15216/67770/18708/233489/22259/13024/16178	Serpina3n/Timp1/Itih4/Ahsg/Timp4/Herpud1/Dpep1/Chac1/Serpina3m/Itih3/Fetub/Agt/Ecm1/Serpina3c/Ngp/Serping1/Hfe/Caap1/Pik3r1/Picalm/Nr1h3/Ctla2a/Il1r2
GO_regulation_of_inflammatory_response	GO_regulation_of_inflammatory_response	79	0.423917	2.11093	5.3e-05	0.00790387	0.00722368	639	tags=44%, list=21%, signal=36%	20201/20202/12702/11625/11815/16803/80859/11486/11754/11501/14131/11606/19016/216161/12266/12608/242864/216190/13617/13040/63873/21930/78334/21937/22259/13024/16172/17394/16178/14289/56312/21898/18035/14130/17874	S100a8/S100a9/Socs3/Ahsg/Apod/Lbp/Nfkbiz/Ada/Aoc3/Adam8/Fcgr3/Agt/Pparg/Sbno2/C3/Cebpb/Napepld/Appl2/Ednra/Ctss/Trpv4/Tnfaip6/Cdk19/Tnfrsf1a/Nr1h3/Ctla2a/Il17ra/Mmp8/Il1r2/Fpr2/Nupr1/Tlr4/Nfkbia/Fcgr2b/Myd88
GO_xenobiotic_metabolic_process	GO_xenobiotic_metabolic_process	22	0.603021	2.21021	6.53e-05	0.00924337	0.0084479	567	tags=68%, list=19%, signal=56%	12583/20887/13106/13078/13088/55990/394436/394430/22236/394433/94284/394435/394432/394434/11624	Cdo1/Sult1a1/Cyp2e1/Cyp1b1/Cyp2b10/Fmo2/Ugt1a1/Ugt1a10/Ugt1a2/Ugt1a5/Ugt1a6a/Ugt1a6b/Ugt1a7c/Ugt1a9/Ahrr
GO_large_ribosomal_subunit	GO_large_ribosomal_subunit	17	-0.598139	-2.487	7.26e-05	0.00979029	0.00894775	1124	tags=94%, list=37%, signal=60%	74600/225215/56284/66229/26451/107732/94064/67308/18120/107733/27398/56282/67212/67681/94065/67036	Mrpl47/Rsl24d1/Mrpl19/Rpl7l1/Rpl27a/Mrpl10/Mrpl27/Mrpl46/Mrpl49/Mrpl41/Mrpl2/Mrpl12/Mrpl55/Mrpl18/Mrpl34/Mrpl45
GO_striated_muscle_contraction	GO_striated_muscle_contraction	34	-0.434455	-2.27084	0.000104824	0.0130861	0.0119599	500	tags=47%, list=16%, signal=40%	11928/16480/435766/12291/22003/22340/21955/433809/11554/12372/29856/11548/14463/16509/399548/320502	Atp1a1/Jup/Tnni3k/Cacna1g/Tpm1/Vegfb/Tnnt1/Rnf207/Adrb1/Casq1/Smtn/Adra1b/Gm15466/Gata4/Kcne1/Scn4b/Lmod3
GO_leukocyte_migration	GO_leukocyte_migration	85	0.400881	2.03024	0.000106316	0.0130861	0.0119599	656	tags=40%, list=21%, signal=32%	20201/20202/20750/27226/11815/55985/20305/15894/16854/13609/21828/16803/20308/216892/11486/11754/13860/11501/14131/20310/13601/14205/17965/13617/12768/63873/16172/14289/24047/100040035/20307/14825/17874/16414	S100a8/S100a9/Spp1/Pla2g7/Apod/Cxcl13/Ccl6/Icam1/Lgals3/S1pr1/Thbs4/Lbp/Ccl9/Spns2/Ada/Aoc3/Eps8/Adam8/Fcgr3/Cxcl2/Ecm1/Vegfd/Nbl1/Ednra/Ccr1/Trpv4/Il17ra/Fpr2/Ccl19/Gm2564/Ccl8/Cxcl1/Myd88/Itgb2
GO_granulocyte_chemotaxis	GO_granulocyte_chemotaxis	36	0.514263	2.15182	0.00012878	0.0151907	0.0138834	656	tags=53%, list=21%, signal=42%	20201/20202/20750/55985/20305/16854/21828/16803/20308/14131/20310/13617/63873/16172/24047/100040035/20307/14825/16414	S100a8/S100a9/Spp1/Cxcl13/Ccl6/Lgals3/Thbs4/Lbp/Ccl9/Fcgr3/Cxcl2/Ednra/Trpv4/Il17ra/Ccl19/Gm2564/Ccl8/Cxcl1/Itgb2
GO_positive_regulation_of_cysteine-type_endopeptidase_activity_involved_in_apoptotic_process	GO_positive_regulation_of_cysteine-type_endopeptidase_activity_involved_in_apoptotic_process	22	0.587604	2.15371	0.000140566	0.0159177	0.0145479	265	tags=36%, list=9%, signal=33%	20201/20202/22436/17869/14102/12363/230379/19016	S100a8/S100a9/Xdh/Myc/Fas/Casp4/Acer2/Pparg
GO_activation_of_cysteine-type_endopeptidase_activity_involved_in_apoptotic_process	GO_activation_of_cysteine-type_endopeptidase_activity_involved_in_apoptotic_process	15	0.674794	2.20514	0.000152166	0.0165255	0.0151033	265	tags=47%, list=9%, signal=43%	20201/20202/22436/17869/12363/230379/19016	S100a8/S100a9/Xdh/Myc/Casp4/Acer2/Pparg
GO_leukocyte_chemotaxis	GO_leukocyte_chemotaxis	58	0.441604	2.08206	0.000157608	0.0165255	0.0151033	656	tags=45%, list=21%, signal=36%	20201/20202/20750/27226/55985/20305/16854/13609/21828/16803/20308/11501/14131/20310/14205/17965/13617/12768/63873/16172/14289/24047/100040035/20307/14825/16414	S100a8/S100a9/Spp1/Pla2g7/Cxcl13/Ccl6/Lgals3/S1pr1/Thbs4/Lbp/Ccl9/Adam8/Fcgr3/Cxcl2/Vegfd/Nbl1/Ednra/Ccr1/Trpv4/Il17ra/Fpr2/Ccl19/Gm2564/Ccl8/Cxcl1/Itgb2
GO_mitochondrial_matrix	GO_mitochondrial_matrix	62	-0.335018	-2.10251	0.000164398	0.0166218	0.0151914	1363	tags=82%, list=45%, signal=47%	12261/50529/19935/56451/67811/97212/83945/24030/22059/68346/64660/99045/14148/74600/56284/15528/66128/52064/20656/64658/107732/53895/11639/73046/66242/94064/67308/192166/18120/12039/107733/64655/27398/21379/15510/68550/56282/14979/79044/52538/66230/67212/232536/66400/67681/78038/105675/94065/12372/11655/67036	C1qbp/Mrps7/Mrpl23/Suclg1/Poldip2/Hadha/Dnaja3/Mrps12/Trp53/Sirt5/Mrps24/Mrps26/Fdx1/Mrpl47/Mrpl19/Hspe1/Mrps36/Coq5/Sod2/Mrps25/Mrpl10/Clpp/Ak4/Glrx5/Mrps16/Mrpl27/Mrpl46/Sardh/Mrpl49/Bckdha/Mrpl41/Mrps22/Mrpl2/Tbrg4/Hspd1/Tefm/Mrpl12/H2-Ke6/Mrps34/Acaa2/Mrps28/Mrpl55/Mrps35/Alkbh7/Mrpl18/Mccc2/Ppif/Mrpl34/Casq1/Alas1/Mrpl45
GO_iron_ion_binding	GO_iron_ion_binding	26	0.565414	2.15339	0.00019378	0.0189169	0.0172889	337	tags=38%, list=11%, signal=35%	16819/12583/22436/13106/13078/13088/319660/11761/210530/15203	Lcn2/Cdo1/Xdh/Cyp2e1/Cyp1b1/Cyp2b10/Agmo/Aox1/P3h2/Heph
GO_negative_regulation_of_endopeptidase_activity	GO_negative_regulation_of_endopeptidase_activity	31	0.525064	2.11938	0.000217607	0.019924	0.0182094	478	tags=42%, list=16%, signal=36%	20716/21857/11625/110595/64209/13479/20717/59083/11606/16625/12258/67770/233489	Serpina3n/Timp1/Ahsg/Timp4/Herpud1/Dpep1/Serpina3m/Fetub/Agt/Serpina3c/Serping1/Caap1/Picalm
GO_carbohydrate_binding	GO_carbohydrate_binding	55	0.441775	2.06196	0.000218172	0.019924	0.0182094	421	tags=36%, list=14%, signal=32%	17474/96875/56620/78754/16854/625018/12268/12655/17158/93694/210530/243653/94242/216551/17533/110095/19288/235416/71183/52331	Clec4d/Prg4/Clec4n/Galnt15/Lgals3/C4a/C4b/Chil3/Man2a1/Clec2d/P3h2/Clec1a/Tinagl1/Lgalsl/Mrc1/Pygl/Ptx3/BC005512/Fam71a/Lman1l/Clec12b/Stbd1
GO_leukocyte_migration_involved_in_inflammatory_response	GO_leukocyte_migration_involved_in_inflammatory_response	10	0.718236	2.08586	0.000245495	0.0217186	0.0198496	224	tags=50%, list=7%, signal=46%	20201/20202/16803/11754/11501	S100a8/S100a9/Lbp/Aoc3/Adam8
GO_phospholipase_activity	GO_phospholipase_activity	14	0.659396	2.13141	0.000257902	0.0217694	0.0198959	591	tags=71%, list=19%, signal=58%	15368/27226/241274/105501/242864/18805/12768/66350/104816/85031	Hmox1/Pla2g7/Pnpla7/Abhd4/Napepld/Pld1/Ccr1/Pla2g12a/Aspg/Pla1a
GO_enzyme_inhibitor_activity	GO_enzyme_inhibitor_activity	57	0.435728	2.04902	0.000261448	0.0217694	0.0198959	374	tags=32%, list=12%, signal=28%	20716/12575/21857/16427/11625/110595/13479/20717/16426/59083/11606/66107/16625/18550/12266/18054/12258/13025	Serpina3n/Cdkn1a/Timp1/Itih4/Ahsg/Timp4/Dpep1/Serpina3m/Itih3/Fetub/Agt/Wfdc21/Serpina3c/Furin/C3/Ngp/Serping1/Ctla2b
GO_serine-type_endopeptidase_inhibitor_activity	GO_serine-type_endopeptidase_inhibitor_activity	14	0.655458	2.11868	0.000291179	0.0234045	0.0213903	372	tags=57%, list=12%, signal=50%	20716/16427/20717/16426/11606/16625/18550/12258	Serpina3n/Itih4/Serpina3m/Itih3/Agt/Serpina3c/Furin/Serping1
GO_neutrophil_chemotaxis	GO_neutrophil_chemotaxis	32	0.518598	2.11213	0.000297619	0.0234045	0.0213903	656	tags=53%, list=21%, signal=42%	20201/20202/20750/55985/20305/16854/21828/16803/20308/14131/20310/13617/24047/100040035/20307/14825/16414	S100a8/S100a9/Spp1/Cxcl13/Ccl6/Lgals3/Thbs4/Lbp/Ccl9/Fcgr3/Cxcl2/Ednra/Ccl19/Gm2564/Ccl8/Cxcl1/Itgb2
GO_extracellular_matrix_binding	GO_extracellular_matrix_binding	21	0.588502	2.1378	0.000306231	0.0234308	0.0214144	476	tags=57%, list=16%, signal=49%	20750/16854/21828/94214/13179/94242/13601/320078/11502/235130/13040/12111	Spp1/Lgals3/Thbs4/Spock2/Dcn/Tinagl1/Ecm1/Olfml2b/Adam9/Adamts15/Ctss/Bgn
GO_response_to_corticosteroid	GO_response_to_corticosteroid	27	0.540677	2.09599	0.000339818	0.0246673	0.0225445	490	tags=41%, list=16%, signal=35%	268709/74747/12583/20887/14102/67731/20393/67606/11502/18708/77128	Fam107a/Ddit4/Cdo1/Sult1a1/Fas/Fbxo32/Sgk1/Fibin/Adam9/Pik3r1/Crebrf
GO_response_to_glucocorticoid	GO_response_to_glucocorticoid	27	0.540677	2.09599	0.000339818	0.0246673	0.0225445	490	tags=41%, list=16%, signal=35%	268709/74747/12583/20887/14102/67731/20393/67606/11502/18708/77128	Fam107a/Ddit4/Cdo1/Sult1a1/Fas/Fbxo32/Sgk1/Fibin/Adam9/Pik3r1/Crebrf
GO_negative_regulation_of_cytokine_production	GO_negative_regulation_of_cytokine_production	49	0.455146	2.05829	0.000361891	0.0256128	0.0234086	746	tags=51%, list=24%, signal=39%	96875/15368/11815/74155/16803/19016/12051/73914/16324/18550/15216/66214/278180/216190/93695/21937/17394/16178/66889/93759/21898/14130/14268/24088/12257	Prg4/Hmox1/Apod/Errfi1/Lbp/Pparg/Bcl3/Irak3/Inhbb/Furin/Hfe/Rgcc/Vsig4/Appl2/Gpnmb/Tnfrsf1a/Mmp8/Il1r2/Rnf128/Sirt1/Tlr4/Fcgr2b/Fn1/Scyl3/Tlr2/Tspo
GO_bone_remodeling	GO_bone_remodeling	26	0.550294	2.09581	0.00037701	0.0260321	0.0237918	224	tags=35%, list=7%, signal=32%	20750/11625/68588/50490/27273/13609/246256/19228/11501	Spp1/Ahsg/Cthrc1/Nox4/Pdk4/S1pr1/Fcgr4/Pth1r/Tmlhe/Pcdh17/Adam8
GO_granulocyte_migration	GO_granulocyte_migration	46	0.461755	2.05205	0.000463051	0.0312119	0.0285258	656	tags=46%, list=21%, signal=36%	20201/20202/20750/55985/20305/16854/21828/16803/20308/11501/14131/20310/13617/63873/16172/24047/100040035/20307/14825/17874/16414	S100a8/S100a9/Spp1/Cxcl13/Ccl6/Lgals3/Thbs4/Lbp/Ccl9/Adam8/Fcgr3/Cxcl2/Ednra/Trpv4/Il17ra/Ccl19/Gm2564/Ccl8/Cxcl1/Myd88/Itgb2
GO_positive_regulation_of_ion_transport	GO_positive_regulation_of_ion_transport	58	-0.329733	-2.02488	0.000515924	0.033967	0.0310439	435	tags=38%, list=14%, signal=33%	12631/11607/13489/238276/56632/12922/11689/14167/11651/59091/433809/93692/11554/246049/24012/12372/80906/18546/15980/16509/399548/23796	Cfl1/Agtr1a/Drd2/Akap5/Sphk2/Crhr2/Alox5/Derl2/Fgf12/Akt1/Jph2/Rnf207/Glrx/Adrb1/Slc36a2/Rgs7/Zfp119b/Casq1/Kcnip2/Pcp4/Ifngr2/Kcne1/Scn4b/Aplnr
GO_intrinsic_apoptotic_signaling_pathway	GO_intrinsic_apoptotic_signaling_pathway	71	0.394325	1.92723	0.000536805	0.0345385	0.0315662	652	tags=35%, list=21%, signal=28%	74747/20201/20202/15368/12575/12176/64209/13078/17869/69065/15951/12363/12759/18950/12051/26943/12608/66168/18708/21937/17688/93759/56312/15257/228775	Ddit4/S100a8/S100a9/Hmox1/Cdkn1a/Bnip3/Herpud1/Cyp1b1/Myc/Chac1/Ifi204/Casp4/Clu/Pnp/Bcl3/Serinc3/Cebpb/Grina/Pik3r1/Tnfrsf1a/Msh6/Sirt1/Nupr1/Hipk1/Trib3
GO_mitochondrial_large_ribosomal_subunit	GO_mitochondrial_large_ribosomal_subunit	14	-0.591331	-2.28924	0.000578022	0.0351035	0.0320826	1124	tags=93%, list=37%, signal=59%	74600/56284/107732/94064/67308/18120/107733/27398/56282/67212/67681/94065/67036	Mrpl47/Mrpl19/Mrpl10/Mrpl27/Mrpl46/Mrpl49/Mrpl41/Mrpl2/Mrpl12/Mrpl55/Mrpl18/Mrpl34/Mrpl45
GO_organellar_large_ribosomal_subunit	GO_organellar_large_ribosomal_subunit	14	-0.591331	-2.28924	0.000578022	0.0351035	0.0320826	1124	tags=93%, list=37%, signal=59%	74600/56284/107732/94064/67308/18120/107733/27398/56282/67212/67681/94065/67036	Mrpl47/Mrpl19/Mrpl10/Mrpl27/Mrpl46/Mrpl49/Mrpl41/Mrpl2/Mrpl12/Mrpl55/Mrpl18/Mrpl34/Mrpl45
GO_bone_resorption	GO_bone_resorption	20	0.589961	2.10241	0.000582786	0.0351035	0.0320826	224	tags=40%, list=7%, signal=37%	20750/11625/50490/27273/13609/246256/19228/11501	Spp1/Ahsg/Nox4/Pdk4/S1pr1/Fcgr4/Pth1r/Tmlhe/Pcdh17/Adam8
GO_extracellular_matrix_structural_constituent	GO_extracellular_matrix_structural_constituent	32	0.50004	2.03655	0.000633712	0.0373022	0.034092	347	tags=44%, list=11%, signal=39%	50706/16997/50530/66695/21828/12845/22371/94214/76293/13179/12832/94242/13601/16012	Postn/Ltbp2/Mfap5/Aspn/Thbs4/Comp/Vwf/Spock2/Mfap4/Dcn/Col5a2/Tinagl1/Ecm1/Igfbp6
GO_extracellular_matrix_organization	GO_extracellular_matrix_organization	53	0.427332	1.97557	0.000658817	0.0373022	0.034092	923	tags=62%, list=30%, signal=44%	17392/16948/50706/13078/16854/12845/17385/94214/76293/11606/77794/12832/12051/17390/19288/66214/320078/13040/21937/74199/17394/229595/52076/216725/14268/20356/12826/12827/18858/219151/23876/268396/14234	Mmp3/Lox/Postn/Cyp1b1/Lgals3/Comp/Mmp11/Spock2/Mfap4/Agt/Adamtsl2/Col5a2/Bcl3/Mmp2/Ptx3/BC005512/Fam71a/Rgcc/Olfml2b/Ctss/Tnfrsf1a/Vit/Mmp8/Adamtsl4/Tmem38b/Adamts2/Fn1/Sema5a/Col4a1/Col4a2/Pmp22/Scara3/Fbln5/Sh3pxd2b/Foxc2
GO_extracellular_structure_organization	GO_extracellular_structure_organization	53	0.427332	1.97557	0.000658817	0.0373022	0.034092	923	tags=62%, list=30%, signal=44%	17392/16948/50706/13078/16854/12845/17385/94214/76293/11606/77794/12832/12051/17390/19288/66214/320078/13040/21937/74199/17394/229595/52076/216725/14268/20356/12826/12827/18858/219151/23876/268396/14234	Mmp3/Lox/Postn/Cyp1b1/Lgals3/Comp/Mmp11/Spock2/Mfap4/Agt/Adamtsl2/Col5a2/Bcl3/Mmp2/Ptx3/BC005512/Fam71a/Rgcc/Olfml2b/Ctss/Tnfrsf1a/Vit/Mmp8/Adamtsl4/Tmem38b/Adamts2/Fn1/Sema5a/Col4a1/Col4a2/Pmp22/Scara3/Fbln5/Sh3pxd2b/Foxc2
GO_defense_response_to_bacterium	GO_defense_response_to_bacterium	37	0.478427	2.01172	0.000706607	0.0392236	0.0358481	772	tags=49%, list=25%, signal=37%	16819/17474/100702/55985/16803/12051/18760/12608/18805/21937/56480/17476/14289/21898/17874/20723/24088/17105	Lcn2/Clec4d/Gbp6/Cxcl13/Lbp/Bcl3/Prkd1/Cebpb/Pld1/Tnfrsf1a/Tbk1/Mpeg1/Fpr2/Tlr4/Myd88/Serpinb9/Scyl3/Tlr2/Lyz2
GO_neutrophil_migration	GO_neutrophil_migration	42	0.462175	2.02989	0.000858064	0.046715	0.0426947	656	tags=45%, list=21%, signal=36%	20201/20202/20750/55985/20305/16854/21828/16803/20308/11501/14131/20310/13617/24047/100040035/20307/14825/17874/16414	S100a8/S100a9/Spp1/Cxcl13/Ccl6/Lgals3/Thbs4/Lbp/Ccl9/Adam8/Fcgr3/Cxcl2/Ednra/Ccl19/Gm2564/Ccl8/Cxcl1/Myd88/Itgb2
GO_positive_regulation_of_cation_transmembrane_transport	GO_positive_regulation_of_cation_transmembrane_transport	30	-0.425993	-2.14527	0.000879925	0.0470013	0.0429564	435	tags=47%, list=14%, signal=40%	12631/11607/11689/59091/433809/93692/11554/246049/24012/12372/80906/15980/16509/23796	Cfl1/Agtr1a/Alox5/Derl2/Jph2/Rnf207/Glrx/Adrb1/Slc36a2/Rgs7/Zfp119b/Casq1/Kcnip2/Ifngr2/Kcne1/Aplnr
GO_positive_regulation_of_T_cell_activation	GO_positive_regulation_of_T_cell_activation	42	-0.356982	-1.98271	0.00100807	0.052849	0.0483009	284	tags=31%, list=9%, signal=28%	13643/22042/12522/63953/60533/15205/20850/20739/320404/11629/14961/14960/16149	Efnb3/Tfrc/Cd83/Dusp10/Cd274/Hes1/Stat5a/Spta1/Itpkb/Aif1/H2-Ab1/H2-Aa/Cd74
GO_cardiac_muscle_contraction	GO_cardiac_muscle_contraction	30	-0.421557	-2.12293	0.0010534	0.0536227	0.049008	500	tags=47%, list=16%, signal=39%	11928/16480/435766/12291/22003/22340/21955/433809/11554/29856/11548/14463/16509/399548	Atp1a1/Jup/Tnni3k/Cacna1g/Tpm1/Vegfb/Tnnt1/Rnf207/Adrb1/Smtn/Adra1b/Gm15466/Gata4/Kcne1/Scn4b
GO_positive_regulation_of_cysteine-type_endopeptidase_activity	GO_positive_regulation_of_cysteine-type_endopeptidase_activity	25	0.544959	2.06745	0.00106071	0.0536227	0.049008	265	tags=32%, list=9%, signal=29%	20201/20202/22436/17869/14102/12363/230379/19016	S100a8/S100a9/Xdh/Myc/Fas/Casp4/Acer2/Pparg
GO_biomineral_tissue_development	GO_biomineral_tissue_development	35	0.480722	1.98896	0.00110855	0.0540566	0.0494046	438	tags=40%, list=14%, signal=35%	20750/16948/11625/66695/27047/13609/12845/19228/13601/216161/17313/474332/12608/12768	Spp1/Lox/Ahsg/Aspn/Omd/S1pr1/Comp/Pth1r/Tmlhe/Pcdh17/Ecm1/Sbno2/Mgp/Dnm3os/Cebpb/Ccr1
GO_biomineralization	GO_biomineralization	35	0.480722	1.98896	0.00110855	0.0540566	0.0494046	438	tags=40%, list=14%, signal=35%	20750/16948/11625/66695/27047/13609/12845/19228/13601/216161/17313/474332/12608/12768	Spp1/Lox/Ahsg/Aspn/Omd/S1pr1/Comp/Pth1r/Tmlhe/Pcdh17/Ecm1/Sbno2/Mgp/Dnm3os/Cebpb/Ccr1
GO_myeloid_leukocyte_migration	GO_myeloid_leukocyte_migration	62	0.414473	1.97386	0.00112658	0.0540566	0.0494046	656	tags=42%, list=21%, signal=34%	20201/20202/20750/27226/55985/20305/16854/21828/16803/20308/11501/14131/20310/14205/17965/13617/12768/63873/16172/14289/24047/100040035/20307/14825/17874/16414	S100a8/S100a9/Spp1/Pla2g7/Cxcl13/Ccl6/Lgals3/Thbs4/Lbp/Ccl9/Adam8/Fcgr3/Cxcl2/Vegfd/Nbl1/Ednra/Ccr1/Trpv4/Il17ra/Fpr2/Ccl19/Gm2564/Ccl8/Cxcl1/Myd88/Itgb2
GO_antigen_processing_and_presentation_of_peptide_antigen	GO_antigen_processing_and_presentation_of_peptide_antigen	15	-0.541892	-2.17059	0.00117921	0.0556389	0.0508507	46	tags=33%, list=2%, signal=33%	15042/14969/14961/14960/16149	H2-T24/H2-Eb1/H2-Ab1/H2-Aa/Cd74
GO_positive_regulation_of_inflammatory_response	GO_positive_regulation_of_inflammatory_response	46	0.445861	1.98141	0.0012664	0.0587735	0.0537156	877	tags=57%, list=29%, signal=41%	20201/20202/16803/80859/11754/11501/14131/12266/12608/242864/13617/13040/63873/78334/21937/16172/17394/56312/21898/18035/17874/24088/11421/16452/21817/64297	S100a8/S100a9/Lbp/Nfkbiz/Aoc3/Adam8/Fcgr3/C3/Cebpb/Napepld/Ednra/Ctss/Trpv4/Cdk19/Tnfrsf1a/Il17ra/Mmp8/Nupr1/Tlr4/Nfkbia/Myd88/Scyl3/Tlr2/Ace/Jak2/Tgm2/Gprc5b
GO_negative_regulation_of_cell-substrate_adhesion	GO_negative_regulation_of_cell-substrate_adhesion	12	0.670212	2.05017	0.00140993	0.0635023	0.0580374	184	tags=42%, list=6%, signal=39%	268709/50706/11815/16971/230379	Fam107a/Postn/Apod/Lrp1/Acer2
GO_response_to_steroid_hormone	GO_response_to_steroid_hormone	54	0.415099	1.92821	0.00141316	0.0635023	0.0580374	529	tags=33%, list=17%, signal=28%	268709/74747/20750/12583/16948/20887/11522/14102/67731/20393/11865/67606/11502/18708/77128/12952/22259/104263	Fam107a/Ddit4/Spp1/Cdo1/Lox/Sult1a1/Adh1/Fas/Fbxo32/Sgk1/Arntl/Fibin/Adam9/Pik3r1/Crebrf/Cry1/Nr1h3/Kdm3a
GO_positive_regulation_of_ion_transmembrane_transport	GO_positive_regulation_of_ion_transmembrane_transport	32	-0.397685	-2.03886	0.00145047	0.063637	0.0581605	435	tags=44%, list=14%, signal=38%	12631/11607/11689/59091/433809/93692/11554/246049/24012/12372/80906/15980/16509/23796	Cfl1/Agtr1a/Alox5/Derl2/Jph2/Rnf207/Glrx/Adrb1/Slc36a2/Rgs7/Zfp119b/Casq1/Kcnip2/Ifngr2/Kcne1/Aplnr
GO_negative_regulation_of_hydrolase_activity	GO_negative_regulation_of_hydrolase_activity	65	0.39388	1.89911	0.00151528	0.063637	0.0581605	372	tags=26%, list=12%, signal=23%	20716/21857/16427/11625/110595/64209/13479/20717/16426/59083/11606/13601/16625/17872/18054/19288/12258	Serpina3n/Timp1/Itih4/Ahsg/Timp4/Herpud1/Dpep1/Serpina3m/Itih3/Fetub/Agt/Ecm1/Serpina3c/Ppp1r15a/Ngp/Ptx3/BC005512/Fam71a/Serping1
GO_regulation_of_cysteine-type_endopeptidase_activity_involved_in_apoptotic_process	GO_regulation_of_cysteine-type_endopeptidase_activity_involved_in_apoptotic_process	37	0.461459	1.94037	0.00151567	0.063637	0.0581605	265	tags=27%, list=9%, signal=25%	20201/20202/64209/22436/17869/14102/13479/12363/230379/19016	S100a8/S100a9/Herpud1/Xdh/Myc/Fas/Dpep1/Casp4/Acer2/Pparg
GO_antigen_processing_and_presentation_of_exogenous_peptide_antigen	GO_antigen_processing_and_presentation_of_exogenous_peptide_antigen	10	-0.642855	-2.13019	0.00151905	0.063637	0.0581605	26	tags=40%, list=1%, signal=40%	14969/14961/14960/16149	H2-Eb1/H2-Ab1/H2-Aa/Cd74
GO_regulation_of_cation_transmembrane_transport	GO_regulation_of_cation_transmembrane_transport	67	-0.297664	-1.9312	0.00153433	0.063637	0.0581605	481	tags=34%, list=16%, signal=30%	18754/66109/12631/11607/13489/56632/11689/105675/14167/59091/433809/93692/11554/246049/24012/12372/80906/15980/16509/68460/56437/399548/23796	Prkce/Tspan13/Cfl1/Agtr1a/Drd2/Sphk2/Alox5/Derl2/Ppif/Fgf12/Jph2/Rnf207/Glrx/Adrb1/Slc36a2/Rgs7/Zfp119b/Casq1/Kcnip2/Ifngr2/Kcne1/Dhrs7c/Rrad/Scn4b/Aplnr
GO_lipase_activity	GO_lipase_activity	16	0.592467	1.97977	0.00155102	0.063637	0.0581605	591	tags=62%, list=19%, signal=51%	15368/27226/241274/105501/242864/18805/12768/66350/104816/85031	Hmox1/Pla2g7/Pnpla7/Abhd4/Napepld/Pld1/Ccr1/Pla2g12a/Aspg/Pla1a
GO_muscle_cell_differentiation	GO_muscle_cell_differentiation	90	-0.257892	-1.83345	0.00157915	0.0638653	0.0583692	301	tags=26%, list=10%, signal=24%	11465/52163/226041/216850/78321/21955/66993/68760/13007/11651/30963/11554/12372/15205/227721/18205/50874/232174/11548/17329/14463/74318/320502	Actg1/Camk1/Pgm5/Kdm6b/Ankrd23/Tnnt1/Smarcd3/Synpo2l/Csrp1/Akt1/Hacd1/Adrb1/Casq1/Hes1/Plpp7/Ntf3/Tmod4/Cyp26b1/Adra1b/Gm15466/Cxcl9/Gata4/Hopx/Lmod3
GO_positive_regulation_of_defense_response	GO_positive_regulation_of_defense_response	68	0.370863	1.80133	0.00161811	0.0645192	0.0589668	639	tags=40%, list=21%, signal=32%	20201/20202/226695/16803/15951/80859/11754/11501/14131/12266/12608/17390/242864/13617/13040/63873/78334/21937/56480/16172/17394/14289/56312/21898/18035/14825/17874	S100a8/S100a9/Ifi205/Lbp/Ifi204/Nfkbiz/Aoc3/Adam8/Fcgr3/C3/Cebpb/Mmp2/Napepld/Ednra/Ctss/Trpv4/Cdk19/Tnfrsf1a/Tbk1/Il17ra/Mmp8/Fpr2/Nupr1/Tlr4/Nfkbia/Cxcl1/Myd88
GO_regulation_of_heart_contraction	GO_regulation_of_heart_contraction	42	-0.345289	-1.91777	0.00167181	0.0657346	0.0600776	500	tags=40%, list=16%, signal=34%	11928/14609/16480/13489/435766/12291/12922/22003/433809/11554/30878/29856/11548/14463/74318/16509/399548	Atp1a1/Gja1/Jup/Drd2/Tnni3k/Cacna1g/Crhr2/Tpm1/Rnf207/Adrb1/Apln/Smtn/Adra1b/Gm15466/Gata4/Hopx/Kcne1/Scn4b
GO_myofibril_assembly	GO_myofibril_assembly	23	-0.457699	-2.10481	0.00181664	0.0704509	0.064388	340	tags=43%, list=11%, signal=39%	415115/11465/226041/78321/21955/68760/13007/12372/50874/320502	Neurl2/Actg1/Pgm5/Ankrd23/Tnnt1/Synpo2l/Csrp1/Casq1/Tmod4/Lmod3
GO_heart_contraction	GO_heart_contraction	48	-0.336573	-1.96826	0.00203884	0.0779996	0.0712871	500	tags=40%, list=16%, signal=34%	11928/14609/16480/13489/435766/12291/12922/22003/22340/21955/433809/11554/30878/29856/11548/14463/74318/16509/399548	Atp1a1/Gja1/Jup/Drd2/Tnni3k/Cacna1g/Crhr2/Tpm1/Vegfb/Tnnt1/Rnf207/Adrb1/Apln/Smtn/Adra1b/Gm15466/Gata4/Hopx/Kcne1/Scn4b
GO_cellular_response_to_nutrient_levels	GO_cellular_response_to_nutrient_levels	41	0.433366	1.88614	0.00209552	0.0790991	0.0722919	382	tags=29%, list=12%, signal=26%	268709/12575/50706/27273/57436/14102/14645/58809/140742/18760/16324/20525	Fam107a/Cdkn1a/Postn/Pdk4/Gabarapl1/Fas/Glul/Rnase4/Sesn1/Prkd1/Inhbb/Slc2a1
GO_humoral_immune_response	GO_humoral_immune_response	32	0.467676	1.90474	0.00215453	0.0802562	0.0733494	630	tags=50%, list=21%, signal=40%	20202/55985/625018/12268/12628/216892/20310/12051/12266/12258/50908/66214/278180/18636/14130/14825	S100a9/Cxcl13/C4a/C4b/Cfh/Spns2/Cxcl2/Bcl3/C3/Serping1/C1s1/Rgcc/Vsig4/Cfp/Fcgr2b/Cxcl1
GO_positive_regulation_of_myeloid_leukocyte_differentiation	GO_positive_regulation_of_myeloid_leukocyte_differentiation	10	-0.628663	-2.08316	0.00224495	0.0816321	0.074607	82	tags=40%, list=3%, signal=39%	20850/14281/170826/16149	Stat5a/Fos/Ppargc1b/Cd74
GO_protease_binding	GO_protease_binding	30	0.480004	1.92465	0.0022492	0.0816321	0.074607	338	tags=30%, list=11%, signal=27%	16819/21857/110595/14102/16971/12845/22371/13601/18550	Lcn2/Timp1/Timp4/Fas/Lrp1/Comp/Vwf/Ecm1/Furin
GO_regulation_of_bone_resorption	GO_regulation_of_bone_resorption	13	0.630157	1.98113	0.00230332	0.0816321	0.074607	224	tags=46%, list=7%, signal=43%	20750/11625/27273/13609/246256/11501	Spp1/Ahsg/Pdk4/S1pr1/Fcgr4/Adam8
GO_regulation_of_blood_circulation	GO_regulation_of_blood_circulation	55	-0.298315	-1.81688	0.00230681	0.0816321	0.074607	500	tags=38%, list=16%, signal=33%	11928/14609/16480/11607/13489/435766/12291/12922/22003/11689/11651/433809/13166/11554/30878/29856/11548/14463/74318/16509/399548	Atp1a1/Gja1/Jup/Agtr1a/Drd2/Tnni3k/Cacna1g/Crhr2/Tpm1/Alox5/Derl2/Akt1/Rnf207/Dbh/Adrb1/Apln/Smtn/Adra1b/Gm15466/Gata4/Hopx/Kcne1/Scn4b
GO_fibroblast_growth_factor_receptor_signaling_pathway	GO_fibroblast_growth_factor_receptor_signaling_pathway	12	-0.577652	-2.0882	0.00237243	0.082028	0.0749688	614	tags=67%, list=20%, signal=54%	18591/24064/14784/14164/64074/14172/30878/80903	Pdgfb/Spry2/Grb2/Fgf1/Smoc2/Fgf18/Apln/Fgf16
GO_cellular_iron_ion_homeostasis	GO_cellular_iron_ion_homeostasis	12	0.647855	1.98178	0.002415	0.082028	0.0749688	387	tags=50%, list=13%, signal=44%	16819/15368/17869/15203/53945/15216	Lcn2/Hmox1/Myc/Heph/Slc40a1/Hfe
GO_intrinsic_apoptotic_signaling_pathway_in_response_to_DNA_damage	GO_intrinsic_apoptotic_signaling_pathway_in_response_to_DNA_damage	30	0.47764	1.91517	0.00244164	0.082028	0.0749688	645	tags=47%, list=21%, signal=37%	74747/15368/12575/17869/15951/12759/18950/12051/18708/21937/17688/93759/56312/15257	Ddit4/Hmox1/Cdkn1a/Myc/Ifi204/Clu/Pnp/Bcl3/Pik3r1/Tnfrsf1a/Msh6/Sirt1/Nupr1/Hipk1
GO_cellular_response_to_starvation	GO_cellular_response_to_starvation	32	0.466231	1.89885	0.00246425	0.082028	0.0749688	850	tags=53%, list=28%, signal=39%	12575/27273/57436/14102/14645/58809/140742/18760/16324/20525/101148/93759/170822/225326/56458/22433/14466	Cdkn1a/Pdk4/Gabarapl1/Fas/Glul/Rnase4/Sesn1/Prkd1/Inhbb/Slc2a1/Bmt2/Sirt1/Usp33/Pik3c3/Foxo1/Xbp1/Gba
GO_cellular_transition_metal_ion_homeostasis	GO_cellular_transition_metal_ion_homeostasis	24	0.522812	1.9698	0.00249448	0.082028	0.0749688	387	tags=33%, list=13%, signal=29%	16819/17750/15368/17748/17869/15203/53945/15216	Lcn2/Mt2/Hmox1/Mt1/Myc/Heph/Slc40a1/Hfe
GO_cellular_response_to_cadmium_ion	GO_cellular_response_to_cadmium_ion	10	0.650353	1.88872	0.00255073	0.082028	0.0749688	62	tags=30%, list=2%, signal=29%	17750/15368/17748	Mt2/Hmox1/Mt1
GO_positive_regulation_of_response_to_endoplasmic_reticulum_stress	GO_positive_regulation_of_response_to_endoplasmic_reticulum_stress	10	0.649882	1.88735	0.0025786	0.082028	0.0749688	864	tags=90%, list=28%, signal=65%	64209/26943/17872/18708/192193/93759/14130/22433/226641	Herpud1/Serinc3/Ppp1r15a/Pik3r1/Edem1/Sirt1/Fcgr2b/Xbp1/Atf6
GO_bone_mineralization	GO_bone_mineralization	31	0.466609	1.88343	0.00264539	0.082028	0.0749688	342	tags=35%, list=11%, signal=32%	16948/11625/66695/27047/13609/12845/19228/13601/216161/17313/474332	Lox/Ahsg/Aspn/Omd/S1pr1/Comp/Pth1r/Tmlhe/Pcdh17/Ecm1/Sbno2/Mgp/Dnm3os
GO_alpha-amino_acid_metabolic_process	GO_alpha-amino_acid_metabolic_process	28	0.48396	1.89978	0.00265247	0.082028	0.0749688	328	tags=32%, list=11%, signal=29%	13190/12583/50490/14630/14645/13479/14584/269378/19125	Dct/Cdo1/Nox4/Gclm/Glul/Dpep1/Gfpt2/Ahcy/Prodh
GO_antigen_processing_and_presentation_of_exogenous_antigen	GO_antigen_processing_and_presentation_of_exogenous_antigen	12	-0.570586	-2.06265	0.00269411	0.082028	0.0749688	26	tags=50%, list=1%, signal=50%	19188/19186/14969/14961/14960/16149	Psme2/Psme1/H2-Eb1/H2-Ab1/H2-Aa/Cd74
GO_response_to_toxic_substance	GO_response_to_toxic_substance	82	0.35076	1.75512	0.00272961	0.082028	0.0749688	270	tags=18%, list=9%, signal=17%	16819/17750/15368/12583/12176/11522/17748/13078/14102/26357/60599/13860/21743/12359/140742	Lcn2/Mt2/Hmox1/Cdo1/Bnip3/Adh1/Mt1/Cyp1b1/Fas/Abcg2/Gm11266/Trp53inp1/Eps8/Inmt/Cat/Sesn1
GO_actin-mediated_cell_contraction	GO_actin-mediated_cell_contraction	24	-0.421471	-1.96993	0.00272981	0.082028	0.0749688	500	tags=46%, list=16%, signal=39%	11928/16480/12291/319710/22003/433809/11554/11475/14463/16509/399548	Atp1a1/Jup/Cacna1g/Frmd6/Tpm1/Rnf207/Adrb1/Acta2/Gata4/Kcne1/Scn4b
GO_striated_muscle_cell_differentiation	GO_striated_muscle_cell_differentiation	75	-0.256467	-1.74526	0.00273396	0.082028	0.0749688	301	tags=27%, list=10%, signal=25%	415115/11465/226041/216850/78321/21955/68760/13007/11651/30963/11554/12372/227721/50874/232174/11548/17329/14463/74318/320502	Neurl2/Actg1/Pgm5/Kdm6b/Ankrd23/Tnnt1/Synpo2l/Csrp1/Akt1/Hacd1/Adrb1/Casq1/Plpp7/Tmod4/Cyp26b1/Adra1b/Gm15466/Cxcl9/Gata4/Hopx/Lmod3
GO_response_to_nutrient_levels	GO_response_to_nutrient_levels	74	0.370074	1.82585	0.0027458	0.082028	0.0749688	479	tags=30%, list=16%, signal=26%	268709/12575/20750/50706/27273/57436/14102/14645/11486/58809/19016/140742/269378/18760/16324/20525/15216/23830/216190/56484/63873/101148	Fam107a/Cdkn1a/Spp1/Postn/Pdk4/Gabarapl1/Fas/Glul/Ada/Rnase4/Pparg/Sesn1/Ahcy/Prkd1/Inhbb/Slc2a1/Hfe/Capn10/Appl2/Foxo3/Trpv4/Bmt2
GO_muscle_system_process	GO_muscle_system_process	84	-0.249638	-1.75419	0.00275262	0.082028	0.0749688	405	tags=27%, list=13%, signal=24%	13489/435766/12291/67092/243547/22003/22340/21955/12325/433809/11554/11640/12372/29856/11475/50874/11548/16468/14463/16509/11629/399548/320502	Drd2/Tnni3k/Cacna1g/Gatm/Grip2/Tpm1/Vegfb/Tnnt1/Camk2g/Rnf207/Adrb1/Akap1/Casq1/Smtn/Acta2/Tmod4/Adra1b/Gm15466/Jarid2/Gata4/Kcne1/Aif1/Scn4b/Lmod3
GO_positive_regulation_of_endopeptidase_activity	GO_positive_regulation_of_endopeptidase_activity	30	0.473863	1.90002	0.00292512	0.0836169	0.0764209	265	tags=27%, list=9%, signal=25%	20201/20202/22436/17869/14102/12363/230379/19016	S100a8/S100a9/Xdh/Myc/Fas/Casp4/Acer2/Pparg
GO_regulation_of_response_to_endoplasmic_reticulum_stress	GO_regulation_of_response_to_endoplasmic_reticulum_stress	19	0.556594	1.94654	0.00292658	0.0836169	0.0764209	918	tags=79%, list=30%, signal=56%	64209/12759/26943/17872/66168/18708/77128/192193/93759/56312/14130/22433/231630/226641/116891	Herpud1/Clu/Serinc3/Ppp1r15a/Grina/Pik3r1/Crebrf/Edem1/Sirt1/Nupr1/Fcgr2b/Xbp1/Ficd/Atf6/Derl2
GO_regulation_of_cysteine-type_endopeptidase_activity	GO_regulation_of_cysteine-type_endopeptidase_activity	41	0.425857	1.85346	0.00294118	0.0836169	0.0764209	265	tags=24%, list=9%, signal=23%	20201/20202/64209/22436/17869/14102/13479/12363/230379/19016	S100a8/S100a9/Herpud1/Xdh/Myc/Fas/Dpep1/Casp4/Acer2/Pparg
GO_regulation_of_ion_transmembrane_transport	GO_regulation_of_ion_transmembrane_transport	82	-0.252301	-1.79005	0.00297681	0.0836169	0.0764209	481	tags=30%, list=16%, signal=26%	18754/14609/66109/12631/11607/13489/56632/11689/105675/14167/11651/59091/433809/93692/11554/246049/24012/12372/80906/15980/16509/68460/56437/399548/23796	Prkce/Gja1/Tspan13/Cfl1/Agtr1a/Drd2/Sphk2/Alox5/Derl2/Ppif/Fgf12/Akt1/Jph2/Rnf207/Glrx/Adrb1/Slc36a2/Rgs7/Zfp119b/Casq1/Kcnip2/Ifngr2/Kcne1/Dhrs7c/Rrad/Scn4b/Aplnr
GO_cellular_response_to_xenobiotic_stimulus	GO_cellular_response_to_xenobiotic_stimulus	36	0.446518	1.86836	0.00298287	0.0836169	0.0764209	567	tags=47%, list=19%, signal=39%	74747/12583/20887/13106/13078/13088/67731/55990/394436/394430/22236/394433/94284/394435/394432/394434/11624	Ddit4/Cdo1/Sult1a1/Cyp2e1/Cyp1b1/Cyp2b10/Fbxo32/Fmo2/Ugt1a1/Ugt1a10/Ugt1a2/Ugt1a5/Ugt1a6a/Ugt1a6b/Ugt1a7c/Ugt1a9/Ahrr
GO_ossification	GO_ossification	78	0.353567	1.75199	0.00298315	0.0836169	0.0764209	394	tags=28%, list=13%, signal=25%	20750/16948/11625/68588/235320/12609/66695/27047/13609/12845/15951/19228/29806/13601/216161/17313/18760/474332/387210/12608/17390/21827	Spp1/Lox/Ahsg/Cthrc1/Zbtb16/Cebpd/Aspn/Omd/S1pr1/Comp/Ifi204/Pth1r/Tmlhe/Pcdh17/Limd1/Ecm1/Sbno2/Mgp/Prkd1/Dnm3os/Mir214/Cebpb/Mmp2/Thbs3
GO_cellular_component_assembly_involved_in_morphogenesis	GO_cellular_component_assembly_involved_in_morphogenesis	26	-0.401921	-1.97271	0.00303903	0.0843479	0.077089	340	tags=38%, list=11%, signal=34%	415115/11465/226041/78321/21955/68760/13007/12372/50874/320502	Neurl2/Actg1/Pgm5/Ankrd23/Tnnt1/Synpo2l/Csrp1/Casq1/Tmod4/Lmod3
GO_transition_metal_ion_homeostasis	GO_transition_metal_ion_homeostasis	31	0.460975	1.86069	0.00326501	0.0897403	0.0820174	85	tags=16%, list=3%, signal=16%	16819/17750/15368/17748/17869	Lcn2/Mt2/Hmox1/Mt1/Myc
GO_positive_regulation_of_myeloid_cell_differentiation	GO_positive_regulation_of_myeloid_cell_differentiation	18	-0.476887	-2.01682	0.00331438	0.0898946	0.0821584	82	tags=33%, list=3%, signal=33%	15130/20850/15469/14281/170826/16149	Hbb-b2/Stat5a/Prmt1/Fos/Ppargc1b/Cd74
GO_response_to_starvation	GO_response_to_starvation	37	0.443531	1.86499	0.00333413	0.0898946	0.0821584	850	tags=51%, list=28%, signal=38%	12575/27273/57436/14102/14645/58809/140742/18760/16324/20525/15216/56484/101148/93759/170822/225326/56458/22433/14466	Cdkn1a/Pdk4/Gabarapl1/Fas/Glul/Rnase4/Sesn1/Prkd1/Inhbb/Slc2a1/Hfe/Foxo3/Bmt2/Sirt1/Usp33/Pik3c3/Foxo1/Xbp1/Gba
GO_small_ribosomal_subunit	GO_small_ribosomal_subunit	12	-0.5592	-2.02149	0.00342133	0.0913752	0.0835116	1357	tags=100%, list=44%, signal=56%	24030/64660/99045/66128/64658/66242/64655/79044/66230/232536/110257	Mrps12/Mrps24/Mrps26/Mrps36/Mrps25/Mrps16/Mrps22/Mrps34/Mrps28/Mrps35/Hba-a2
GO_cell_adhesion_mediated_by_integrin	GO_cell_adhesion_mediated_by_integrin	18	0.559412	1.92091	0.0034704	0.0914931	0.0836194	198	tags=39%, list=6%, signal=37%	55985/13078/15894/223272/67694/230379/11486	Cxcl13/Cyp1b1/Icam1/Itgbl1/Ift74/Acer2/Ada
GO_T_cell_activation_involved_in_immune_response	GO_T_cell_activation_involved_in_immune_response	16	0.564676	1.8869	0.00349038	0.0914931	0.0836194	581	tags=50%, list=19%, signal=41%	17474/15894/16854/80859/12051/16190/381305/24047	Clec4d/Icam1/Lgals3/Nfkbiz/Bcl3/Appl2/Il4ra/Rc3h1/Ccl19
GO_nucleobase_metabolic_process	GO_nucleobase_metabolic_process	10	0.634478	1.84262	0.003838	0.0994296	0.0908728	286	tags=50%, list=9%, signal=45%	22436/22139/11486/11761/14544	Xdh/Ttr/Ada/Aox1/Gda
GO_complement_activation	GO_complement_activation	16	0.562879	1.8809	0.00386339	0.0994296	0.0908728	406	tags=50%, list=13%, signal=44%	625018/12268/12628/12266/12258/50908/66214/278180	C4a/C4b/Cfh/C3/Serping1/C1s1/Rgcc/Vsig4
GO_positive_regulation_of_peptidase_activity	GO_positive_regulation_of_peptidase_activity	32	0.453104	1.84539	0.0038997	0.0994599	0.0909005	265	tags=25%, list=9%, signal=23%	20201/20202/22436/17869/14102/12363/230379/19016	S100a8/S100a9/Xdh/Myc/Fas/Casp4/Acer2/Pparg
GO_methyltransferase_complex	GO_methyltransferase_complex	16	-0.493113	-2.00151	0.00399144	0.100891	0.0922083	322	tags=44%, list=11%, signal=39%	67332/13877/216850/20641/69878/15469/16468	Snrpd3/Erh/Kdm6b/Snrpd1/Snrpf/Megf8/Prmt1/Jarid2
GO_cellular_response_to_inorganic_substance	GO_cellular_response_to_inorganic_substance	39	0.432913	1.85219	0.0040966	0.102632	0.0938001	387	tags=31%, list=13%, signal=27%	17750/15368/12176/17748/14102/66871/171180/19016/224008/387210/53945/15216	Mt2/Hmox1/Bnip3/Mt1/Fas/Cpne8/Syt12/Pparg/Spidr/Mir214/Slc40a1/Hfe
GO_muscle_contraction	GO_muscle_contraction	60	-0.288845	-1.77446	0.0042874	0.10647	0.0973078	405	tags=30%, list=13%, signal=27%	13489/435766/12291/243547/22003/22340/21955/433809/11554/12372/29856/11475/50874/11548/14463/16509/399548/320502	Drd2/Tnni3k/Cacna1g/Grip2/Tpm1/Vegfb/Tnnt1/Rnf207/Adrb1/Casq1/Smtn/Acta2/Tmod4/Adra1b/Gm15466/Gata4/Kcne1/Scn4b/Lmod3
GO_collagen_fibril_organization	GO_collagen_fibril_organization	10	0.631852	1.83499	0.00434225	0.106895	0.0976957	271	tags=50%, list=9%, signal=46%	16948/13078/12845/17385/12832	Lox/Cyp1b1/Comp/Mmp11/Col5a2
GO_oxidoreductase_activity,_acting_on_paired_donors,_with_incorporation_or_reduction_of_molecular_oxygen	GO_oxidoreductase_activity,_acting_on_paired_donors,_with_incorporation_or_reduction_of_molecular_oxygen	24	0.503651	1.89761	0.00456011	0.110509	0.100998	341	tags=38%, list=11%, signal=34%	15368/13106/13078/13088/319660/14261/210530/55990/19224	Hmox1/Cyp2e1/Cyp1b1/Cyp2b10/Agmo/Fmo1/P3h2/Fmo2/Ptgs1
GO_detoxification	GO_detoxification	11	0.633356	1.90026	0.00456712	0.110509	0.100998	412	tags=45%, list=13%, signal=39%	17750/17748/26357/140742/18671	Mt2/Mt1/Abcg2/Gm11266/Sesn1/Abcb1a
GO_reactive_oxygen_species_metabolic_process	GO_reactive_oxygen_species_metabolic_process	70	0.360136	1.76019	0.00463025	0.111087	0.101527	270	tags=20%, list=9%, signal=19%	74747/17392/12575/12176/22436/50490/27273/13078/15894/14778/11606/12759/12359/140742	Ddit4/Mmp3/Cdkn1a/Bnip3/Xdh/Nox4/Pdk4/Cyp1b1/Icam1/Gpx3/Agt/Clu/Cat/Sesn1
GO_multivesicular_body	GO_multivesicular_body	10	-0.592908	-1.96468	0.00494437	0.117626	0.107503	619	tags=60%, list=20%, signal=48%	12518/14609/79235/20528/14961/16149	Cd79a/Gja1/Lrat/Slc2a4/H2-Ab1/Cd74
GO_response_to_peptide	GO_response_to_peptide	89	0.339486	1.72595	0.00501771	0.118376	0.108189	663	tags=36%, list=22%, signal=29%	20716/12702/12583/11625/27273/15894/16971/12363/20717/66277/20393/11606/19016/16367/16625/16324/17390/23830/216190/18805/56484/63873/18708/12952/17918/14289/93759/21898/18035/14130/228775/56089	Serpina3n/Socs3/Cdo1/Ahsg/Pdk4/Icam1/Lrp1/Casp4/Serpina3m/Klf15/Sgk1/Agt/Pparg/Irs1/Serpina3c/Inhbb/Mmp2/Capn10/Appl2/Pld1/Foxo3/Trpv4/Pik3r1/Cry1/Myo5a/Fpr2/Sirt1/Tlr4/Nfkbia/Fcgr2b/Trib3/Ramp3
GO_response_to_xenobiotic_stimulus	GO_response_to_xenobiotic_stimulus	52	0.389208	1.79099	0.00525911	0.122525	0.11198	510	tags=38%, list=17%, signal=33%	74747/12583/20887/13106/13078/13088/67731/11486/55990/16367/67606/13617/394436/394430/22236/394433/94284/394435/394432/394434	Ddit4/Cdo1/Sult1a1/Cyp2e1/Cyp1b1/Cyp2b10/Fbxo32/Ada/Fmo2/Irs1/Fibin/Ednra/Ugt1a1/Ugt1a10/Ugt1a2/Ugt1a5/Ugt1a6a/Ugt1a6b/Ugt1a7c/Ugt1a9
GO_regulation_of_transmembrane_transporter_activity	GO_regulation_of_transmembrane_transporter_activity	49	-0.303073	-1.79296	0.00531353	0.122525	0.11198	630	tags=43%, list=21%, signal=35%	13830/20296/69106/17260/14609/12631/13489/56632/11689/105675/14167/59091/433809/93692/11554/12372/11461/15980/16509/56437/399548	Stom/Ccl2/Stoml1/Mef2c/Gja1/Cfl1/Drd2/Sphk2/Alox5/Derl2/Ppif/Fgf12/Jph2/Rnf207/Glrx/Adrb1/Casq1/Actb/Ifngr2/Kcne1/Rrad/Scn4b
GO_glycosaminoglycan_binding	GO_glycosaminoglycan_binding	51	0.39336	1.79709	0.0053234	0.122525	0.11198	743	tags=47%, list=24%, signal=36%	50706/55985/16997/12628/114332/11727/21828/12845/21826/94214/13179/21827/235130/93695/12111/21930/74199/20564/20307/20720/14766/14268/20356/24088	Postn/Cxcl13/Ltbp2/Cfh/Lyve1/Ang/Thbs4/Comp/Thbs2/Spock2/Dcn/Thbs3/Adamts15/Gpnmb/Bgn/Tnfaip6/Vit/Slit3/Ccl8/Serpine2/Adgrg1/Fn1/Sema5a/Scyl3/Tlr2
GO_carboxylic_acid_binding	GO_carboxylic_acid_binding	39	0.427459	1.82886	0.00537809	0.122785	0.112219	510	tags=38%, list=17%, signal=32%	20201/20202/19215/14645/114332/210530/19016/140742/110095/19125/21930/394436/394430/22236/394434	S100a8/S100a9/Ptgds/Glul/Lyve1/P3h2/Pparg/Sesn1/Pygl/Prodh/Tnfaip6/Ugt1a1/Ugt1a10/Ugt1a2/Ugt1a9
GO_endothelial_cell_chemotaxis	GO_endothelial_cell_chemotaxis	13	-0.529338	-1.9743	0.00582145	0.131844	0.120498	266	tags=54%, list=9%, signal=49%	14164/18186/64074/14172/16542/15370/80903	Fgf1/Nrp1/Smoc2/Fgf18/Kdr/Nr4a1/Fgf16
GO_iron_ion_homeostasis	GO_iron_ion_homeostasis	19	0.537848	1.88098	0.00598616	0.134334	0.122773	547	tags=42%, list=18%, signal=35%	16819/15368/17869/15203/53945/15216/233489/12870	Lcn2/Hmox1/Myc/Heph/Slc40a1/Hfe/Picalm/Cp
GO_cellular_response_to_metal_ion	GO_cellular_response_to_metal_ion	33	0.438274	1.79889	0.00602627	0.134334	0.122773	387	tags=30%, list=13%, signal=27%	17750/15368/12176/17748/14102/66871/171180/19016/53945/15216	Mt2/Hmox1/Bnip3/Mt1/Fas/Cpne8/Syt12/Pparg/Slc40a1/Hfe
GO_regulation_of_bone_remodeling	GO_regulation_of_bone_remodeling	17	0.546081	1.85513	0.00625652	0.136788	0.125016	224	tags=35%, list=7%, signal=33%	20750/11625/27273/13609/246256/11501	Spp1/Ahsg/Pdk4/S1pr1/Fcgr4/Adam8
GO_negative_regulation_of_secretion_by_cell	GO_negative_regulation_of_secretion_by_cell	35	0.433291	1.79272	0.00627601	0.136788	0.125016	729	tags=49%, list=24%, signal=37%	15368/22228/12495/19016/16367/16324/19224/223775/66214/12952/21937/22259/16178/93759/16009/20912/14268	Hmox1/Ucp2/Entpd1/Pparg/Irs1/Inhbb/Ptgs1/Pim3/Rgcc/Cry1/Tnfrsf1a/Nr1h3/Il1r2/Sirt1/Igfbp3/Stxbp3/Fn1
GO_positive_regulation_of_leukocyte_cell-cell_adhesion	GO_positive_regulation_of_leukocyte_cell-cell_adhesion	47	-0.310846	-1.81676	0.0063137	0.136788	0.125016	284	tags=28%, list=9%, signal=25%	13643/22042/12522/63953/60533/15205/20850/20739/320404/11629/14961/14960/16149	Efnb3/Tfrc/Cd83/Dusp10/Cd274/Hes1/Stat5a/Spta1/Itpkb/Aif1/H2-Ab1/H2-Aa/Cd74
GO_lymphocyte_migration	GO_lymphocyte_migration	24	0.489991	1.84614	0.00632963	0.136788	0.125016	306	tags=38%, list=10%, signal=34%	11815/55985/20305/15894/13609/20308/216892/11501/13601	Apod/Cxcl13/Ccl6/Icam1/S1pr1/Ccl9/Spns2/Adam8/Ecm1
GO_response_to_fibroblast_growth_factor	GO_response_to_fibroblast_growth_factor	20	-0.44468	-1.93049	0.00639627	0.137181	0.125375	614	tags=55%, list=20%, signal=44%	18591/54485/24064/14784/14164/15936/64074/14172/30878/15370/80903	Pdgfb/Dll4/Spry2/Grb2/Fgf1/Ier2/Smoc2/Fgf18/Apln/Nr4a1/Fgf16
GO_cell_chemotaxis	GO_cell_chemotaxis	82	0.333305	1.66778	0.0065395	0.139198	0.127219	656	tags=35%, list=21%, signal=29%	20201/20202/20750/20210/16948/27226/55985/20305/16854/13609/21828/16803/20308/11501/14131/20310/18760/14205/17965/13617/12768/63873/16172/14289/24047/100040035/20307/14825/16414	S100a8/S100a9/Spp1/Saa3/Lox/Pla2g7/Cxcl13/Ccl6/Lgals3/S1pr1/Thbs4/Lbp/Ccl9/Adam8/Fcgr3/Cxcl2/Prkd1/Vegfd/Nbl1/Ednra/Ccr1/Trpv4/Il17ra/Fpr2/Ccl19/Gm2564/Ccl8/Cxcl1/Itgb2
GO_negative_regulation_of_immune_response	GO_negative_regulation_of_immune_response	27	0.460097	1.78361	0.00684414	0.144595	0.132152	721	tags=52%, list=24%, signal=40%	15368/16854/93694/19016/73914/12258/15216/278180/71183/12768/16190/381305/14130/20723	Hmox1/Lgals3/Clec2d/Pparg/Irak3/Serping1/Hfe/Vsig4/Clec12b/Ccr1/Appl2/Il4ra/Rc3h1/Fcgr2b/Serpinb9
GO_organic_acid_binding	GO_organic_acid_binding	41	0.402757	1.75292	0.0069518	0.145782	0.133236	510	tags=37%, list=17%, signal=31%	20201/20202/19215/14645/114332/210530/19016/140742/110095/19125/21930/394436/394430/22236/394434	S100a8/S100a9/Ptgds/Glul/Lyve1/P3h2/Pparg/Sesn1/Pygl/Prodh/Tnfaip6/Ugt1a1/Ugt1a10/Ugt1a2/Ugt1a9
GO_positive_regulation_of_heart_contraction	GO_positive_regulation_of_heart_contraction	12	-0.527702	-1.90763	0.00709302	0.146657	0.134036	313	tags=67%, list=10%, signal=60%	11928/12922/22003/433809/11554/30878/29856/11548	Atp1a1/Crhr2/Tpm1/Rnf207/Adrb1/Apln/Smtn/Adra1b/Gm15466
GO_response_to_inorganic_substance	GO_response_to_inorganic_substance	92	0.316481	1.62438	0.0070994	0.146657	0.134036	449	tags=23%, list=15%, signal=20%	16819/17750/15368/12176/22436/17748/13078/14102/66871/171180/22228/12359/19016/67606/224008/387210/53945/17390/15216/11502/56484	Lcn2/Mt2/Hmox1/Bnip3/Xdh/Mt1/Cyp1b1/Fas/Cpne8/Syt12/Ucp2/Cat/Pparg/Fibin/Spidr/Mir214/Slc40a1/Mmp2/Hfe/Adam9/Foxo3
GO_response_to_cadmium_ion	GO_response_to_cadmium_ion	14	0.560741	1.81253	0.00714895	0.146657	0.134036	62	tags=21%, list=2%, signal=21%	17750/15368/17748	Mt2/Hmox1/Mt1
GO_protein_phosphatase_regulator_activity	GO_protein_phosphatase_regulator_activity	15	-0.480414	-1.92433	0.00728094	0.14829	0.135529	908	tags=73%, list=30%, signal=52%	243312/53412/69556/19049/110854/19054/52040/18938/235542/68458/76142	Elfn1/Ppp1r3c/Bod1/Ppp1r1b/Ptpa/Ppp2r3d/Ppp1r10/Ppp1r14b/Ppp2r3a/Ppp1r14a/Gm38431/Ppp1r14c
GO_regulation_of_ossification	GO_regulation_of_ossification	46	0.405942	1.80401	0.00746239	0.1509	0.137914	360	tags=30%, list=12%, signal=27%	11625/68588/235320/12609/27047/13609/12845/15951/29806/13601/17313/18760/387210/12608	Ahsg/Cthrc1/Zbtb16/Cebpd/Omd/S1pr1/Comp/Ifi204/Limd1/Ecm1/Mgp/Prkd1/Mir214/Cebpb
GO_tissue_remodeling	GO_tissue_remodeling	52	0.378989	1.74397	0.00759644	0.151798	0.138734	247	tags=23%, list=8%, signal=22%	20750/21857/11625/68588/50490/27273/13609/246256/21828/19228/11501/11606	Spp1/Timp1/Ahsg/Cthrc1/Nox4/Pdk4/S1pr1/Fcgr4/Thbs4/Pth1r/Tmlhe/Pcdh17/Adam8/Agt
GO_antioxidant_activity	GO_antioxidant_activity	18	0.528448	1.81459	0.00761401	0.151798	0.138734	341	tags=39%, list=11%, signal=35%	20201/20202/14778/60599/12359/140742/19224	S100a8/S100a9/Gpx3/Trp53inp1/Cat/Sesn1/Ptgs1
GO_aminoglycan_metabolic_process	GO_aminoglycan_metabolic_process	18	0.526626	1.80834	0.00803996	0.158585	0.144938	498	tags=50%, list=16%, signal=42%	16427/12655/114332/16426/94214/13179/12111/15211/22235	Itih4/Chil3/Lyve1/Itih3/Spock2/Dcn/Bgn/Hexa/Ugdh
GO_contractile_fiber	GO_contractile_fiber	58	-0.278546	-1.71054	0.00810135	0.158585	0.144938	487	tags=38%, list=16%, signal=33%	14200/14609/16480/380698/98932/72333/11465/22003/226041/17898/78321/21955/68760/13007/59091/12372/16716/11475/50874/16509/320502/668940	Fhl2/Gja1/Jup/Obscn/Myl9/Palld/Actg1/Tpm1/Pgm5/Myl7/Ankrd23/Tnnt1/Synpo2l/Csrp1/Jph2/Casq1/Ky/Acta2/Tmod4/Kcne1/Lmod3/Myh7b
GO_drug_catabolic_process	GO_drug_catabolic_process	19	0.52675	1.84216	0.00817236	0.158585	0.144938	260	tags=37%, list=8%, signal=34%	11522/13106/13088/14778/12655/11486/12359	Adh1/Cyp2e1/Cyp2b10/Gpx3/Chil3/Ada/Cat
GO_mitochondrial_small_ribosomal_subunit	GO_mitochondrial_small_ribosomal_subunit	11	-0.559016	-1.91089	0.00828566	0.158585	0.144938	1357	tags=100%, list=44%, signal=56%	24030/64660/99045/66128/64658/66242/64655/79044/66230/232536	Mrps12/Mrps24/Mrps26/Mrps36/Mrps25/Mrps16/Mrps22/Mrps34/Mrps28/Mrps35
GO_organellar_small_ribosomal_subunit	GO_organellar_small_ribosomal_subunit	11	-0.559016	-1.91089	0.00828566	0.158585	0.144938	1357	tags=100%, list=44%, signal=56%	24030/64660/99045/66128/64658/66242/64655/79044/66230/232536	Mrps12/Mrps24/Mrps26/Mrps36/Mrps25/Mrps16/Mrps22/Mrps34/Mrps28/Mrps35
GO_phosphatase_regulator_activity	GO_phosphatase_regulator_activity	17	-0.462352	-1.92241	0.00829057	0.158585	0.144938	908	tags=71%, list=30%, signal=50%	243312/53412/69556/19049/110854/98053/19054/52040/18938/235542/68458/76142	Elfn1/Ppp1r3c/Bod1/Ppp1r1b/Ptpa/Gtf2f1/Ppp2r3d/Ppp1r10/Ppp1r14b/Ppp2r3a/Ppp1r14a/Gm38431/Ppp1r14c
GO_regulation_of_tissue_remodeling	GO_regulation_of_tissue_remodeling	27	0.450757	1.7474	0.00864258	0.164209	0.150077	247	tags=30%, list=8%, signal=27%	20750/11625/27273/13609/246256/21828/11501/11606	Spp1/Ahsg/Pdk4/S1pr1/Fcgr4/Thbs4/Adam8/Agt
GO_regulation_of_tumor_necrosis_factor_production	GO_regulation_of_tumor_necrosis_factor_production	38	0.412698	1.75052	0.00882735	0.166601	0.152264	829	tags=53%, list=27%, signal=39%	74155/16803/12475/14131/12759/12051/73914/93695/18708/21937/17394/93759/24047/21898/214855/17874/24088/12257/16452/17087	Errfi1/Lbp/Cd14/Fcgr3/Clu/Bcl3/Irak3/Gpnmb/Pik3r1/Tnfrsf1a/Mmp8/Sirt1/Ccl19/Tlr4/Arid5a/Myd88/Scyl3/Tlr2/Tspo/Jak2/Ly96
GO_T_cell_migration	GO_T_cell_migration	12	0.602627	1.84343	0.00907895	0.170215	0.155567	306	tags=50%, list=10%, signal=45%	11815/55985/15894/13609/11501/13601	Apod/Cxcl13/Icam1/S1pr1/Adam8/Ecm1
GO_heart_process	GO_heart_process	52	-0.291115	-1.75947	0.00926624	0.172389	0.157553	500	tags=37%, list=16%, signal=31%	11928/14609/16480/13489/435766/12291/12922/22003/22340/21955/433809/11554/30878/29856/11548/14463/74318/16509/399548	Atp1a1/Gja1/Jup/Drd2/Tnni3k/Cacna1g/Crhr2/Tpm1/Vegfb/Tnnt1/Rnf207/Adrb1/Apln/Smtn/Adra1b/Gm15466/Gata4/Hopx/Kcne1/Scn4b
GO_small_nuclear_ribonucleoprotein_complex	GO_small_nuclear_ribonucleoprotein_complex	14	-0.490607	-1.89931	0.00931666	0.172389	0.157553	1354	tags=93%, list=44%, signal=52%	66125/20637/53607/70769/54614/78651/75062/66094/27756/67332/20641/69878/67678	Sf3b5/Snrnp70/Snrpa/Nolc1/Ccpg1os/Prpf40b/Lsm6/Sf3a3/Lsm7/Lsm2/Snrpd3/Snrpd1/Snrpf/Megf8/Lsm3
GO_purine-containing_compound_catabolic_process	GO_purine-containing_compound_catabolic_process	12	0.60058	1.83717	0.00941729	0.173119	0.158221	288	tags=50%, list=9%, signal=45%	22436/11486/11761/18950/14544/269378	Xdh/Ada/Aox1/Pnp/Gda/Ahcy
GO_negative_regulation_of_tumor_necrosis_factor_superfamily_cytokine_production	GO_negative_regulation_of_tumor_necrosis_factor_superfamily_cytokine_production	10	0.603885	1.75377	0.00974088	0.177912	0.162602	746	tags=80%, list=24%, signal=61%	74155/16803/12051/73914/93695/93759/21898/12257	Errfi1/Lbp/Bcl3/Irak3/Gpnmb/Sirt1/Tlr4/Tspo
GO_monocarboxylic_acid_binding	GO_monocarboxylic_acid_binding	20	0.503363	1.79381	0.00981856	0.178182	0.162848	510	tags=45%, list=17%, signal=38%	20201/20202/19215/19016/110095/394436/394430/22236/394434	S100a8/S100a9/Ptgds/Pparg/Pygl/Ugt1a1/Ugt1a10/Ugt1a2/Ugt1a9
GO_positive_regulation_of_calcium_ion_transmembrane_transport	GO_positive_regulation_of_calcium_ion_transmembrane_transport	12	-0.516142	-1.86584	0.00990852	0.178669	0.163293	209	tags=50%, list=7%, signal=47%	11607/59091/11554/12372/16509/23796	Agtr1a/Jph2/Adrb1/Casq1/Kcne1/Aplnr
GO_secretory_granule	GO_secretory_granule	57	0.360293	1.69429	0.0101965	0.182698	0.166975	720	tags=42%, list=24%, signal=33%	12351/14102/16433/16971/71233/22371/21826/245049/11501/13039/239273/18054/16618/15211/17918/235380/108100/85031/18636/20720/16009/20908/19341/20912	Car4/Fas/Cuzd1/Lrp1/Enkur/Vwf/Thbs2/Myrip/Adam8/Ctsl/Abcc4/Ngp/Klk1b26/Hexa/Myo5a/Dmxl2/Baiap2/Pla1a/Cfp/Serpine2/Igfbp3/Stx3/Rab4a/C230007H23Rik/Stxbp3
GO_fatty_acid_binding	GO_fatty_acid_binding	13	0.577871	1.81675	0.0104188	0.185507	0.169543	510	tags=46%, list=17%, signal=39%	20201/20202/19215/19016/394430/394434	S100a8/S100a9/Ptgds/Pparg/Ugt1a10/Ugt1a9
GO_cellular_response_to_amino_acid_starvation	GO_cellular_response_to_amino_acid_starvation	10	0.600491	1.74391	0.0105291	0.185988	0.169983	479	tags=50%, list=16%, signal=42%	12575/14102/140742/18760/101148	Cdkn1a/Fas/Sesn1/Prkd1/Bmt2
GO_catalytic_step_2_spliceosome	GO_catalytic_step_2_spliceosome	15	-0.463611	-1.85703	0.010606	0.185988	0.169983	743	tags=73%, list=24%, signal=56%	17149/75062/66094/19655/27756/66441/67332/20641/69878/67678/68816	Magoh/Sf3a3/Lsm7/Rbmx/Podxl2/Lsm2/Magohb/Snrpd3/Snrpd1/Snrpf/Megf8/Lsm3/Ppil1
GO_regulation_of_transporter_activity	GO_regulation_of_transporter_activity	53	-0.277805	-1.68803	0.0106429	0.185988	0.169983	630	tags=40%, list=21%, signal=32%	13830/20296/69106/17260/14609/12631/13489/56632/11689/105675/14167/59091/433809/93692/11554/12372/11461/15980/16509/56437/399548	Stom/Ccl2/Stoml1/Mef2c/Gja1/Cfl1/Drd2/Sphk2/Alox5/Derl2/Ppif/Fgf12/Jph2/Rnf207/Glrx/Adrb1/Casq1/Actb/Ifngr2/Kcne1/Rrad/Scn4b
GO_activation_of_immune_response	GO_activation_of_immune_response	59	0.359706	1.70071	0.0107379	0.186228	0.170201	1382	tags=71%, list=45%, signal=40%	226695/16854/625018/12268/12628/15951/208650/80859/11486/12266/12258/50908/66214/278180/216190/56480/381305/14289/21898/18636/14130/24088/227059/23880/667277/107321/114774/71693/19122/18755/237754/19090/14127/13709/50909/12494/12273/19697/12260/20963/12259/17184	Ifi205/Lgals3/C4a/C4b/Cfh/Ifi204/Cblb/Nfkbiz/Ada/C3/Serping1/C1s1/Rgcc/Vsig4/Appl2/Tbk1/Rc3h1/Fpr2/Tlr4/Cfp/Fcgr2b/Scyl3/Tlr2/Slc39a10/Fyb/C1rb/Lpxn/Pawr/Colec11/Prnp/Prkch/Btnl9/Prkdc/Fcer1g/Elf1/C1ra/Cd38/C5ar1/Rela/C1qb/Syk/C1qa/Matr3
GO_positive_regulation_of_peptide_secretion	GO_positive_regulation_of_peptide_secretion	66	0.354399	1.71623	0.0107882	0.186228	0.170201	637	tags=36%, list=21%, signal=29%	20201/20202/50706/56620/14645/11727/16971/12363/245049/12475/11606/16367/15216/23830/66214/11502/63873/16190/16172/17394/93759/24047/21898/214855	S100a8/S100a9/Postn/Clec4n/Glul/Ang/Lrp1/Casp4/Myrip/Cd14/Agt/Irs1/Hfe/Capn10/Rgcc/Adam9/Trpv4/Appl2/Il4ra/Il17ra/Mmp8/Sirt1/Ccl19/Tlr4/Arid5a
GO_response_to_metal_ion	GO_response_to_metal_ion	48	0.380315	1.7087	0.0108857	0.186478	0.17043	437	tags=27%, list=14%, signal=24%	17750/15368/12176/22436/17748/14102/66871/171180/19016/67606/53945/15216/11502	Mt2/Hmox1/Bnip3/Xdh/Mt1/Fas/Cpne8/Syt12/Pparg/Fibin/Slc40a1/Hfe/Adam9
GO_regulation_of_striated_muscle_contraction	GO_regulation_of_striated_muscle_contraction	20	-0.427104	-1.85419	0.0109907	0.186478	0.17043	500	tags=45%, list=16%, signal=38%	11928/16480/435766/433809/11554/12372/29856/11548/14463	Atp1a1/Jup/Tnni3k/Rnf207/Adrb1/Casq1/Smtn/Adra1b/Gm15466/Gata4
GO_response_to_extracellular_stimulus	GO_response_to_extracellular_stimulus	81	0.330854	1.65397	0.0110526	0.186478	0.17043	479	tags=27%, list=16%, signal=24%	268709/12575/20750/50706/27273/57436/14102/14645/11486/58809/19016/140742/269378/18760/16324/20525/15216/23830/216190/56484/63873/101148	Fam107a/Cdkn1a/Spp1/Postn/Pdk4/Gabarapl1/Fas/Glul/Ada/Rnase4/Pparg/Sesn1/Ahcy/Prkd1/Inhbb/Slc2a1/Hfe/Capn10/Appl2/Foxo3/Trpv4/Bmt2
GO_positive_regulation_of_response_to_external_stimulus	GO_positive_regulation_of_response_to_external_stimulus	106	0.295751	1.56159	0.0110662	0.186478	0.17043	639	tags=34%, list=21%, signal=28%	20201/20202/27226/55985/226695/13609/16971/21828/16803/15951/80859/11754/11501/14131/18760/12266/12608/17390/14205/242864/13617/12768/13040/63873/78334/21937/56480/16172/17394/14289/24047/56312/21898/18035/14825/17874	S100a8/S100a9/Pla2g7/Cxcl13/Ifi205/S1pr1/Lrp1/Thbs4/Lbp/Ifi204/Nfkbiz/Aoc3/Adam8/Fcgr3/Prkd1/C3/Cebpb/Mmp2/Vegfd/Napepld/Ednra/Ccr1/Ctss/Trpv4/Cdk19/Tnfrsf1a/Tbk1/Il17ra/Mmp8/Fpr2/Ccl19/Nupr1/Tlr4/Nfkbia/Cxcl1/Myd88
GO_tumor_necrosis_factor_superfamily_cytokine_production	GO_tumor_necrosis_factor_superfamily_cytokine_production	41	0.387952	1.68849	0.0113109	0.188967	0.172705	829	tags=51%, list=27%, signal=38%	74155/16803/11501/12475/14131/12759/12051/73914/93695/18708/21937/17394/93759/24047/21898/214855/17874/24088/12257/16452/17087	Errfi1/Lbp/Adam8/Cd14/Fcgr3/Clu/Bcl3/Irak3/Gpnmb/Pik3r1/Tnfrsf1a/Mmp8/Sirt1/Ccl19/Tlr4/Arid5a/Myd88/Scyl3/Tlr2/Tspo/Jak2/Ly96
GO_glycosaminoglycan_metabolic_process	GO_glycosaminoglycan_metabolic_process	15	0.550898	1.80026	0.0113474	0.188967	0.172705	498	tags=53%, list=16%, signal=45%	16427/114332/16426/94214/13179/12111/15211/22235	Itih4/Lyve1/Itih3/Spock2/Dcn/Bgn/Hexa/Ugdh
GO_regulation_of_cellular_response_to_insulin_stimulus	GO_regulation_of_cellular_response_to_insulin_stimulus	22	0.472316	1.73115	0.0116271	0.192492	0.175927	577	tags=41%, list=19%, signal=33%	12702/11625/11606/19016/16367/216190/18708/17918/93759	Socs3/Ahsg/Agt/Pparg/Irs1/Appl2/Pik3r1/Myo5a/Sirt1
GO_cellular_amino_acid_metabolic_process	GO_cellular_amino_acid_metabolic_process	36	0.407469	1.70497	0.0118568	0.193598	0.176937	328	tags=25%, list=11%, signal=23%	13190/12583/50490/14630/14645/13479/14584/269378/19125	Dct/Cdo1/Nox4/Gclm/Glul/Dpep1/Gfpt2/Ahcy/Prodh
GO_regulation_of_tumor_necrosis_factor_superfamily_cytokine_production	GO_regulation_of_tumor_necrosis_factor_superfamily_cytokine_production	40	0.403858	1.73882	0.0118812	0.193598	0.176937	829	tags=52%, list=27%, signal=39%	74155/16803/11501/12475/14131/12759/12051/73914/93695/18708/21937/17394/93759/24047/21898/214855/17874/24088/12257/16452/17087	Errfi1/Lbp/Adam8/Cd14/Fcgr3/Clu/Bcl3/Irak3/Gpnmb/Pik3r1/Tnfrsf1a/Mmp8/Sirt1/Ccl19/Tlr4/Arid5a/Myd88/Scyl3/Tlr2/Tspo/Jak2/Ly96
GO_regulation_of_cell_adhesion_mediated_by_integrin	GO_regulation_of_cell_adhesion_mediated_by_integrin	12	0.590008	1.80483	0.0121274	0.193598	0.176937	198	tags=42%, list=6%, signal=39%	55985/13078/67694/230379/11486	Cxcl13/Cyp1b1/Ift74/Acer2/Ada
GO_regulation_of_biomineral_tissue_development	GO_regulation_of_biomineral_tissue_development	23	0.467135	1.73541	0.0121608	0.193598	0.176937	438	tags=39%, list=14%, signal=34%	11625/66695/27047/13609/12845/13601/17313/12608/12768	Ahsg/Aspn/Omd/S1pr1/Comp/Ecm1/Mgp/Cebpb/Ccr1
GO_regulation_of_biomineralization	GO_regulation_of_biomineralization	23	0.467135	1.73541	0.0121608	0.193598	0.176937	438	tags=39%, list=14%, signal=34%	11625/66695/27047/13609/12845/13601/17313/12608/12768	Ahsg/Aspn/Omd/S1pr1/Comp/Ecm1/Mgp/Cebpb/Ccr1
GO_collagen_binding	GO_collagen_binding	16	0.519931	1.73738	0.0121624	0.193598	0.176937	441	tags=50%, list=14%, signal=43%	66695/21828/12845/22371/94214/13179/11502/13040	Aspn/Thbs4/Comp/Vwf/Spock2/Dcn/Adam9/Ctss
GO_positive_regulation_of_transmembrane_transport	GO_positive_regulation_of_transmembrane_transport	47	-0.294395	-1.72061	0.0123138	0.193598	0.176937	291	tags=30%, list=10%, signal=27%	11689/69183/11651/59091/433809/93692/11554/246049/24012/12372/80906/15980/16509/23796	Alox5/Derl2/C1qtnf2/Akt1/Jph2/Rnf207/Glrx/Adrb1/Slc36a2/Rgs7/Zfp119b/Casq1/Kcnip2/Ifngr2/Kcne1/Aplnr
GO_mitochondrial_translation	GO_mitochondrial_translation	15	-0.456723	-1.82944	0.0123293	0.193598	0.176937	1411	tags=93%, list=46%, signal=51%	353172/12261/19935/101122/24030/74600/64658/66242/227682/27398/79044/52469/56046/232536	Gars/C1qbp/Mrpl23/Rpusd3/Mrps12/Mrpl47/Mrps25/Mrps16/Trub2/Mrpl2/Mrps34/Coa3/Uqcc1/Mrps35
GO_cellular_response_to_extracellular_stimulus	GO_cellular_response_to_extracellular_stimulus	47	0.376529	1.68477	0.0123589	0.193598	0.176937	382	tags=26%, list=12%, signal=23%	268709/12575/50706/27273/57436/14102/14645/58809/140742/18760/16324/20525	Fam107a/Cdkn1a/Postn/Pdk4/Gabarapl1/Fas/Glul/Rnase4/Sesn1/Prkd1/Inhbb/Slc2a1
GO_chemokine-mediated_signaling_pathway	GO_chemokine-mediated_signaling_pathway	16	0.518584	1.73288	0.0123777	0.193598	0.176937	630	tags=62%, list=21%, signal=50%	55985/20305/20308/20310/12768/20564/24047/100040035/20307/14825	Cxcl13/Ccl6/Ccl9/Cxcl2/Ccr1/Slit3/Ccl19/Gm2564/Ccl8/Cxcl1
GO_regulation_of_calcium_ion_transmembrane_transport	GO_regulation_of_calcium_ion_transmembrane_transport	30	-0.345676	-1.7408	0.0131035	0.202232	0.184828	481	tags=37%, list=16%, signal=31%	18754/66109/11607/13489/59091/11554/12372/16509/68460/56437/23796	Prkce/Tspan13/Agtr1a/Drd2/Jph2/Adrb1/Casq1/Kcne1/Dhrs7c/Rrad/Aplnr
GO_U2-type_precatalytic_spliceosome	GO_U2-type_precatalytic_spliceosome	12	-0.504501	-1.82376	0.0131679	0.202232	0.184828	1014	tags=75%, list=33%, signal=50%	78651/75062/66094/27756/66441/67332/20641/69878/67678	Lsm6/Sf3a3/Lsm7/Lsm2/Magohb/Snrpd3/Snrpd1/Snrpf/Megf8/Lsm3
GO_precatalytic_spliceosome	GO_precatalytic_spliceosome	12	-0.504501	-1.82376	0.0131679	0.202232	0.184828	1014	tags=75%, list=33%, signal=50%	78651/75062/66094/27756/66441/67332/20641/69878/67678	Lsm6/Sf3a3/Lsm7/Lsm2/Magohb/Snrpd3/Snrpd1/Snrpf/Megf8/Lsm3
GO_cellular_response_to_chemokine	GO_cellular_response_to_chemokine	19	0.506048	1.76976	0.0132869	0.202232	0.184828	630	tags=58%, list=21%, signal=46%	16948/55985/20305/20308/20310/12768/20564/24047/100040035/20307/14825	Lox/Cxcl13/Ccl6/Ccl9/Cxcl2/Ccr1/Slit3/Ccl19/Gm2564/Ccl8/Cxcl1
GO_response_to_chemokine	GO_response_to_chemokine	19	0.506048	1.76976	0.0132869	0.202232	0.184828	630	tags=58%, list=21%, signal=46%	16948/55985/20305/20308/20310/12768/20564/24047/100040035/20307/14825	Lox/Cxcl13/Ccl6/Ccl9/Cxcl2/Ccr1/Slit3/Ccl19/Gm2564/Ccl8/Cxcl1
GO_sulfur_compound_metabolic_process	GO_sulfur_compound_metabolic_process	48	0.374797	1.68391	0.0136768	0.207054	0.189235	334	tags=25%, list=11%, signal=23%	12583/20887/50490/27273/14630/13479/14778/69065/94214/13179/269378/74147	Cdo1/Sult1a1/Nox4/Pdk4/Gclm/Dpep1/Gpx3/Chac1/Spock2/Dcn/Ahcy/Ehhadh
GO_response_to_peptide_hormone	GO_response_to_peptide_hormone	73	0.324725	1.59836	0.0141593	0.213218	0.194868	524	tags=29%, list=17%, signal=24%	20716/12702/12583/11625/27273/20717/66277/20393/11606/19016/16367/16625/16324/23830/216190/18805/56484/63873/18708/12952/17918	Serpina3n/Socs3/Cdo1/Ahsg/Pdk4/Serpina3m/Klf15/Sgk1/Agt/Pparg/Irs1/Serpina3c/Inhbb/Capn10/Appl2/Pld1/Foxo3/Trpv4/Pik3r1/Cry1/Myo5a
GO_peptidase_complex	GO_peptidase_complex	14	-0.475571	-1.8411	0.0143058	0.214284	0.195843	1424	tags=93%, list=47%, signal=50%	228769/19175/234847/75565/19358/26446/22123/16913/15925/19186/19171/16912/26445	Psmf1/Psmb6/Spg7/Sgf29/Rad23a/Psmb3/Psmd3/Psmb8/Ide/Psme1/Psmb10/Psmb9/Psmb2
GO_coronary_vasculature_development	GO_coronary_vasculature_development	19	-0.44258	-1.89387	0.0143945	0.214479	0.196021	268	tags=37%, list=9%, signal=34%	22340/14164/18186/67784/30878/14463/23796	Vegfb/Fgf1/Nrp1/Plxnd1/Apln/Gata4/Aplnr
GO_regulation_of_leukocyte_migration	GO_regulation_of_leukocyte_migration	53	0.357489	1.65268	0.0147258	0.216889	0.198224	455	tags=30%, list=15%, signal=26%	27226/11815/55985/15894/16854/21828/16803/11486/11754/11501/13601/14205/17965/13617/12768/63873	Pla2g7/Apod/Cxcl13/Icam1/Lgals3/Thbs4/Lbp/Ada/Aoc3/Adam8/Ecm1/Vegfd/Nbl1/Ednra/Ccr1/Trpv4
GO_spliceosomal_snRNP_complex	GO_spliceosomal_snRNP_complex	13	-0.486428	-1.81425	0.0148204	0.216889	0.198224	1354	tags=92%, list=44%, signal=52%	66125/20637/53607/54614/78651/75062/66094/27756/67332/20641/69878/67678	Sf3b5/Snrnp70/Snrpa/Ccpg1os/Prpf40b/Lsm6/Sf3a3/Lsm7/Lsm2/Snrpd3/Snrpd1/Snrpf/Megf8/Lsm3
GO_establishment_of_protein_localization_to_mitochondrion	GO_establishment_of_protein_localization_to_mitochondrion	18	-0.421367	-1.78201	0.0148627	0.216889	0.198224	1007	tags=72%, list=33%, signal=49%	66437/381038/21854/15510/68512/56322/67105/53333/30058/641376/11651/50754/15277	Fis1/Parl/Timm17a/Hspd1/Tomm5/Timm22/Timm21/Tomm40/Timm8a1/Tomm40l/Akt1/Fbxw7/Hk2
GO_protein_localization_to_mitochondrion	GO_protein_localization_to_mitochondrion	18	-0.421367	-1.78201	0.0148627	0.216889	0.198224	1007	tags=72%, list=33%, signal=49%	66437/381038/21854/15510/68512/56322/67105/53333/30058/641376/11651/50754/15277	Fis1/Parl/Timm17a/Hspd1/Tomm5/Timm22/Timm21/Tomm40/Timm8a1/Tomm40l/Akt1/Fbxw7/Hk2
GO_regulation_of_actin_filament-based_movement	GO_regulation_of_actin_filament-based_movement	12	-0.498697	-1.80278	0.0151267	0.219608	0.200709	500	tags=50%, list=16%, signal=42%	11928/16480/433809/11554/11475/14463	Atp1a1/Jup/Rnf207/Adrb1/Acta2/Gata4
GO_negative_regulation_of_secretion	GO_negative_regulation_of_secretion	38	0.397125	1.68446	0.0152485	0.220247	0.201293	782	tags=50%, list=26%, signal=38%	15368/11486/22228/12495/19016/16367/16324/19224/223775/66214/12952/21937/22259/16178/93759/16009/20912/14268/11421	Hmox1/Ada/Ucp2/Entpd1/Pparg/Irs1/Inhbb/Ptgs1/Pim3/Rgcc/Cry1/Tnfrsf1a/Nr1h3/Il1r2/Sirt1/Igfbp3/Stxbp3/Fn1/Ace
GO_cytokine_activity	GO_cytokine_activity	34	0.415361	1.71274	0.0153667	0.220827	0.201823	331	tags=26%, list=11%, signal=24%	20750/12931/21857/55985/20305/20308/68662/20310/16324	Spp1/Crlf1/Timp1/Cxcl13/Ccl6/Ccl9/Scgb3a1/Cxcl2/Inhbb
GO_tumor_necrosis_factor_production	GO_tumor_necrosis_factor_production	39	0.395306	1.69129	0.0155921	0.222935	0.20375	829	tags=51%, list=27%, signal=38%	74155/16803/12475/14131/12759/12051/73914/93695/18708/21937/17394/93759/24047/21898/214855/17874/24088/12257/16452/17087	Errfi1/Lbp/Cd14/Fcgr3/Clu/Bcl3/Irak3/Gpnmb/Pik3r1/Tnfrsf1a/Mmp8/Sirt1/Ccl19/Tlr4/Arid5a/Myd88/Scyl3/Tlr2/Tspo/Jak2/Ly96
GO_cellular_response_to_leukemia_inhibitory_factor	GO_cellular_response_to_leukemia_inhibitory_factor	32	0.416465	1.69617	0.0159465	0.225723	0.206298	635	tags=44%, list=21%, signal=35%	12702/20750/20671/15894/14630/14584/94214/13860/216161/17681/104263/29858/93759/104174	Socs3/Spp1/Sox17/Icam1/Gclm/Gfpt2/Spock2/Eps8/Sbno2/Msc/Kdm3a/Pmm1/Sirt1/Gldc
GO_response_to_leukemia_inhibitory_factor	GO_response_to_leukemia_inhibitory_factor	32	0.416465	1.69617	0.0159465	0.225723	0.206298	635	tags=44%, list=21%, signal=35%	12702/20750/20671/15894/14630/14584/94214/13860/216161/17681/104263/29858/93759/104174	Socs3/Spp1/Sox17/Icam1/Gclm/Gfpt2/Spock2/Eps8/Sbno2/Msc/Kdm3a/Pmm1/Sirt1/Gldc
GO_positive_regulation_of_reactive_oxygen_species_metabolic_process	GO_positive_regulation_of_reactive_oxygen_species_metabolic_process	36	0.40007	1.67401	0.0160982	0.226687	0.207178	906	tags=53%, list=30%, signal=38%	12575/22436/50490/13078/15894/11606/12759/19288/56484/17394/14289/21898/14825/16414/24088/12257/16452/18764/21813	Cdkn1a/Xdh/Nox4/Cyp1b1/Icam1/Agt/Clu/Ptx3/BC005512/Fam71a/Foxo3/Mmp8/Fpr2/Tlr4/Cxcl1/Itgb2/Scyl3/Tlr2/Tspo/Jak2/Pkd2/Tgfbr2
GO_regulation_of_cation_channel_activity	GO_regulation_of_cation_channel_activity	28	-0.339606	-1.695	0.0162009	0.226687	0.207178	630	tags=50%, list=21%, signal=40%	13830/20296/69106/17260/12631/13489/14167/59091/433809/11554/12372/15980/16509/56437	Stom/Ccl2/Stoml1/Mef2c/Cfl1/Drd2/Fgf12/Jph2/Rnf207/Adrb1/Casq1/Ifngr2/Kcne1/Rrad
GO_myofibril	GO_myofibril	53	-0.269121	-1.63526	0.0162827	0.226687	0.207178	487	tags=38%, list=16%, signal=32%	14200/16480/380698/98932/72333/11465/22003/226041/17898/78321/21955/68760/13007/59091/12372/16716/50874/16509/320502/668940	Fhl2/Jup/Obscn/Myl9/Palld/Actg1/Tpm1/Pgm5/Myl7/Ankrd23/Tnnt1/Synpo2l/Csrp1/Jph2/Casq1/Ky/Tmod4/Kcne1/Lmod3/Myh7b
GO_extrinsic_apoptotic_signaling_pathway_via_death_domain_receptors	GO_extrinsic_apoptotic_signaling_pathway_via_death_domain_receptors	15	0.541186	1.76852	0.016415	0.226687	0.207178	102	tags=27%, list=3%, signal=26%	15368/15894/14102/16854	Hmox1/Icam1/Fas/Lgals3
GO_response_to_amyloid-beta	GO_response_to_amyloid-beta	15	0.540999	1.76791	0.016415	0.226687	0.207178	1050	tags=80%, list=34%, signal=53%	15894/16971/12363/17390/14289/93759/21898/14130/56089/22329/19122/16001	Icam1/Lrp1/Casp4/Mmp2/Fpr2/Sirt1/Tlr4/Fcgr2b/Ramp3/Vcam1/Prnp/Igf1r
GO_actin_filament-based_movement	GO_actin_filament-based_movement	29	-0.345874	-1.74409	0.0167256	0.229375	0.209635	500	tags=41%, list=16%, signal=35%	11928/11787/16480/12291/319710/22003/433809/11554/11475/14463/16509/399548	Atp1a1/Apbb2/Jup/Cacna1g/Frmd6/Tpm1/Rnf207/Adrb1/Acta2/Gata4/Kcne1/Scn4b
GO_response_to_amino_acid	GO_response_to_amino_acid	22	0.461337	1.69091	0.0167717	0.229375	0.209635	365	tags=32%, list=12%, signal=28%	17392/12583/140742/12832/387210/12608/17390	Mmp3/Cdo1/Sesn1/Col5a2/Mir214/Cebpb/Mmp2
GO_transferase_activity,_transferring_glycosyl_groups	GO_transferase_activity,_transferring_glycosyl_groups	43	0.388206	1.70217	0.0171385	0.233266	0.213191	542	tags=42%, list=18%, signal=35%	78754/387314/18950/110095/241230/109978/667034/26879/15211/394436/394430/22236/394433/94284/394435/394432/394434/11875	Galnt15/Tmtc1/Pnp/Pygl/St8sia6/Art4/Pnp2/B3galnt1/Hexa/Ugt1a1/Ugt1a10/Ugt1a2/Ugt1a5/Ugt1a6a/Ugt1a6b/Ugt1a7c/Ugt1a9/Art5
GO_antigen_processing_and_presentation	GO_antigen_processing_and_presentation	23	-0.373702	-1.71853	0.0175063	0.237131	0.216724	46	tags=26%, list=2%, signal=26%	16912/15042/14969/14961/14960/16149	Psmb9/H2-T24/H2-Eb1/H2-Ab1/H2-Aa/Cd74
GO_transferase_activity,_transferring_hexosyl_groups	GO_transferase_activity,_transferring_hexosyl_groups	29	0.419014	1.65807	0.0177349	0.238432	0.217913	510	tags=45%, list=17%, signal=38%	78754/387314/110095/26879/15211/394436/394430/22236/394433/94284/394435/394432/394434	Galnt15/Tmtc1/Pygl/B3galnt1/Hexa/Ugt1a1/Ugt1a10/Ugt1a2/Ugt1a5/Ugt1a6a/Ugt1a6b/Ugt1a7c/Ugt1a9
GO_positive_regulation_of_calcium_ion_transport_into_cytosol	GO_positive_regulation_of_calcium_ion_transport_into_cytosol	11	-0.527495	-1.80314	0.0177708	0.238432	0.217913	418	tags=55%, list=14%, signal=47%	11607/238276/59091/11554/12372/23796	Agtr1a/Akap5/Jph2/Adrb1/Casq1/Aplnr
GO_apical_part_of_cell	GO_apical_part_of_cell	76	0.317592	1.57281	0.0178569	0.238457	0.217936	430	tags=25%, list=14%, signal=22%	20750/50490/12351/14102/13479/16493/54670/26357/16971/18414/19228/245049/13039/224792/20525/15216/108116/18671/18805	Spp1/Nox4/Car4/Fas/Dpep1/Kcna5/Atp8b1/Abcg2/Gm11266/Lrp1/Osmr/Pth1r/Tmlhe/Pcdh17/Myrip/Ctsl/Adgrf5/Slc2a1/Hfe/Slco3a1/Abcb1a/Pld1
GO_positive_regulation_of_cell-cell_adhesion	GO_positive_regulation_of_cell-cell_adhesion	53	-0.267038	-1.6226	0.0179855	0.239046	0.218474	370	tags=28%, list=12%, signal=25%	67916/11492/13643/22042/12522/63953/60533/15205/20850/20739/320404/11629/14961/14960/16149	Plpp3/Adam19/Efnb3/Tfrc/Cd83/Dusp10/Cd274/Hes1/Stat5a/Spta1/Itpkb/Aif1/H2-Ab1/H2-Aa/Cd74
GO_negative_regulation_of_immune_effector_process	GO_negative_regulation_of_immune_effector_process	24	0.456628	1.72044	0.0186246	0.245997	0.224827	721	tags=50%, list=24%, signal=39%	15368/16854/93694/73914/12258/15216/278180/71183/16190/381305/14130/20723	Hmox1/Lgals3/Clec2d/Irak3/Serping1/Hfe/Vsig4/Clec12b/Appl2/Il4ra/Rc3h1/Fcgr2b/Serpinb9
GO_lipid_transport	GO_lipid_transport	69	0.332544	1.62691	0.0186822	0.245997	0.224827	793	tags=39%, list=26%, signal=30%	75750/20750/11815/54670/16971/16803/216892/11606/239273/19016/231287/108116/18671/18828/66350/12952/11520/22259/68453/52857/93759/18035/16009/12257/12492/11421/11813	Slc10a6/Spp1/Apod/Atp8b1/Lrp1/Lbp/Spns2/Agt/Abcc4/Pparg/Atp10d/Slco3a1/Abcb1a/Plscr2/Pla2g12a/Cry1/Plin2/Nr1h3/Gpihbp1/Gramd1a/Sirt1/Nfkbia/Igfbp3/Tspo/Scarb2/Ace/Apoc2
GO_positive_regulation_of_phagocytosis	GO_positive_regulation_of_phagocytosis	22	0.457573	1.67711	0.0190353	0.249486	0.228015	629	tags=45%, list=21%, signal=36%	11625/16971/16803/14131/19016/12266/19288/216190/14289/14130	Ahsg/Lrp1/Lbp/Fcgr3/Pparg/C3/Ptx3/BC005512/Fam71a/Appl2/Fpr2/Fcgr2b
GO_isoprenoid_metabolic_process	GO_isoprenoid_metabolic_process	14	0.5223	1.68827	0.0191945	0.250148	0.22862	79	tags=29%, list=3%, signal=28%	11522/13106/22139/13078	Adh1/Cyp2e1/Ttr/Cyp1b1
GO_positive_regulation_of_lymphocyte_activation	GO_positive_regulation_of_lymphocyte_activation	54	-0.264044	-1.61653	0.0192625	0.250148	0.22862	284	tags=24%, list=9%, signal=22%	13643/22042/12522/63953/60533/15205/20850/20739/320404/11629/14961/14960/16149	Efnb3/Tfrc/Cd83/Dusp10/Cd274/Hes1/Stat5a/Spta1/Itpkb/Aif1/H2-Ab1/H2-Aa/Cd74
GO_cellular_hormone_metabolic_process	GO_cellular_hormone_metabolic_process	18	0.495631	1.7019	0.0193697	0.250392	0.228843	79	tags=28%, list=3%, signal=27%	20750/20887/11522/22139/13078	Spp1/Sult1a1/Adh1/Ttr/Cyp1b1
GO_regulation_of_tumor_necrosis_factor_biosynthetic_process	GO_regulation_of_tumor_necrosis_factor_biosynthetic_process	10	0.577784	1.67797	0.019578	0.250655	0.229084	808	tags=70%, list=26%, signal=52%	74155/16803/14131/12051/21898/24088/16452	Errfi1/Lbp/Fcgr3/Bcl3/Tlr4/Scyl3/Tlr2/Jak2
GO_tumor_necrosis_factor_biosynthetic_process	GO_tumor_necrosis_factor_biosynthetic_process	10	0.577784	1.67797	0.019578	0.250655	0.229084	808	tags=70%, list=26%, signal=52%	74155/16803/14131/12051/21898/24088/16452	Errfi1/Lbp/Fcgr3/Bcl3/Tlr4/Scyl3/Tlr2/Jak2
GO_protein_targeting_to_mitochondrion	GO_protein_targeting_to_mitochondrion	14	-0.457389	-1.77071	0.0196558	0.250655	0.229084	1007	tags=79%, list=33%, signal=53%	66437/381038/21854/15510/68512/56322/67105/53333/30058/641376/50754	Fis1/Parl/Timm17a/Hspd1/Tomm5/Timm22/Timm21/Tomm40/Timm8a1/Tomm40l/Fbxw7
GO_cellular_response_to_molecule_of_bacterial_origin	GO_cellular_response_to_molecule_of_bacterial_origin	47	0.361162	1.61601	0.0199841	0.253699	0.231866	857	tags=51%, list=28%, signal=37%	100702/55985/246256/16803/12475/20310/17533/216161/12608/11502/18828/22259/21898/18035/56722/14130/14825/214855/17874/24088/22433/16452/17087/22352	Gbp6/Cxcl13/Fcgr4/Lbp/Cd14/Cxcl2/Mrc1/Sbno2/Cebpb/Adam9/Plscr2/Nr1h3/Tlr4/Nfkbia/Litaf/Fcgr2b/Cxcl1/Arid5a/Myd88/Scyl3/Tlr2/Xbp1/Jak2/Ly96/Vim
GO_laminin_binding	GO_laminin_binding	11	0.566163	1.69866	0.020462	0.258167	0.23595	441	tags=55%, list=14%, signal=47%	16854/21828/94242/13601/11502/13040	Lgals3/Thbs4/Tinagl1/Ecm1/Adam9/Ctss
GO_cellular_response_to_external_stimulus	GO_cellular_response_to_external_stimulus	58	0.332884	1.56947	0.0205184	0.258167	0.23595	420	tags=24%, list=14%, signal=21%	268709/12575/50706/27273/57436/14102/14645/58809/140742/18760/16324/387210/20525/13617	Fam107a/Cdkn1a/Postn/Pdk4/Gabarapl1/Fas/Glul/Rnase4/Sesn1/Prkd1/Inhbb/Mir214/Slc2a1/Ednra
GO_response_to_decreased_oxygen_levels	GO_response_to_decreased_oxygen_levels	57	0.337672	1.58791	0.0208564	0.258556	0.236305	420	tags=28%, list=14%, signal=25%	74747/15368/12176/17869/11727/11486/22228/11501/12359/29806/387210/17390/14205/66214/17684/13617	Ddit4/Hmox1/Bnip3/Myc/Ang/Ada/Ucp2/Adam8/Cat/Limd1/Mir214/Mmp2/Vegfd/Rgcc/Susd6/Cited2/Ednra
GO_RNA_splicing,_via_transesterification_reactions	GO_RNA_splicing,_via_transesterification_reactions	36	-0.296269	-1.57234	0.0209147	0.258556	0.236305	1088	tags=72%, list=36%, signal=47%	12261/66125/69269/20637/71514/53607/17149/54614/78651/75062/77411/68955/15481/66094/19655/27756/20383/66441/67332/20641/108121/20382/69878/67678/68816/12696	C1qbp/Sf3b5/Scnm1/Snrnp70/Sfpq/Snrpa/Magoh/Ccpg1os/Prpf40b/Lsm6/Sf3a3/Esrp2/Srrm4/Hspa8/Lsm7/Rbmx/Podxl2/Lsm2/Srsf3/Magohb/Snrpd3/Snrpd1/U2af1/Srsf2/Snrpf/Megf8/Lsm3/Ppil1/Cirbp
GO_RNA_splicing,_via_transesterification_reactions_with_bulged_adenosine_as_nucleophile	GO_RNA_splicing,_via_transesterification_reactions_with_bulged_adenosine_as_nucleophile	36	-0.296269	-1.57234	0.0209147	0.258556	0.236305	1088	tags=72%, list=36%, signal=47%	12261/66125/69269/20637/71514/53607/17149/54614/78651/75062/77411/68955/15481/66094/19655/27756/20383/66441/67332/20641/108121/20382/69878/67678/68816/12696	C1qbp/Sf3b5/Scnm1/Snrnp70/Sfpq/Snrpa/Magoh/Ccpg1os/Prpf40b/Lsm6/Sf3a3/Esrp2/Srrm4/Hspa8/Lsm7/Rbmx/Podxl2/Lsm2/Srsf3/Magohb/Snrpd3/Snrpd1/U2af1/Srsf2/Snrpf/Megf8/Lsm3/Ppil1/Cirbp
GO_mRNA_splicing,_via_spliceosome	GO_mRNA_splicing,_via_spliceosome	36	-0.296269	-1.57234	0.0209147	0.258556	0.236305	1088	tags=72%, list=36%, signal=47%	12261/66125/69269/20637/71514/53607/17149/54614/78651/75062/77411/68955/15481/66094/19655/27756/20383/66441/67332/20641/108121/20382/69878/67678/68816/12696	C1qbp/Sf3b5/Scnm1/Snrnp70/Sfpq/Snrpa/Magoh/Ccpg1os/Prpf40b/Lsm6/Sf3a3/Esrp2/Srrm4/Hspa8/Lsm7/Rbmx/Podxl2/Lsm2/Srsf3/Magohb/Snrpd3/Snrpd1/U2af1/Srsf2/Snrpf/Megf8/Lsm3/Ppil1/Cirbp
GO_negative_regulation_of_cellular_response_to_insulin_stimulus	GO_negative_regulation_of_cellular_response_to_insulin_stimulus	14	0.515919	1.66764	0.0211688	0.260391	0.237982	416	tags=36%, list=14%, signal=31%	12702/11625/19016/16367/216190	Socs3/Ahsg/Pparg/Irs1/Appl2
GO_cofactor_catabolic_process	GO_cofactor_catabolic_process	13	0.546233	1.71729	0.0213884	0.260391	0.237982	288	tags=38%, list=9%, signal=35%	15368/14778/69065/12359/269378	Hmox1/Gpx3/Chac1/Cat/Ahcy
GO_negative_regulation_of_defense_response	GO_negative_regulation_of_defense_response	43	0.381867	1.67437	0.0215054	0.260391	0.237982	553	tags=40%, list=18%, signal=33%	12702/11815/93694/11486/19016/73914/12258/278180/71183/216190/12768/21930/21937/22259/13024/16178/14289	Socs3/Apod/Clec2d/Ada/Pparg/Irak3/Serping1/Vsig4/Clec12b/Appl2/Ccr1/Tnfaip6/Tnfrsf1a/Nr1h3/Ctla2a/Il1r2/Fpr2
GO_inflammatory_response_to_antigenic_stimulus	GO_inflammatory_response_to_antigenic_stimulus	11	0.563862	1.69175	0.0215801	0.260391	0.237982	721	tags=64%, list=24%, signal=49%	15894/14131/269378/58861/12266/14130/20723	Icam1/Fcgr3/Ahcy/Cysltr1/C3/Fcgr2b/Serpinb9
GO_positive_regulation_of_bone_remodeling	GO_positive_regulation_of_bone_remodeling	10	0.575107	1.67019	0.0216149	0.260391	0.237982	224	tags=40%, list=7%, signal=37%	20750/11625/246256/11501	Spp1/Ahsg/Fcgr4/Adam8
GO_positive_regulation_of_bone_resorption	GO_positive_regulation_of_bone_resorption	10	0.575107	1.67019	0.0216149	0.260391	0.237982	224	tags=40%, list=7%, signal=37%	20750/11625/246256/11501	Spp1/Ahsg/Fcgr4/Adam8
GO_positive_regulation_of_cation_channel_activity	GO_positive_regulation_of_cation_channel_activity	15	-0.434924	-1.74212	0.0217777	0.26124	0.238758	209	tags=40%, list=7%, signal=37%	59091/433809/11554/12372/15980/16509	Jph2/Rnf207/Adrb1/Casq1/Ifngr2/Kcne1
GO_pigment_metabolic_process	GO_pigment_metabolic_process	10	0.574455	1.6683	0.0222939	0.262707	0.240099	524	tags=50%, list=17%, signal=42%	15368/13190/11486/394436/17918	Hmox1/Dct/Ada/Ugt1a1/Myo5a
GO_regulation_of_acute_inflammatory_response	GO_regulation_of_acute_inflammatory_response	10	0.573887	1.66665	0.0222939	0.262707	0.240099	353	tags=50%, list=12%, signal=44%	11754/11501/14131/19016/12266	Aoc3/Adam8/Fcgr3/Pparg/C3
GO_positive_regulation_of_hemopoiesis	GO_positive_regulation_of_hemopoiesis	43	-0.270978	-1.5277	0.0222958	0.262707	0.240099	82	tags=21%, list=3%, signal=21%	12522/63953/20850/15469/320404/14281/170826/14960/16149	Cd83/Dusp10/Stat5a/Prmt1/Itpkb/Fos/Ppargc1b/H2-Aa/Cd74
GO_cellular_response_to_corticosteroid_stimulus	GO_cellular_response_to_corticosteroid_stimulus	15	0.530099	1.73229	0.0223639	0.262707	0.240099	197	tags=27%, list=6%, signal=25%	268709/74747/67731/20393	Fam107a/Ddit4/Fbxo32/Sgk1
GO_cellular_response_to_glucocorticoid_stimulus	GO_cellular_response_to_glucocorticoid_stimulus	15	0.530099	1.73229	0.0223639	0.262707	0.240099	197	tags=27%, list=6%, signal=25%	268709/74747/67731/20393	Fam107a/Ddit4/Fbxo32/Sgk1
GO_cardiac_muscle_cell_contraction	GO_cardiac_muscle_cell_contraction	18	-0.40038	-1.69326	0.0227239	0.265003	0.242197	500	tags=44%, list=16%, signal=37%	11928/16480/12291/433809/11554/14463/16509/399548	Atp1a1/Jup/Cacna1g/Rnf207/Adrb1/Gata4/Kcne1/Scn4b
GO_fatty_acid_derivative_binding	GO_fatty_acid_derivative_binding	10	0.570838	1.65779	0.0227466	0.265003	0.242197	265	tags=30%, list=9%, signal=27%	20201/20202/19016	S100a8/S100a9/Pparg
GO_regulation_of_ion_transmembrane_transporter_activity	GO_regulation_of_ion_transmembrane_transporter_activity	47	-0.277326	-1.62085	0.0228599	0.265232	0.242406	630	tags=40%, list=21%, signal=33%	13830/20296/69106/17260/12631/13489/56632/11689/105675/14167/59091/433809/93692/11554/12372/15980/16509/56437/399548	Stom/Ccl2/Stoml1/Mef2c/Cfl1/Drd2/Sphk2/Alox5/Derl2/Ppif/Fgf12/Jph2/Rnf207/Glrx/Adrb1/Casq1/Ifngr2/Kcne1/Rrad/Scn4b
GO_monooxygenase_activity	GO_monooxygenase_activity	16	0.49541	1.65545	0.023147	0.266155	0.24325	254	tags=38%, list=8%, signal=35%	13106/13078/13088/319660/14261/55990	Cyp2e1/Cyp1b1/Cyp2b10/Agmo/Fmo1/Fmo2
GO_terpenoid_metabolic_process	GO_terpenoid_metabolic_process	13	0.543232	1.70785	0.0231823	0.266155	0.24325	79	tags=31%, list=3%, signal=30%	11522/13106/22139/13078	Adh1/Cyp2e1/Ttr/Cyp1b1
GO_regulation_of_muscle_cell_differentiation	GO_regulation_of_muscle_cell_differentiation	38	-0.300603	-1.64937	0.0233033	0.266155	0.24325	287	tags=24%, list=9%, signal=22%	52163/78321/66993/11554/227721/232174/17329/74318/320502	Camk1/Ankrd23/Smarcd3/Adrb1/Plpp7/Cyp26b1/Cxcl9/Hopx/Lmod3
GO_positive_regulation_of_muscle_cell_differentiation	GO_positive_regulation_of_muscle_cell_differentiation	27	-0.328736	-1.623	0.0233156	0.266155	0.24325	287	tags=56%, list=9%, signal=51%	20656/19130/330721/12180/16000/23988/17260/14256/52163/66993/11554/232174/17329/74318/320502	Sod2/Prox1/Nek5/Smyd1/Igf1/Pin1/Mef2c/Flt3l/Camk1/Smarcd3/Adrb1/Cyp26b1/Cxcl9/Hopx/Lmod3
GO_response_to_amino_acid_starvation	GO_response_to_amino_acid_starvation	11	0.559084	1.67742	0.0235971	0.268287	0.245199	479	tags=45%, list=16%, signal=38%	12575/14102/140742/18760/101148	Cdkn1a/Fas/Sesn1/Prkd1/Bmt2
GO_positive_regulation_of_blood_circulation	GO_positive_regulation_of_blood_circulation	25	-0.351544	-1.66788	0.0239158	0.268368	0.245273	500	tags=48%, list=16%, signal=40%	11928/14609/12922/22003/11689/11651/433809/13166/11554/30878/29856/11548	Atp1a1/Gja1/Crhr2/Tpm1/Alox5/Derl2/Akt1/Rnf207/Dbh/Adrb1/Apln/Smtn/Adra1b/Gm15466
GO_positive_regulation_of_cell_adhesion	GO_positive_regulation_of_cell_adhesion	95	-0.209408	-1.47594	0.0240043	0.268368	0.245273	481	tags=28%, list=16%, signal=25%	18754/16480/12631/110829/16852/67916/11492/22003/13643/22042/268780/12522/18186/30963/63953/64074/60533/15205/16542/20850/20739/12554/320404/11629/14961/14960/16149	Prkce/Jup/Cfl1/Lims1/Lgals1/Plpp3/Adam19/Tpm1/Efnb3/Tfrc/Egflam/Cd83/Nrp1/Hacd1/Dusp10/Smoc2/Cd274/Hes1/Kdr/Stat5a/Spta1/Cdh13/Itpkb/Aif1/H2-Ab1/H2-Aa/Cd74
GO_anatomical_structure_homeostasis	GO_anatomical_structure_homeostasis	60	0.344514	1.63469	0.0240338	0.268368	0.245273	458	tags=27%, list=15%, signal=23%	20750/16948/11625/50490/27273/17869/13609/246256/19228/11501/19224/224792/18671/226026/13040/68371	Spp1/Lox/Ahsg/Nox4/Pdk4/Myc/S1pr1/Fcgr4/Pth1r/Tmlhe/Pcdh17/Adam8/Ptgs1/Adgrf5/Abcb1a/Smc5/Ctss/Pbld1
GO_response_to_oxygen_levels	GO_response_to_oxygen_levels	60	0.344616	1.63517	0.0240338	0.268368	0.245273	420	tags=28%, list=14%, signal=25%	74747/15368/12176/17869/14102/11727/11486/22228/11501/12359/29806/387210/17390/14205/66214/17684/13617	Ddit4/Hmox1/Bnip3/Myc/Fas/Ang/Ada/Ucp2/Adam8/Cat/Limd1/Mir214/Mmp2/Vegfd/Rgcc/Susd6/Cited2/Ednra
GO_cell_activation_involved_in_immune_response	GO_cell_activation_involved_in_immune_response	46	0.37097	1.6486	0.0240782	0.268368	0.245273	983	tags=50%, list=32%, signal=34%	17474/15368/15894/16854/16971/16803/80859/11486/12051/216161/16190/381305/17688/24047/21898/16414/23882/22433/210293/28040/11745/14190/14824	Clec4d/Hmox1/Icam1/Lgals3/Lrp1/Lbp/Nfkbiz/Ada/Bcl3/Sbno2/Appl2/Il4ra/Rc3h1/Msh6/Ccl19/Tlr4/Itgb2/Gadd45g/Xbp1/Dock10/D6Wsu163e/Rilp/Anxa3/Fgl2/Grn
GO_extrinsic_apoptotic_signaling_pathway	GO_extrinsic_apoptotic_signaling_pathway	46	0.369564	1.64235	0.0244574	0.271525	0.248158	514	tags=28%, list=17%, signal=24%	16819/15368/15894/14102/14630/16854/11606/80797/208449/65020/56484/18708/69660	Lcn2/Hmox1/Icam1/Fas/Gclm/Lgals3/Agt/Clca3a2/Sgms1/Zfp110/Foxo3/Pik3r1/Tmbim1
GO_DNA_biosynthetic_process	GO_DNA_biosynthetic_process	25	0.437593	1.66013	0.024617	0.27223	0.248802	85	tags=20%, list=3%, signal=20%	12575/16948/50490/13078/17869	Cdkn1a/Lox/Nox4/Cyp1b1/Myc
GO_proton_transmembrane_transport	GO_proton_transmembrane_transport	12	-0.4772	-1.72507	0.024716	0.272261	0.24883	696	tags=92%, list=23%, signal=71%	11974/11973/98660/12725/11946/72961/11928/56632/11689/105675/246049	Atp6v0e/Atp6v1e1/Atp1a2/Clcn3/Atp5a1/Slc17a7/Atp1a1/Sphk2/Alox5/Derl2/Ppif/Slc36a2
GO_heparin_binding	GO_heparin_binding	35	0.392577	1.62427	0.0249595	0.273878	0.250308	729	tags=46%, list=24%, signal=35%	50706/55985/16997/12628/11727/21828/12845/21826/21827/235130/93695/20564/20307/20720/14766/14268	Postn/Cxcl13/Ltbp2/Cfh/Ang/Thbs4/Comp/Thbs2/Thbs3/Adamts15/Gpnmb/Slit3/Ccl8/Serpine2/Adgrg1/Fn1
GO_muscle_cell_development	GO_muscle_cell_development	47	-0.275731	-1.61152	0.025127	0.274012	0.250431	340	tags=30%, list=11%, signal=27%	415115/11465/226041/78321/21955/68760/13007/11554/12372/15205/50874/11548/14463/320502	Neurl2/Actg1/Pgm5/Ankrd23/Tnnt1/Synpo2l/Csrp1/Adrb1/Casq1/Hes1/Tmod4/Adra1b/Gm15466/Gata4/Lmod3
GO_antibiotic_metabolic_process	GO_antibiotic_metabolic_process	18	0.481393	1.65301	0.0251654	0.274012	0.250431	529	tags=39%, list=17%, signal=32%	17392/11522/13479/14778/12359/394436/104263	Mmp3/Adh1/Dpep1/Gpx3/Cat/Ugt1a1/Kdm3a
GO_response_to_hypoxia	GO_response_to_hypoxia	56	0.341601	1.59916	0.0254545	0.27555	0.251836	420	tags=29%, list=14%, signal=25%	74747/15368/12176/17869/11727/11486/22228/11501/12359/29806/387210/17390/14205/66214/17684/13617	Ddit4/Hmox1/Bnip3/Myc/Ang/Ada/Ucp2/Adam8/Cat/Limd1/Mir214/Mmp2/Vegfd/Rgcc/Susd6/Cited2/Ednra
GO_skeletal_muscle_cell_differentiation	GO_skeletal_muscle_cell_differentiation	23	-0.357539	-1.6442	0.0255012	0.27555	0.251836	92	tags=30%, list=3%, signal=30%	12227/217082/232174/14463/14281/15370/13653	Btg2/Hlf/Cyp26b1/Gata4/Fos/Nr4a1/Egr1
GO_flavin_adenine_dinucleotide_binding	GO_flavin_adenine_dinucleotide_binding	12	0.556443	1.70215	0.0257413	0.276732	0.252917	328	tags=42%, list=11%, signal=37%	22436/11761/14261/55990/19125	Xdh/Aox1/Fmo1/Fmo2/Prodh
GO_cellular_response_to_fibroblast_growth_factor_stimulus	GO_cellular_response_to_fibroblast_growth_factor_stimulus	19	-0.426404	-1.82465	0.0258062	0.276732	0.252917	614	tags=53%, list=20%, signal=42%	18591/54485/24064/14784/14164/64074/14172/30878/15370/80903	Pdgfb/Dll4/Spry2/Grb2/Fgf1/Smoc2/Fgf18/Apln/Nr4a1/Fgf16
GO_positive_regulation_of_mitotic_cell_cycle	GO_positive_regulation_of_mitotic_cell_cycle	39	-0.298476	-1.64461	0.0262218	0.280128	0.256021	333	tags=28%, list=11%, signal=25%	13684/52040/19385/66993/11651/64074/28036/15205/20850/12443/11629	Eif4e/Ppp1r10/Ranbp1/Smarcd3/Akt1/Smoc2/Larp7/Hes1/Stat5a/Ccnd1/Aif1
GO_positive_regulation_of_transporter_activity	GO_positive_regulation_of_transporter_activity	21	-0.380578	-1.67565	0.0272293	0.289798	0.264858	291	tags=38%, list=10%, signal=35%	11689/59091/433809/93692/11554/12372/15980/16509	Alox5/Derl2/Jph2/Rnf207/Glrx/Adrb1/Casq1/Ifngr2/Kcne1
GO_positive_regulation_of_leukocyte_differentiation	GO_positive_regulation_of_leukocyte_differentiation	33	-0.303758	-1.58007	0.0273472	0.289962	0.265008	238	tags=24%, list=8%, signal=23%	12522/63953/20850/320404/14281/170826/14960/16149	Cd83/Dusp10/Stat5a/Itpkb/Fos/Ppargc1b/H2-Aa/Cd74
GO_actin_cytoskeleton	GO_actin_cytoskeleton	101	-0.198103	-1.43767	0.0280612	0.296423	0.270913	549	tags=30%, list=18%, signal=25%	211401/242894/260409/14086/16480/12631/12331/98932/230872/72333/11465/22003/226041/17898/78321/21955/68760/13007/231830/319974/29856/11461/18150/11475/20739/50874/11629/74202/320502/668940	Mtss1/Actr3b/Cdc42ep3/Fscn1/Jup/Cfl1/Cap1/Myl9/Crocc/Palld/Actg1/Tpm1/Pgm5/Myl7/Ankrd23/Tnnt1/Synpo2l/Csrp1/Micall2/Auts2/Smtn/Actb/Npm3/Acta2/Spta1/Tmod4/Aif1/Fblim1/Lmod3/Myh7b
GO_organic_anion_transport	GO_organic_anion_transport	62	0.337315	1.60641	0.0285767	0.300746	0.274864	793	tags=42%, list=26%, signal=32%	75750/17869/12351/54670/26357/11606/239273/19016/100604/20525/231287/108116/18671/72401/18828/70008/66350/11520/50934/17254/241296/235504/12492/234967/11421/11813	Slc10a6/Myc/Car4/Atp8b1/Abcg2/Gm11266/Agt/Abcc4/Pparg/Lrrc8c/Slc2a1/Atp10d/Slco3a1/Abcb1a/Slc43a1/Plscr2/Ace2/Pla2g12a/Plin2/Slc7a8/Slc3a2/Lrrc8a/Slc17a5/Scarb2/Slc36a4/Ace/Apoc2
GO_UDP-glycosyltransferase_activity	GO_UDP-glycosyltransferase_activity	23	0.439408	1.63241	0.0289602	0.302776	0.276719	510	tags=48%, list=17%, signal=40%	78754/26879/15211/394436/394430/22236/394433/94284/394435/394432/394434	Galnt15/B3galnt1/Hexa/Ugt1a1/Ugt1a10/Ugt1a2/Ugt1a5/Ugt1a6a/Ugt1a6b/Ugt1a7c/Ugt1a9
GO_endopeptidase_complex	GO_endopeptidase_complex	12	-0.468028	-1.69191	0.0290904	0.302776	0.276719	1424	tags=92%, list=47%, signal=49%	228769/19175/19358/26446/22123/16913/15925/19186/19171/16912/26445	Psmf1/Psmb6/Rad23a/Psmb3/Psmd3/Psmb8/Ide/Psme1/Psmb10/Psmb9/Psmb2
GO_proteasome_complex	GO_proteasome_complex	12	-0.468028	-1.69191	0.0290904	0.302776	0.276719	1424	tags=92%, list=47%, signal=49%	228769/19175/19358/26446/22123/16913/15925/19186/19171/16912/26445	Psmf1/Psmb6/Rad23a/Psmb3/Psmd3/Psmb8/Ide/Psme1/Psmb10/Psmb9/Psmb2
GO_leukocyte_activation_involved_in_immune_response	GO_leukocyte_activation_involved_in_immune_response	45	0.358734	1.59109	0.0292026	0.30283	0.276769	983	tags=49%, list=32%, signal=34%	17474/15368/15894/16854/16803/80859/11486/12051/216161/16190/381305/17688/24047/21898/16414/23882/22433/210293/28040/11745/14190/14824	Clec4d/Hmox1/Icam1/Lgals3/Lbp/Nfkbiz/Ada/Bcl3/Sbno2/Appl2/Il4ra/Rc3h1/Msh6/Ccl19/Tlr4/Itgb2/Gadd45g/Xbp1/Dock10/D6Wsu163e/Rilp/Anxa3/Fgl2/Grn
GO_response_to_hydrogen_peroxide	GO_response_to_hydrogen_peroxide	35	0.385464	1.59484	0.0296762	0.306618	0.280231	485	tags=26%, list=16%, signal=22%	16819/15368/12176/13078/12359/17390/11502/56484/11852	Lcn2/Hmox1/Bnip3/Cyp1b1/Cat/Mmp2/Adam9/Foxo3/Rhob
GO_response_to_antibiotic	GO_response_to_antibiotic	66	0.328792	1.59223	0.0299259	0.308073	0.281561	485	tags=24%, list=16%, signal=21%	16819/15368/12583/12176/11522/13078/11754/60599/13860/12759/12359/387210/17390/11502/56484/11852	Lcn2/Hmox1/Cdo1/Bnip3/Adh1/Cyp1b1/Aoc3/Trp53inp1/Eps8/Clu/Cat/Mir214/Mmp2/Adam9/Foxo3/Rhob
GO_mitochondrial_transport	GO_mitochondrial_transport	30	-0.316806	-1.59541	0.0304367	0.312197	0.28533	701	tags=53%, list=23%, signal=42%	15510/68512/56322/30954/27376/67105/53333/30058/52538/214952/66400/67681/641376/105675/50754/15277	Hspd1/Tomm5/Timm22/Siva1/Slc25a10/Timm21/Tomm40/Timm8a1/Acaa2/Rhot2/Alkbh7/Mrpl18/Tomm40l/Ppif/Fbxw7/Hk2
GO_positive_regulation_of_smooth_muscle_cell_migration	GO_positive_regulation_of_smooth_muscle_cell_migration	15	0.516786	1.68879	0.0307779	0.313667	0.286673	247	tags=40%, list=8%, signal=37%	50706/50490/13078/17869/16971/11606	Postn/Nox4/Cyp1b1/Myc/Lrp1/Agt
GO_Sm-like_protein_family_complex	GO_Sm-like_protein_family_complex	15	-0.422717	-1.69322	0.0308016	0.313667	0.286673	1354	tags=87%, list=44%, signal=49%	66125/20637/53607/70769/54614/78651/75062/66094/27756/67332/20641/69878/67678	Sf3b5/Snrnp70/Snrpa/Nolc1/Ccpg1os/Prpf40b/Lsm6/Sf3a3/Lsm7/Lsm2/Snrpd3/Snrpd1/Snrpf/Megf8/Lsm3
GO_calcium_ion_transport_into_cytosol	GO_calcium_ion_transport_into_cytosol	28	-0.317433	-1.58433	0.0319752	0.320996	0.293372	481	tags=36%, list=16%, signal=30%	18754/11607/13489/238276/12291/59091/11554/12372/68460/23796	Prkce/Agtr1a/Drd2/Akap5/Cacna1g/Jph2/Adrb1/Casq1/Dhrs7c/Aplnr
GO_cytosolic_calcium_ion_transport	GO_cytosolic_calcium_ion_transport	28	-0.317433	-1.58433	0.0319752	0.320996	0.293372	481	tags=36%, list=16%, signal=30%	18754/11607/13489/238276/12291/59091/11554/12372/68460/23796	Prkce/Agtr1a/Drd2/Akap5/Cacna1g/Jph2/Adrb1/Casq1/Dhrs7c/Aplnr
GO_regulation_of_nucleotide_metabolic_process	GO_regulation_of_nucleotide_metabolic_process	15	0.513925	1.67944	0.0321064	0.320996	0.293372	230	tags=27%, list=8%, signal=25%	74747/27273/17869/12495	Ddit4/Pdk4/Myc/Entpd1
GO_regulation_of_purine_nucleotide_metabolic_process	GO_regulation_of_purine_nucleotide_metabolic_process	15	0.513925	1.67944	0.0321064	0.320996	0.293372	230	tags=27%, list=8%, signal=25%	74747/27273/17869/12495	Ddit4/Pdk4/Myc/Entpd1
GO_negative_regulation_of_smooth_muscle_cell_proliferation	GO_negative_regulation_of_smooth_muscle_cell_proliferation	17	0.486588	1.65303	0.0321862	0.320996	0.293372	472	tags=41%, list=15%, signal=35%	15368/12575/11815/11727/19016/70008/18708	Hmox1/Cdkn1a/Apod/Ang/Pparg/Ace2/Pik3r1
GO_sprouting_angiogenesis	GO_sprouting_angiogenesis	33	-0.297842	-1.54929	0.0322016	0.320996	0.293372	331	tags=30%, list=11%, signal=27%	67122/22340/14164/11651/18186/50754/16542/12554/15370/23796	Nrarp/Vegfb/Fgf1/Akt1/Nrp1/Fbxw7/Kdr/Cdh13/Nr4a1/Aplnr
GO_serine/threonine_protein_kinase_complex	GO_serine/threonine_protein_kinase_complex	18	0.465879	1.59974	0.0324782	0.321656	0.293975	978	tags=67%, list=32%, signal=46%	12575/18679/12452/78610/12442/66197/51897/12534/18682/14884/12675/12581	Cdkn1a/Phka1/Ccng2/Uvrag/Ccnb2/Cks2/Atg13/Cdk1/Phkg1/Gtf2h1/Chuk/Cdkn2d
GO_T_cell_differentiation_involved_in_immune_response	GO_T_cell_differentiation_involved_in_immune_response	12	0.543509	1.66259	0.0325751	0.321656	0.293975	581	tags=50%, list=19%, signal=41%	17474/80859/12051/16190/381305/24047	Clec4d/Nfkbiz/Bcl3/Appl2/Il4ra/Rc3h1/Ccl19
GO_hormone_transport	GO_hormone_transport	63	0.326016	1.55789	0.0326087	0.321656	0.293975	577	tags=33%, list=19%, signal=28%	20750/22139/14645/16971/22228/11865/245049/11606/19016/16367/16324/223775/15216/23830/18671/63873/214597/12952/17918/13371/93759	Spp1/Ttr/Glul/Lrp1/Ucp2/Arntl/Myrip/Agt/Pparg/Irs1/Inhbb/Pim3/Hfe/Capn10/Abcb1a/Trpv4/Sidt2/Cry1/Myo5a/Dio2/Sirt1
GO_response_to_endoplasmic_reticulum_stress	GO_response_to_endoplasmic_reticulum_stress	46	0.350859	1.55922	0.0327869	0.322291	0.294555	1004	tags=61%, list=33%, signal=42%	64209/69065/21828/12363/12759/73316/26943/17872/12608/66168/18708/77128/192193/80517/93759/56312/14130/228775/22433/231630/18858/217069/226641/22644/116891/11783/270669/12364	Herpud1/Chac1/Thbs4/Casp4/Clu/Calr3/Serinc3/Ppp1r15a/Cebpb/Grina/Pik3r1/Crebrf/Edem1/Herpud2/Sirt1/Nupr1/Fcgr2b/Trib3/Xbp1/Ficd/Pmp22/Trim25/Atf6/Rnf103/Derl2/Apaf1/Mbtps2/Casp12
GO_positive_regulation_of_cell-matrix_adhesion	GO_positive_regulation_of_cell-matrix_adhesion	13	-0.457052	-1.70469	0.0329226	0.322505	0.294751	458	tags=46%, list=15%, signal=39%	16480/12631/110829/18186/16542/12554	Jup/Cfl1/Lims1/Nrp1/Kdr/Cdh13
GO_response_to_topologically_incorrect_protein	GO_response_to_topologically_incorrect_protein	32	0.392848	1.59998	0.033216	0.323781	0.295917	918	tags=56%, list=30%, signal=40%	64209/69065/21828/12845/69310/12759/15482/73316/17872/18708/77128/192193/80517/22433/231630/18858/226641/116891	Herpud1/Chac1/Thbs4/Comp/Pacrg/Clu/Hspa1l/Calr3/Ppp1r15a/Pik3r1/Crebrf/Edem1/Herpud2/Xbp1/Ficd/Pmp22/Atf6/Derl2
GO_regulation_of_striated_muscle_cell_differentiation	GO_regulation_of_striated_muscle_cell_differentiation	30	-0.312737	-1.57492	0.0332816	0.323781	0.295917	263	tags=23%, list=9%, signal=22%	78321/11554/227721/232174/17329/74318/320502	Ankrd23/Adrb1/Plpp7/Cyp26b1/Cxcl9/Hopx/Lmod3
GO_cell-cell_contact_zone	GO_cell-cell_contact_zone	23	-0.351241	-1.61524	0.0335233	0.325015	0.297045	500	tags=39%, list=16%, signal=33%	11928/14609/16480/380698/226041/78321/260299/11548/399548	Atp1a1/Gja1/Jup/Obscn/Pgm5/Ankrd23/Cadm4/Adra1b/Gm15466/Scn4b
GO_response_to_molecule_of_bacterial_origin	GO_response_to_molecule_of_bacterial_origin	62	0.326809	1.55638	0.0338983	0.326052	0.297992	857	tags=48%, list=28%, signal=36%	100702/55985/246256/16803/12475/20310/66107/73914/17533/216161/12608/13617/11502/18828/22259/21898/18035/56722/12457/14130/14825/214855/17874/16477/24088/11421/22433/16452/17087/22352	Gbp6/Cxcl13/Fcgr4/Lbp/Cd14/Cxcl2/Wfdc21/Irak3/Mrc1/Sbno2/Cebpb/Ednra/Adam9/Plscr2/Nr1h3/Tlr4/Nfkbia/Litaf/Noct/Fcgr2b/Cxcl1/Arid5a/Myd88/Junb/Scyl3/Tlr2/Ace/Xbp1/Jak2/Ly96/Vim
GO_intrinsic_apoptotic_signaling_pathway_in_response_to_DNA_damage_by_p53_class_mediator	GO_intrinsic_apoptotic_signaling_pathway_in_response_to_DNA_damage_by_p53_class_mediator	13	0.524845	1.65005	0.0339855	0.326052	0.297992	645	tags=54%, list=21%, signal=43%	74747/12575/15951/12051/93759/56312/15257	Ddit4/Cdkn1a/Ifi204/Bcl3/Sirt1/Nupr1/Hipk1
GO_hepaticobiliary_system_development	GO_hepaticobiliary_system_development	24	0.431726	1.62661	0.0340136	0.326052	0.297992	404	tags=38%, list=13%, signal=33%	15368/20671/22371/17158/11486/17345/12608/20378/17684	Hmox1/Sox17/Vwf/Man2a1/Ada/Mki67/Cebpb/Frzb/Susd6/Cited2
GO_cellular_response_to_lipopolysaccharide	GO_cellular_response_to_lipopolysaccharide	44	0.353482	1.55643	0.0340909	0.326052	0.297992	857	tags=50%, list=28%, signal=37%	100702/55985/246256/16803/12475/20310/17533/216161/12608/11502/18828/22259/21898/18035/56722/14825/214855/17874/22433/16452/17087/22352	Gbp6/Cxcl13/Fcgr4/Lbp/Cd14/Cxcl2/Mrc1/Sbno2/Cebpb/Adam9/Plscr2/Nr1h3/Tlr4/Nfkbia/Litaf/Cxcl1/Arid5a/Myd88/Xbp1/Jak2/Ly96/Vim
GO_positive_regulation_of_T_cell_proliferation	GO_positive_regulation_of_T_cell_proliferation	21	-0.369887	-1.62857	0.0349269	0.332922	0.304272	261	tags=29%, list=9%, signal=26%	22042/60533/15205/20850/20739/11629	Tfrc/Cd274/Hes1/Stat5a/Spta1/Aif1
GO_intrinsic_apoptotic_signaling_pathway_in_response_to_endoplasmic_reticulum_stress	GO_intrinsic_apoptotic_signaling_pathway_in_response_to_endoplasmic_reticulum_stress	15	0.508167	1.66062	0.0352063	0.334459	0.305676	1004	tags=73%, list=33%, signal=50%	64209/69065/12363/26943/12608/66168/93759/228775/22433/11783/12364	Herpud1/Chac1/Casp4/Serinc3/Cebpb/Grina/Sirt1/Trib3/Xbp1/Apaf1/Casp12
GO_lymphocyte_chemotaxis	GO_lymphocyte_chemotaxis	13	0.523321	1.64525	0.0353359	0.334568	0.305776	624	tags=54%, list=20%, signal=43%	55985/20305/20308/11501/24047/100040035/20307	Cxcl13/Ccl6/Ccl9/Adam8/Ccl19/Gm2564/Ccl8
GO_striated_muscle_cell_development	GO_striated_muscle_cell_development	45	-0.26381	-1.51665	0.035576	0.33526	0.306408	340	tags=29%, list=11%, signal=26%	415115/11465/226041/78321/21955/68760/13007/11554/12372/50874/11548/14463/320502	Neurl2/Actg1/Pgm5/Ankrd23/Tnnt1/Synpo2l/Csrp1/Adrb1/Casq1/Tmod4/Adra1b/Gm15466/Gata4/Lmod3
GO_synapse_organization	GO_synapse_organization	85	-0.205789	-1.45312	0.035699	0.33526	0.306408	636	tags=33%, list=21%, signal=27%	233878/219228/18591/12323/17260/330814/13845/22154/235611/12631/20615/13489/319613/72333/225875/243547/19400/18643/22142/20618/52163/13048/18186/16716/272381/67784/11461/74762	Sez6l2/Pcdh17/Pdgfb/Camk2b/Mef2c/Adgrl1/Ephb3/Tubb5/Plxnb1/Cfl1/Snapin/Drd2/Sybu/Palld/Lrfn4/Grip2/Rapsn/Pfn1/Tuba1a/Sncg/Camk1/Cux2/Nrp1/Ky/Lrrc4b/Plxnd1/Actb/Mdga1
GO_regulation_of_extrinsic_apoptotic_signaling_pathway_via_death_domain_receptors	GO_regulation_of_extrinsic_apoptotic_signaling_pathway_via_death_domain_receptors	12	0.540709	1.65402	0.0357642	0.33526	0.306408	102	tags=25%, list=3%, signal=24%	15368/15894/16854	Hmox1/Icam1/Lgals3
GO_cellular_response_to_amyloid-beta	GO_cellular_response_to_amyloid-beta	13	0.521902	1.64079	0.0362361	0.338563	0.309427	1050	tags=77%, list=34%, signal=51%	15894/16971/12363/14289/93759/21898/14130/22329/19122/16001	Icam1/Lrp1/Casp4/Fpr2/Sirt1/Tlr4/Fcgr2b/Vcam1/Prnp/Igf1r
GO_cell-cell_junction	GO_cell-cell_junction	78	-0.200301	-1.39271	0.0365372	0.339936	0.310682	549	tags=29%, list=18%, signal=25%	211401/14086/11928/11677/99470/14609/16480/380698/12631/110829/14784/319710/226041/56018/78321/11651/231830/170761/58194/260299/11548/12443/399548	Mtss1/Fscn1/Atp1a1/Akr1b3/Magi3/Gja1/Jup/Obscn/Cfl1/Lims1/Grb2/Frmd6/Pgm5/Stard10/Ankrd23/Akt1/Micall2/Pdzd3/Sh3kbp1/Cadm4/Adra1b/Gm15466/Ccnd1/Scn4b
GO_secondary_metabolic_process	GO_secondary_metabolic_process	14	0.500956	1.61928	0.0366569	0.339936	0.310682	524	tags=43%, list=17%, signal=36%	13190/13078/14261/55990/394432/17918	Dct/Cyp1b1/Fmo1/Fmo2/Ugt1a7c/Myo5a
GO_regulation_of_cell-matrix_adhesion	GO_regulation_of_cell-matrix_adhesion	22	0.436579	1.60016	0.0371389	0.339936	0.310682	184	tags=23%, list=6%, signal=22%	268709/50706/11815/16971/230379	Fam107a/Postn/Apod/Lrp1/Acer2
GO_regulation_of_T_cell_activation	GO_regulation_of_T_cell_activation	65	-0.232976	-1.48919	0.037218	0.339936	0.310682	284	tags=22%, list=9%, signal=20%	13643/22042/12522/63953/60533/15205/20850/20739/320404/232174/11629/14961/14960/16149	Efnb3/Tfrc/Cd83/Dusp10/Cd274/Hes1/Stat5a/Spta1/Itpkb/Cyp26b1/Aif1/H2-Ab1/H2-Aa/Cd74
GO_tissue_homeostasis	GO_tissue_homeostasis	46	0.354733	1.57644	0.0373495	0.339936	0.310682	458	tags=28%, list=15%, signal=24%	20750/11625/50490/27273/13609/246256/19228/11501/19224/224792/18671/13040/68371	Spp1/Ahsg/Nox4/Pdk4/S1pr1/Fcgr4/Pth1r/Tmlhe/Pcdh17/Adam8/Ptgs1/Adgrf5/Abcb1a/Ctss/Pbld1
GO_negative_regulation_of_TOR_signaling	GO_negative_regulation_of_TOR_signaling	11	0.53314	1.59958	0.0373692	0.339936	0.310682	577	tags=45%, list=19%, signal=37%	74747/11865/140742/101148/93759	Ddit4/Arntl/Sesn1/Bmt2/Sirt1
GO_positive_regulation_of_cytokine_secretion	GO_positive_regulation_of_cytokine_secretion	32	0.386211	1.57295	0.0374677	0.339936	0.310682	853	tags=53%, list=28%, signal=39%	50706/56620/16971/12363/12475/11606/66214/63873/16190/16172/17394/24047/21898/214855/24088/22433/55991	Postn/Clec4n/Lrp1/Casp4/Cd14/Agt/Rgcc/Trpv4/Appl2/Il4ra/Il17ra/Mmp8/Ccl19/Tlr4/Arid5a/Scyl3/Tlr2/Xbp1/Panx1
GO_regulation_of_cytokine_secretion	GO_regulation_of_cytokine_secretion	37	0.374729	1.57568	0.0375648	0.339936	0.310682	853	tags=51%, list=28%, signal=37%	50706/56620/16971/12363/12475/11606/66214/63873/16190/16172/17394/16178/24047/21898/214855/14268/24088/22433/55991	Postn/Clec4n/Lrp1/Casp4/Cd14/Agt/Rgcc/Trpv4/Appl2/Il4ra/Il17ra/Mmp8/Il1r2/Ccl19/Tlr4/Arid5a/Fn1/Scyl3/Tlr2/Xbp1/Panx1
GO_positive_regulation_of_NF-kappaB_transcription_factor_activity	GO_positive_regulation_of_NF-kappaB_transcription_factor_activity	27	0.408261	1.58267	0.0375839	0.339936	0.310682	1377	tags=81%, list=45%, signal=45%	15894/11501/12759/12359/73914/18760/21898/17874/16414/24088/20698/245527/217069/12675/18755/22029/19766/68729/12491/19697/108960/12753	Icam1/Adam8/Clu/Cat/Irak3/Prkd1/Tlr4/Myd88/Itgb2/Scyl3/Tlr2/Sphk1/Eda2r/Trim25/Chuk/Prkch/Traf1/Ripk1/Trim37/Cd36/Rela/Irak2/Clock
GO_regulation_of_phagocytosis	GO_regulation_of_phagocytosis	27	0.409005	1.58555	0.0375839	0.339936	0.310682	883	tags=52%, list=29%, signal=37%	11625/16971/16803/14131/19016/12266/19288/216190/14289/14130/24088/16186/20698/17289	Ahsg/Lrp1/Lbp/Fcgr3/Pparg/C3/Ptx3/BC005512/Fam71a/Appl2/Fpr2/Fcgr2b/Scyl3/Tlr2/Il2rg/Sphk1/Mertk
GO_regulation_of_DNA_biosynthetic_process	GO_regulation_of_DNA_biosynthetic_process	19	0.458756	1.60437	0.0377622	0.340461	0.311162	265	tags=26%, list=9%, signal=24%	12575/50490/13078/17869/19016	Cdkn1a/Nox4/Cyp1b1/Myc/Pparg
GO_chemokine_activity	GO_chemokine_activity	12	0.535037	1.63667	0.0380421	0.34154	0.312148	630	tags=67%, list=21%, signal=53%	55985/20305/20308/20310/24047/100040035/20307/14825	Cxcl13/Ccl6/Ccl9/Cxcl2/Ccl19/Gm2564/Ccl8/Cxcl1
GO_tumor_necrosis_factor-mediated_signaling_pathway	GO_tumor_necrosis_factor-mediated_signaling_pathway	14	0.500487	1.61776	0.0381232	0.34154	0.312148	1320	tags=93%, list=43%, signal=53%	12363/56484/21937/18035/15257/16452/20698/12675/266692/19766/19229/19697/20963	Casp4/Foxo3/Tnfrsf1a/Nfkbia/Hipk1/Jak2/Sphk1/Chuk/Cpne1/Ripk1/Ptk2b/Rela/Syk
GO_positive_regulation_of_tumor_necrosis_factor_superfamily_cytokine_production	GO_positive_regulation_of_tumor_necrosis_factor_superfamily_cytokine_production	29	0.403597	1.59707	0.0384106	0.342404	0.312938	829	tags=52%, list=27%, signal=38%	16803/11501/12475/14131/12759/18708/21937/17394/24047/21898/214855/17874/24088/16452/17087	Lbp/Adam8/Cd14/Fcgr3/Clu/Pik3r1/Tnfrsf1a/Mmp8/Ccl19/Tlr4/Arid5a/Myd88/Scyl3/Tlr2/Jak2/Ly96
GO_osteoblast_differentiation	GO_osteoblast_differentiation	38	0.368497	1.56303	0.0384615	0.342404	0.312938	360	tags=26%, list=12%, signal=24%	20750/16948/68588/12609/15951/19228/29806/18760/387210/12608	Spp1/Lox/Cthrc1/Cebpd/Ifi204/Pth1r/Tmlhe/Pcdh17/Limd1/Prkd1/Mir214/Cebpb
GO_positive_regulation_of_apoptotic_signaling_pathway	GO_positive_regulation_of_apoptotic_signaling_pathway	45	0.353175	1.56643	0.0388471	0.344753	0.315084	349	tags=22%, list=11%, signal=20%	20201/20202/12176/17869/14102/60599/11606/12759/16324/26943	S100a8/S100a9/Bnip3/Myc/Fas/Trp53inp1/Agt/Clu/Inhbb/Serinc3
GO_collagen_metabolic_process	GO_collagen_metabolic_process	24	0.423633	1.59612	0.0394558	0.34906	0.319021	857	tags=58%, list=28%, signal=42%	17392/74155/17385/210530/76293/19016/17390/66214/13040/17394/14184/216725/14718/22352	Mmp3/Errfi1/Mmp11/P3h2/Mfap4/Pparg/Mmp2/Rgcc/Ctss/Mmp8/Fgfr3/Adamts2/Got1/Vim
GO_response_to_lipopolysaccharide	GO_response_to_lipopolysaccharide	58	0.325968	1.53686	0.0398551	0.351494	0.321245	857	tags=48%, list=28%, signal=35%	100702/55985/246256/16803/12475/20310/66107/73914/17533/216161/12608/13617/11502/18828/22259/21898/18035/56722/12457/14825/214855/17874/16477/11421/22433/16452/17087/22352	Gbp6/Cxcl13/Fcgr4/Lbp/Cd14/Cxcl2/Wfdc21/Irak3/Mrc1/Sbno2/Cebpb/Ednra/Adam9/Plscr2/Nr1h3/Tlr4/Nfkbia/Litaf/Noct/Cxcl1/Arid5a/Myd88/Junb/Ace/Xbp1/Jak2/Ly96/Vim
GO_calcium_ion_transmembrane_transport	GO_calcium_ion_transmembrane_transport	38	-0.287574	-1.57789	0.0400977	0.352536	0.322197	481	tags=32%, list=16%, signal=27%	18754/66109/11607/13489/12291/59091/11554/12372/16509/68460/56437/23796	Prkce/Tspan13/Agtr1a/Drd2/Cacna1g/Jph2/Adrb1/Casq1/Kcne1/Dhrs7c/Rrad/Aplnr
GO_regulation_of_mitochondrial_membrane_potential	GO_regulation_of_mitochondrial_membrane_potential	16	0.468308	1.56488	0.0402878	0.35311	0.322722	256	tags=31%, list=8%, signal=29%	12176/17869/14630/22228/13179	Bnip3/Myc/Gclm/Ucp2/Dcn
GO_regulation_of_calcium_ion_transport	GO_regulation_of_calcium_ion_transport	53	-0.252967	-1.5371	0.0404264	0.353232	0.322834	481	tags=32%, list=16%, signal=28%	18754/14609/66109/11607/13489/238276/12291/56632/12922/59091/11554/12372/15205/16509/68460/56437/23796	Prkce/Gja1/Tspan13/Agtr1a/Drd2/Akap5/Cacna1g/Sphk2/Crhr2/Jph2/Adrb1/Casq1/Hes1/Kcne1/Dhrs7c/Rrad/Aplnr
GO_mucopolysaccharide_metabolic_process	GO_mucopolysaccharide_metabolic_process	12	0.528133	1.61555	0.0409091	0.35635	0.325683	498	tags=50%, list=16%, signal=42%	16427/16426/94214/13179/12111/22235	Itih4/Itih3/Spock2/Dcn/Bgn/Ugdh
GO_rough_endoplasmic_reticulum	GO_rough_endoplasmic_reticulum	16	0.471221	1.57462	0.0417507	0.361671	0.330546	103	tags=25%, list=3%, signal=24%	19215/17869/12351/14645	Ptgds/Myc/Car4/Glul
GO_lymphocyte_activation_involved_in_immune_response	GO_lymphocyte_activation_involved_in_immune_response	30	0.395628	1.58633	0.0417755	0.361671	0.330546	824	tags=47%, list=27%, signal=34%	17474/15894/16854/80859/11486/12051/16190/381305/17688/24047/21898/23882/22433/210293	Clec4d/Icam1/Lgals3/Nfkbiz/Ada/Bcl3/Appl2/Il4ra/Rc3h1/Msh6/Ccl19/Tlr4/Gadd45g/Xbp1/Dock10
GO_positive_regulation_of_leukocyte_migration	GO_positive_regulation_of_leukocyte_migration	41	0.354982	1.54499	0.0419314	0.361914	0.330768	581	tags=34%, list=19%, signal=28%	27226/55985/15894/16854/21828/16803/11754/11501/14205/13617/12768/63873/14289/24047	Pla2g7/Cxcl13/Icam1/Lgals3/Thbs4/Lbp/Aoc3/Adam8/Vegfd/Ednra/Ccr1/Trpv4/Fpr2/Ccl19
GO_hydrolase_activity,_hydrolyzing_O-glycosyl_compounds	GO_hydrolase_activity,_hydrolyzing_O-glycosyl_compounds	15	0.486281	1.5891	0.0427099	0.365961	0.334467	859	tags=60%, list=28%, signal=43%	12655/230379/17158/17155/15211/192193/17105/14466/11722	Chil3/Acer2/Man2a1/Man1a/Hexa/Edem1/Lyz2/Gba/Amy1
GO_cellular_response_to_biotic_stimulus	GO_cellular_response_to_biotic_stimulus	51	0.333232	1.52239	0.0427873	0.365961	0.334467	857	tags=47%, list=28%, signal=34%	100702/55985/246256/16803/12475/20310/17533/216161/12608/11502/18828/22259/21898/18035/56722/14130/14825/214855/17874/24088/22433/16452/17087/22352	Gbp6/Cxcl13/Fcgr4/Lbp/Cd14/Cxcl2/Mrc1/Sbno2/Cebpb/Adam9/Plscr2/Nr1h3/Tlr4/Nfkbia/Litaf/Fcgr2b/Cxcl1/Arid5a/Myd88/Scyl3/Tlr2/Xbp1/Jak2/Ly96/Vim
GO_regulation_of_metal_ion_transport	GO_regulation_of_metal_ion_transport	86	-0.207788	-1.46216	0.0427881	0.365961	0.334467	500	tags=29%, list=16%, signal=25%	11928/18754/14609/66109/11607/13489/238276/12291/56632/12922/14167/11651/59091/433809/93692/11554/24012/12372/15205/80906/16509/68460/56437/399548/23796	Atp1a1/Prkce/Gja1/Tspan13/Agtr1a/Drd2/Akap5/Cacna1g/Sphk2/Crhr2/Fgf12/Akt1/Jph2/Rnf207/Glrx/Adrb1/Rgs7/Zfp119b/Casq1/Hes1/Kcnip2/Kcne1/Dhrs7c/Rrad/Scn4b/Aplnr
GO_purine-containing_compound_metabolic_process	GO_purine-containing_compound_metabolic_process	65	0.314572	1.51672	0.0432173	0.368079	0.336403	334	tags=22%, list=11%, signal=20%	74747/22436/22139/27273/17869/26357/11486/11761/12495/209692/18950/14544/269378/74147	Ddit4/Xdh/Ttr/Pdk4/Myc/Abcg2/Gm11266/Ada/Aox1/Entpd1/Dhtkd1/Pnp/Gda/Ahcy/Ehhadh
GO_skeletal_muscle_organ_development	GO_skeletal_muscle_organ_development	43	-0.254375	-1.4341	0.0434005	0.368079	0.336403	92	tags=16%, list=3%, signal=16%	217082/232174/14463/14281/320502/15370/13653	Hlf/Cyp26b1/Gata4/Fos/Lmod3/Nr4a1/Egr1
GO_negative_regulation_of_cell_adhesion	GO_negative_regulation_of_cell_adhesion	59	0.318518	1.50597	0.0434258	0.368079	0.336403	472	tags=31%, list=15%, signal=26%	268709/50706/11815/13078/16854/16971/208650/230379/11501/12608/17390/15216/66214/278180/63873/16190/93695/18708	Fam107a/Postn/Apod/Cyp1b1/Lgals3/Lrp1/Cblb/Acer2/Adam8/Cebpb/Mmp2/Hfe/Rgcc/Vsig4/Trpv4/Appl2/Il4ra/Gpnmb/Pik3r1
GO_regulation_of_cardiac_muscle_cell_contraction	GO_regulation_of_cardiac_muscle_cell_contraction	10	-0.476704	-1.57962	0.0440924	0.370398	0.338522	500	tags=80%, list=16%, signal=67%	98660/192176/57785/11928/16480/433809/11554/14463	Atp1a2/Flna/Rangrf/Atp1a1/Jup/Rnf207/Adrb1/Gata4
GO_metallopeptidase_activity	GO_metallopeptidase_activity	28	0.39687	1.55791	0.0441767	0.370398	0.338522	538	tags=36%, list=18%, signal=30%	17392/12722/13479/17385/11501/17390/11502/235130/70008/17394	Mmp3/Clca3a1/Dpep1/Mmp11/Adam8/Mmp2/Adam9/Adamts15/Ace2/Mmp8
GO_U2-type_spliceosomal_complex	GO_U2-type_spliceosomal_complex	18	-0.370313	-1.5661	0.0441909	0.370398	0.338522	1018	tags=61%, list=33%, signal=41%	54614/78651/75062/66094/27756/66441/67332/20641/69878/67678/68816	Ccpg1os/Prpf40b/Lsm6/Sf3a3/Lsm7/Lsm2/Magohb/Snrpd3/Snrpd1/Snrpf/Megf8/Lsm3/Ppil1
GO_response_to_unfolded_protein	GO_response_to_unfolded_protein	30	0.393792	1.57897	0.0443864	0.370398	0.338522	918	tags=57%, list=30%, signal=40%	64209/69065/21828/12845/69310/15482/73316/17872/18708/77128/192193/80517/22433/231630/18858/226641/116891	Herpud1/Chac1/Thbs4/Comp/Pacrg/Hspa1l/Calr3/Ppp1r15a/Pik3r1/Crebrf/Edem1/Herpud2/Xbp1/Ficd/Pmp22/Atf6/Derl2
GO_negative_regulation_of_cell_migration	GO_negative_regulation_of_cell_migration	60	0.317219	1.50518	0.0444712	0.370398	0.338522	485	tags=28%, list=16%, signal=24%	21857/11815/55985/13078/14102/13479/16971/11486/60599/13179/19016/66214/17684/17965/56484/68371/11852	Timp1/Apod/Cxcl13/Cyp1b1/Fas/Dpep1/Lrp1/Ada/Trp53inp1/Dcn/Pparg/Rgcc/Susd6/Cited2/Nbl1/Foxo3/Pbld1/Rhob
GO_synapse_assembly	GO_synapse_assembly	25	-0.325898	-1.5462	0.0446547	0.370398	0.338522	618	tags=44%, list=20%, signal=35%	219228/18591/17260/330814/13845/235611/225875/13048/272381/67784/74762	Pcdh17/Pdgfb/Mef2c/Adgrl1/Ephb3/Plxnb1/Lrfn4/Cux2/Lrrc4b/Plxnd1/Mdga1
GO_negative_regulation_of_cytokine_biosynthetic_process	GO_negative_regulation_of_cytokine_biosynthetic_process	11	0.528215	1.5848	0.044843	0.370398	0.338522	546	tags=45%, list=18%, signal=37%	96875/74155/12051/16324/66889	Prg4/Errfi1/Bcl3/Inhbb/Rnf128
GO_positive_regulation_of_striated_muscle_cell_differentiation	GO_positive_regulation_of_striated_muscle_cell_differentiation	22	-0.339756	-1.54609	0.0448822	0.370398	0.338522	186	tags=55%, list=6%, signal=52%	19130/330721/12180/16000/23988/17260/14256/11554/232174/17329/74318/320502	Prox1/Nek5/Smyd1/Igf1/Pin1/Mef2c/Flt3l/Adrb1/Cyp26b1/Cxcl9/Hopx/Lmod3
GO_female_pregnancy	GO_female_pregnancy	24	0.419923	1.58214	0.044898	0.370398	0.338522	404	tags=33%, list=13%, signal=29%	21857/69852/16433/26357/13039/53419/17390/17684	Timp1/Tcf23/Cuzd1/Abcg2/Gm11266/Ctsl/Corin/Mmp2/Susd6/Cited2
GO_negative_regulation_of_inflammatory_response	GO_negative_regulation_of_inflammatory_response	26	0.407791	1.55308	0.045082	0.370398	0.338522	629	tags=46%, list=21%, signal=37%	12702/11815/11486/19016/216190/21930/21937/22259/13024/16178/14289/14130	Socs3/Apod/Ada/Pparg/Appl2/Tnfaip6/Tnfrsf1a/Nr1h3/Ctla2a/Il1r2/Fpr2/Fcgr2b
GO_regulation_of_heart_rate	GO_regulation_of_heart_rate	23	-0.340304	-1.56494	0.0451593	0.370398	0.338522	458	tags=43%, list=15%, signal=37%	16480/13489/435766/12291/12922/22003/11554/11548/16509/399548	Jup/Drd2/Tnni3k/Cacna1g/Crhr2/Tpm1/Adrb1/Adra1b/Gm15466/Kcne1/Scn4b
GO_lipid_localization	GO_lipid_localization	78	0.296761	1.4705	0.0453461	0.370398	0.338522	611	tags=31%, list=20%, signal=25%	75750/20750/11815/54670/16971/16803/216892/11606/239273/19016/12266/231287/108116/18671/18828/66350/15211/12952/11520/22259/68453/52857/93759/18035	Slc10a6/Spp1/Apod/Atp8b1/Lrp1/Lbp/Spns2/Agt/Abcc4/Pparg/C3/Atp10d/Slco3a1/Abcb1a/Plscr2/Pla2g12a/Hexa/Cry1/Plin2/Nr1h3/Gpihbp1/Gramd1a/Sirt1/Nfkbia
GO_negative_regulation_of_response_to_external_stimulus	GO_negative_regulation_of_response_to_external_stimulus	68	0.306086	1.4867	0.0454002	0.370398	0.338522	655	tags=35%, list=21%, signal=28%	12702/12575/11815/55985/93694/11486/218877/19016/73914/12258/278180/71183/216190/17965/12768/21930/21937/22259/13024/16178/14289/21824/14130/20720	Socs3/Cdkn1a/Apod/Cxcl13/Clec2d/Ada/Sema3g/Pparg/Irak3/Serping1/Vsig4/Clec12b/Appl2/Nbl1/Ccr1/Tnfaip6/Tnfrsf1a/Nr1h3/Ctla2a/Il1r2/Fpr2/Thbd/Fcgr2b/Serpine2
GO_positive_regulation_of_ion_transmembrane_transporter_activity	GO_positive_regulation_of_ion_transmembrane_transporter_activity	19	-0.40406	-1.72904	0.045612	0.371056	0.339123	291	tags=47%, list=10%, signal=43%	12631/11689/59091/433809/93692/11554/12372/15980/16509	Cfl1/Alox5/Derl2/Jph2/Rnf207/Glrx/Adrb1/Casq1/Ifngr2/Kcne1
GO_stem_cell_proliferation	GO_stem_cell_proliferation	16	0.465107	1.55419	0.0460432	0.372836	0.340751	80	tags=19%, list=3%, signal=18%	96875/13190/20671	Prg4/Dct/Sox17
GO_protein_alkylation	GO_protein_alkylation	23	-0.33858	-1.55702	0.0462675	0.372836	0.340751	361	tags=35%, list=12%, signal=31%	66423/67332/331623/208266/12227/319974/15469/16468	Coprs/Snrpd3/Bend3/Dot1l/Btg2/Auts2/Prmt1/Jarid2
GO_protein_methylation	GO_protein_methylation	23	-0.33858	-1.55702	0.0462675	0.372836	0.340751	361	tags=35%, list=12%, signal=31%	66423/67332/331623/208266/12227/319974/15469/16468	Coprs/Snrpd3/Bend3/Dot1l/Btg2/Auts2/Prmt1/Jarid2
GO_multi-multicellular_organism_process	GO_multi-multicellular_organism_process	29	0.39497	1.56293	0.0463576	0.372836	0.340751	660	tags=41%, list=22%, signal=33%	21857/69852/16433/26357/11865/13039/53419/17390/17684/21824/20720/16477	Timp1/Tcf23/Cuzd1/Abcg2/Gm11266/Arntl/Ctsl/Corin/Mmp2/Susd6/Cited2/Thbd/Serpine2/Junb
GO_regulation_of_antigen_receptor-mediated_signaling_pathway	GO_regulation_of_antigen_receptor-mediated_signaling_pathway	14	0.486972	1.57407	0.0469208	0.375019	0.342746	1294	tags=86%, list=42%, signal=50%	16854/208650/11486/381305/14130/227059/107321/114774/19122/18755/13709/19697	Lgals3/Cblb/Ada/Rc3h1/Fcgr2b/Slc39a10/Lpxn/Pawr/Prnp/Prkch/Elf1/Rela
GO_regulation_of_lipid_kinase_activity	GO_regulation_of_lipid_kinase_activity	14	0.484434	1.56587	0.0469208	0.375019	0.342746	671	tags=57%, list=22%, signal=45%	16367/19651/216505/18708/14289/320207/24047/14184	Irs1/Rbl2/Pik3ip1/Pik3r1/Fpr2/Pik3r5/Ccl19/Fgfr3
GO_intermediate_filament	GO_intermediate_filament	18	-0.368436	-1.55816	0.0471534	0.375019	0.342746	1120	tags=72%, list=37%, signal=46%	16673/16661/68828/11540/15481/16907/18008/14609/16480/18102/18186/268481/18546	Krt36/Krt10/Sync/Adora2a/Hspa8/Lmnb2/Nes/Gja1/Jup/Nme1/Nrp1/Krt222/Pcp4
GO_regulation_of_T_cell_proliferation	GO_regulation_of_T_cell_proliferation	37	-0.273584	-1.47857	0.0471589	0.375019	0.342746	142	tags=19%, list=5%, signal=18%	60533/15205/20850/20739/11629/14961/14960	Cd274/Hes1/Stat5a/Spta1/Aif1/H2-Ab1/H2-Aa
GO_astrocyte_development	GO_astrocyte_development	16	0.464472	1.55206	0.047482	0.376432	0.344037	247	tags=25%, list=8%, signal=23%	20201/20202/16971/11606	S100a8/S100a9/Lrp1/Agt
GO_regulation_of_synapse_structure_or_activity	GO_regulation_of_synapse_structure_or_activity	46	-0.266697	-1.56745	0.0476025	0.376432	0.344037	574	tags=37%, list=19%, signal=30%	12323/72961/17260/330814/13845/22154/12631/13489/319613/225875/243547/19400/22142/52163/13048/272381/74762	Camk2b/Slc17a7/Mef2c/Adgrl1/Ephb3/Tubb5/Cfl1/Drd2/Sybu/Lrfn4/Grip2/Rapsn/Tuba1a/Camk1/Cux2/Lrrc4b/Mdga1
GO_regulation_of_cardiac_muscle_contraction	GO_regulation_of_cardiac_muscle_contraction	19	-0.398002	-1.70311	0.0482183	0.37709	0.344638	500	tags=42%, list=16%, signal=35%	11928/16480/435766/433809/11554/29856/11548/14463	Atp1a1/Jup/Tnni3k/Rnf207/Adrb1/Smtn/Adra1b/Gm15466/Gata4
GO_negative_regulation_of_cellular_response_to_growth_factor_stimulus	GO_negative_regulation_of_cellular_response_to_growth_factor_stimulus	30	0.390046	1.56395	0.0483029	0.37709	0.344638	458	tags=33%, list=15%, signal=29%	22436/55985/735280/66695/11606/77794/13179/68010/17965/68371	Xdh/Cxcl13/Mir675/Aspn/Agt/Adamtsl2/Dcn/Bambi/Nbl1/Pbld1
GO_response_to_insulin	GO_response_to_insulin	52	0.32269	1.4849	0.0483092	0.37709	0.344638	1097	tags=56%, list=36%, signal=36%	12702/11625/27273/66277/20393/11606/19016/16367/16324/23830/216190/56484/63873/18708/12952/17918/93759/228775/20912/56458/22433/14234/329877/13685/16001/18576/64899/19090/19211	Socs3/Ahsg/Pdk4/Klf15/Sgk1/Agt/Pparg/Irs1/Inhbb/Capn10/Appl2/Foxo3/Trpv4/Pik3r1/Cry1/Myo5a/Sirt1/Trib3/Stxbp3/Foxo1/Xbp1/Foxc2/Dennd4c/Eif4ebp1/Igf1r/Pde3b/Lpin3/Prkdc/Pten
GO_regulation_of_cell-substrate_junction_assembly	GO_regulation_of_cell-substrate_junction_assembly	12	0.514659	1.57434	0.0484848	0.37709	0.344638	149	tags=25%, list=5%, signal=24%	268709/11815/16971	Fam107a/Apod/Lrp1
GO_regulation_of_cell-substrate_junction_organization	GO_regulation_of_cell-substrate_junction_organization	12	0.514659	1.57434	0.0484848	0.37709	0.344638	149	tags=25%, list=5%, signal=24%	268709/11815/16971	Fam107a/Apod/Lrp1
GO_regulation_of_focal_adhesion_assembly	GO_regulation_of_focal_adhesion_assembly	12	0.514659	1.57434	0.0484848	0.37709	0.344638	149	tags=25%, list=5%, signal=24%	268709/11815/16971	Fam107a/Apod/Lrp1
GO_positive_regulation_of_autophagy	GO_positive_regulation_of_autophagy	26	0.401981	1.53096	0.0491803	0.378626	0.346042	901	tags=54%, list=29%, signal=38%	15368/12176/60599/13179/140742/18760/56484/56480/93759/56458/24088/22433/14466/20773	Hmox1/Bnip3/Trp53inp1/Dcn/Sesn1/Prkd1/Foxo3/Tbk1/Sirt1/Foxo1/Scyl3/Tlr2/Xbp1/Gba/Sptlc2
GO_maintenance_of_protein_location_in_cell	GO_maintenance_of_protein_location_in_cell	11	-0.463119	-1.58308	0.0492128	0.378626	0.346042	550	tags=55%, list=18%, signal=45%	107566/66913/105785/18643/11651/15277	Arl2bp/Kdelr2/Kdelr3/Pfn1/Akt1/Hk2
GO_multicellular_organismal_homeostasis	GO_multicellular_organismal_homeostasis	102	0.27285	1.43013	0.0494822	0.378626	0.346042	543	tags=27%, list=18%, signal=23%	16819/20750/11625/50490/27273/13609/246256/19228/22228/11865/105171/11501/19224/53945/12608/224792/15216/242864/18671/216190/13040/12686/63873/68371/16190/22259/104263/13371	Lcn2/Spp1/Ahsg/Nox4/Pdk4/S1pr1/Fcgr4/Pth1r/Tmlhe/Pcdh17/Ucp2/Arntl/Arrdc3/Adam8/Ptgs1/Slc40a1/Cebpb/Adgrf5/Hfe/Napepld/Abcb1a/Appl2/Ctss/Elovl3/Trpv4/Pbld1/Appl2/Il4ra/Nr1h3/Kdm3a/Dio2
GO_apical_plasma_membrane	GO_apical_plasma_membrane	55	0.317893	1.48374	0.0495768	0.378626	0.346042	729	tags=36%, list=24%, signal=28%	50490/12351/14102/16493/54670/26357/18414/19228/245049/20525/108116/18671/18805/57814/68453/665113/20908/110380/20912/14268	Nox4/Car4/Fas/Kcna5/Atp8b1/Abcg2/Gm11266/Osmr/Pth1r/Tmlhe/Pcdh17/Myrip/Slc2a1/Slco3a1/Abcb1a/Pld1/Kcne4/Gpihbp1/Tnik/Stx3/Shroom2/Stxbp3/Fn1
GO_regulation_of_bone_mineralization	GO_regulation_of_bone_mineralization	20	0.434722	1.54919	0.0497238	0.378626	0.346042	438	tags=35%, list=14%, signal=30%	11625/27047/13609/12845/13601/17313/12768	Ahsg/Omd/S1pr1/Comp/Ecm1/Mgp/Ccr1
GO_negative_regulation_of_locomotion	GO_negative_regulation_of_locomotion	70	0.301285	1.47255	0.049763	0.378626	0.346042	485	tags=27%, list=16%, signal=23%	21857/11815/55985/13078/14102/13479/16971/11486/60599/105171/218877/13179/19016/66214/17684/17965/56484/68371/11852	Timp1/Apod/Cxcl13/Cyp1b1/Fas/Dpep1/Lrp1/Ada/Trp53inp1/Arrdc3/Sema3g/Dcn/Pparg/Rgcc/Susd6/Cited2/Nbl1/Foxo3/Pbld1/Rhob
GO_extrinsic_apoptotic_signaling_pathway_in_absence_of_ligand	GO_extrinsic_apoptotic_signaling_pathway_in_absence_of_ligand	14	0.481231	1.55552	0.0498534	0.378626	0.346042	449	tags=29%, list=15%, signal=24%	16819/14102/80797/56484	Lcn2/Fas/Clca3a2/Foxo3
GO_signal_transduction_in_absence_of_ligand	GO_signal_transduction_in_absence_of_ligand	14	0.481231	1.55552	0.0498534	0.378626	0.346042	449	tags=29%, list=15%, signal=24%	16819/14102/80797/56484	Lcn2/Fas/Clca3a2/Foxo3
GO_mammary_gland_epithelium_development	GO_mammary_gland_epithelium_development	13	-0.430039	-1.60394	0.0499657	0.378626	0.346042	166	tags=31%, list=5%, signal=29%	20292/20850/77889/12443	Rasgef1b/Ccl11/Stat5a/Lbh/Ccnd1
GO_integral_component_of_presynaptic_membrane	GO_integral_component_of_presynaptic_membrane	11	-0.462448	-1.58079	0.0501158	0.378626	0.346042	1319	tags=91%, list=43%, signal=52%	12558/18442/20264/226548/11540/219228/18441/330814/13489/13643	Cdh2/P2ry2/Scn10a/Aph1a/Adora2a/Pcdh17/P2ry1/Adgrl1/Drd2/Efnb3
GO_regulation_of_vascular_smooth_muscle_cell_proliferation	GO_regulation_of_vascular_smooth_muscle_cell_proliferation	17	0.452554	1.53741	0.0502874	0.378626	0.346042	365	tags=29%, list=12%, signal=26%	15368/12575/11606/19016/17390	Hmox1/Cdkn1a/Agt/Pparg/Mmp2
GO_vascular_smooth_muscle_cell_proliferation	GO_vascular_smooth_muscle_cell_proliferation	17	0.452554	1.53741	0.0502874	0.378626	0.346042	365	tags=29%, list=12%, signal=26%	15368/12575/11606/19016/17390	Hmox1/Cdkn1a/Agt/Pparg/Mmp2
GO_monocyte_chemotaxis	GO_monocyte_chemotaxis	21	0.42598	1.54742	0.0506849	0.378713	0.346122	624	tags=48%, list=20%, signal=38%	27226/20305/16854/20308/17965/12768/14289/24047/100040035/20307	Pla2g7/Ccl6/Lgals3/Ccl9/Nbl1/Ccr1/Fpr2/Ccl19/Gm2564/Ccl8
GO_sarcoplasm	GO_sarcoplasm	23	-0.334736	-1.53934	0.0507002	0.378713	0.346122	229	tags=35%, list=7%, signal=32%	12325/20528/59091/244091/12372/15277/68460/22027	Camk2g/Slc2a4/Jph2/Fsd2/Casq1/Hk2/Dhrs7c/Hsp90b1
GO_sarcoplasmic_reticulum	GO_sarcoplasmic_reticulum	23	-0.334736	-1.53934	0.0507002	0.378713	0.346122	229	tags=35%, list=7%, signal=32%	12325/20528/59091/244091/12372/15277/68460/22027	Camk2g/Slc2a4/Jph2/Fsd2/Casq1/Hk2/Dhrs7c/Hsp90b1
GO_receptor_ligand_activity	GO_receptor_ligand_activity	76	0.293825	1.45511	0.0510689	0.380463	0.347721	277	tags=18%, list=9%, signal=17%	20750/12931/21857/20210/22139/55985/20305/16854/21828/20308/218877/11606/68662/20310	Spp1/Crlf1/Timp1/Saa3/Ttr/Cxcl13/Ccl6/Lgals3/Thbs4/Ccl9/Sema3g/Agt/Scgb3a1/Cxcl2
GO_amino_acid_transport	GO_amino_acid_transport	18	0.441211	1.51503	0.0515021	0.382684	0.349751	778	tags=56%, list=25%, signal=42%	17869/11606/100604/72401/70008/50934/17254/241296/235504/234967	Myc/Agt/Lrrc8c/Slc43a1/Ace2/Slc7a8/Slc3a2/Lrrc8a/Slc17a5/Slc36a4
GO_regulation_of_calcium_ion_transport_into_cytosol	GO_regulation_of_calcium_ion_transport_into_cytosol	22	-0.334781	-1.52345	0.0524985	0.389066	0.355584	481	tags=36%, list=16%, signal=31%	18754/11607/238276/59091/11554/12372/68460/23796	Prkce/Agtr1a/Akap5/Jph2/Adrb1/Casq1/Dhrs7c/Aplnr
GO_sarcomere	GO_sarcomere	49	-0.243924	-1.44304	0.0526398	0.389095	0.35561	487	tags=37%, list=16%, signal=31%	14200/16480/380698/98932/72333/22003/226041/17898/78321/21955/68760/13007/59091/12372/16716/50874/16509/320502	Fhl2/Jup/Obscn/Myl9/Palld/Tpm1/Pgm5/Myl7/Ankrd23/Tnnt1/Synpo2l/Csrp1/Jph2/Casq1/Ky/Tmod4/Kcne1/Lmod3
GO_glutamine_family_amino_acid_metabolic_process	GO_glutamine_family_amino_acid_metabolic_process	10	0.543365	1.57801	0.0529501	0.390369	0.356774	328	tags=40%, list=11%, signal=36%	14630/14645/14584/19125	Gclm/Glul/Gfpt2/Prodh
GO_positive_regulation_of_endocytosis	GO_positive_regulation_of_endocytosis	22	0.419729	1.5384	0.0536451	0.394466	0.360519	581	tags=45%, list=19%, signal=37%	16971/16803/12475/12759/19016/12266/15216/216190/233489/24047	Lrp1/Lbp/Cd14/Clu/Pparg/C3/Hfe/Appl2/Picalm/Ccl19
GO_regulation_of_reactive_oxygen_species_metabolic_process	GO_regulation_of_reactive_oxygen_species_metabolic_process	61	0.310707	1.47747	0.0541516	0.397159	0.36298	868	tags=39%, list=28%, signal=29%	17392/12575/12176/22436/50490/13078/15894/11606/12759/19288/56484/17394/14289/93759/21898/14825/16414/56458/24088/12257/11797/16452/23876/18764	Mmp3/Cdkn1a/Bnip3/Xdh/Nox4/Cyp1b1/Icam1/Agt/Clu/Ptx3/BC005512/Fam71a/Foxo3/Mmp8/Fpr2/Sirt1/Tlr4/Cxcl1/Itgb2/Foxo1/Scyl3/Tlr2/Tspo/Birc2/Jak2/Fbln5/Pkd2
GO_positive_regulation_of_cell_junction_assembly	GO_positive_regulation_of_cell_junction_assembly	16	-0.382483	-1.55247	0.0543601	0.397383	0.363185	496	tags=50%, list=16%, signal=42%	330814/13845/12631/110829/13048/18186/16542/272381	Adgrl1/Ephb3/Cfl1/Lims1/Cux2/Nrp1/Kdr/Lrrc4b
GO_negative_regulation_of_cell_junction_assembly	GO_negative_regulation_of_cell_junction_assembly	10	0.540751	1.57042	0.0544629	0.397383	0.363185	149	tags=30%, list=5%, signal=29%	268709/11815/16971	Fam107a/Apod/Lrp1
GO_regulation_of_fibroblast_migration	GO_regulation_of_fibroblast_migration	10	-0.466325	-1.54523	0.0551125	0.401048	0.366535	481	tags=50%, list=16%, signal=42%	18754/14673/11651/114886/11475	Prkce/Gna12/Akt1/Cygb/Acta2
GO_cargo_receptor_activity	GO_cargo_receptor_activity	20	0.432631	1.54174	0.0552486	0.401048	0.366535	763	tags=50%, list=25%, signal=38%	96875/93671/16971/94242/17533/53419/14289/71733/16414/12492	Prg4/Cd163/Lrp1/Tinagl1/Mrc1/Corin/Fpr2/Susd2/Itgb2/Scarb2
GO_cellular_response_to_insulin_stimulus	GO_cellular_response_to_insulin_stimulus	46	0.333902	1.48387	0.0554855	0.401223	0.366695	1097	tags=54%, list=36%, signal=35%	12702/11625/27273/20393/11606/19016/16367/16324/23830/216190/56484/18708/17918/93759/228775/56458/22433/14234/329877/13685/16001/18576/64899/19090/19211	Socs3/Ahsg/Pdk4/Sgk1/Agt/Pparg/Irs1/Inhbb/Capn10/Appl2/Foxo3/Pik3r1/Myo5a/Sirt1/Trib3/Foxo1/Xbp1/Foxc2/Dennd4c/Eif4ebp1/Igf1r/Pde3b/Lpin3/Prkdc/Pten
GO_regulation_of_leukocyte_cell-cell_adhesion	GO_regulation_of_leukocyte_cell-cell_adhesion	64	-0.226164	-1.43742	0.0555562	0.401223	0.366695	284	tags=22%, list=9%, signal=20%	13643/22042/12522/11651/63953/60533/15205/20850/20739/320404/11629/14961/14960/16149	Efnb3/Tfrc/Cd83/Akt1/Dusp10/Cd274/Hes1/Stat5a/Spta1/Itpkb/Aif1/H2-Ab1/H2-Aa/Cd74
GO_secretory_granule_membrane	GO_secretory_granule_membrane	14	0.479315	1.54933	0.0557185	0.401372	0.36683	255	tags=36%, list=8%, signal=33%	12351/16433/245049/11501/239273	Car4/Cuzd1/Myrip/Adam8/Abcc4
GO_antimicrobial_humoral_response	GO_antimicrobial_humoral_response	10	0.539246	1.56605	0.0559758	0.402202	0.367589	291	tags=40%, list=10%, signal=36%	20202/55985/20310/12051	S100a9/Cxcl13/Cxcl2/Bcl3
GO_regulation_of_erythrocyte_differentiation	GO_regulation_of_erythrocyte_differentiation	12	-0.436392	-1.57755	0.0567097	0.406444	0.371466	543	tags=50%, list=18%, signal=41%	16909/100038882/21423/15130/20850/15469	Lmo2/Isg15/Tcf3/Hbb-b2/Stat5a/Prmt1
GO_regulation_of_apoptotic_signaling_pathway	GO_regulation_of_apoptotic_signaling_pathway	90	0.279426	1.42421	0.0570431	0.4078	0.372706	350	tags=18%, list=11%, signal=16%	20201/20202/15368/12176/64209/17869/15894/14102/14630/16854/60599/11606/12759/16324/26943/208449	S100a8/S100a9/Hmox1/Bnip3/Herpud1/Myc/Icam1/Fas/Gclm/Lgals3/Trp53inp1/Agt/Clu/Inhbb/Serinc3/Sgms1
GO_regulation_of_myotube_differentiation	GO_regulation_of_myotube_differentiation	15	-0.397128	-1.59073	0.0572528	0.408269	0.373134	134	tags=27%, list=4%, signal=26%	227721/232174/17329/320502	Plpp7/Cyp26b1/Cxcl9/Lmod3
GO_muscle_tissue_development	GO_muscle_tissue_development	97	-0.190034	-1.35883	0.0574989	0.408993	0.373796	313	tags=21%, list=10%, signal=19%	12922/22003/226041/216850/14164/13007/12227/59091/11554/15530/16526/217082/232174/11548/16468/14463/14281/320502/15370/13653	Crhr2/Tpm1/Pgm5/Kdm6b/Fgf1/Csrp1/Btg2/Jph2/Adrb1/Hspg2/Kcnk2/Hlf/Cyp26b1/Adra1b/Gm15466/Jarid2/Gata4/Fos/Lmod3/Nr4a1/Egr1
GO_cytokine-mediated_signaling_pathway	GO_cytokine-mediated_signaling_pathway	75	0.289953	1.43669	0.0579196	0.409621	0.37437	645	tags=39%, list=21%, signal=31%	55985/20305/20308/18414/12363/213002/19016/20310/13601/73914/12983/216190/12768/56484/77128/21937/56480/18733/16178/20564/12984/93759/24047/100040035/18035/20307/14825/17874/15257	Cxcl13/Ccl6/Ccl9/Osmr/Casp4/Ifitm6/Pparg/Cxcl2/Ecm1/Irak3/Csf2rb/Appl2/Ccr1/Foxo3/Crebrf/Tnfrsf1a/Tbk1/Pirb/Il1r2/Slit3/Csf2rb2/Sirt1/Ccl19/Gm2564/Nfkbia/Ccl8/Cxcl1/Myd88/Hipk1
GO_positive_regulation_of_binding	GO_positive_regulation_of_binding	34	0.366046	1.50939	0.0581395	0.409621	0.37437	808	tags=50%, list=26%, signal=37%	68588/17869/16854/16971/19016/15216/68010/15259/17394/211286/21898/170822/15257/228775/58799/11421/16452	Cthrc1/Myc/Lgals3/Lrp1/Pparg/Hfe/Bambi/Hipk3/Mmp8/Cln5/Tlr4/Usp33/Hipk1/Trib3/Crbn/Ace/Jak2
GO_positive_regulation_of_tissue_remodeling	GO_positive_regulation_of_tissue_remodeling	13	0.495253	1.55701	0.0583832	0.409621	0.37437	224	tags=31%, list=7%, signal=29%	20750/11625/246256/11501	Spp1/Ahsg/Fcgr4/Adam8
GO_cellular_response_to_amino_acid_stimulus	GO_cellular_response_to_amino_acid_stimulus	19	0.438431	1.53329	0.0587413	0.409621	0.37437	987	tags=58%, list=32%, signal=39%	17392/140742/12832/387210/12608/17390/12826/22433/12334/224826/71785	Mmp3/Sesn1/Col5a2/Mir214/Cebpb/Mmp2/Col4a1/Xbp1/Capn2/Ubr2/Pdgfd
GO_organic_hydroxy_compound_transport	GO_organic_hydroxy_compound_transport	45	0.335327	1.48727	0.0588972	0.409621	0.37437	247	tags=20%, list=8%, signal=19%	75750/20750/17869/16854/16971/171180/12495/14131/11606	Slc10a6/Spp1/Myc/Lgals3/Lrp1/Syt12/Entpd1/Fcgr3/Agt
GO_blood_coagulation	GO_blood_coagulation	27	0.389311	1.5092	0.0590604	0.409621	0.37437	757	tags=44%, list=25%, signal=34%	20202/12845/22371/12495/12266/12258/74145/21898/21824/20720/20912/70945	S100a9/Comp/Vwf/Entpd1/C3/Serping1/F13a1/Tlr4/Thbd/Serpine2/Stxbp3/Mmrn1
GO_coagulation	GO_coagulation	27	0.389311	1.5092	0.0590604	0.409621	0.37437	757	tags=44%, list=25%, signal=34%	20202/12845/22371/12495/12266/12258/74145/21898/21824/20720/20912/70945	S100a9/Comp/Vwf/Entpd1/C3/Serping1/F13a1/Tlr4/Thbd/Serpine2/Stxbp3/Mmrn1
GO_hemostasis	GO_hemostasis	27	0.389311	1.5092	0.0590604	0.409621	0.37437	757	tags=44%, list=25%, signal=34%	20202/12845/22371/12495/12266/12258/74145/21898/21824/20720/20912/70945	S100a9/Comp/Vwf/Entpd1/C3/Serping1/F13a1/Tlr4/Thbd/Serpine2/Stxbp3/Mmrn1
GO_muscle_cell_migration	GO_muscle_cell_migration	27	0.388509	1.50609	0.0590604	0.409621	0.37437	247	tags=26%, list=8%, signal=24%	50706/50490/13078/17869/16971/21828/11606	Postn/Nox4/Cyp1b1/Myc/Lrp1/Thbs4/Agt
GO_response_to_ketone	GO_response_to_ketone	27	0.389445	1.50972	0.0590604	0.409621	0.37437	581	tags=33%, list=19%, signal=27%	74747/20750/11522/67731/67606/387210/22259/93759/24047	Ddit4/Spp1/Adh1/Fbxo32/Fibin/Mir214/Nr1h3/Sirt1/Ccl19
GO_sulfur_compound_binding	GO_sulfur_compound_binding	53	0.317652	1.46851	0.0591787	0.409621	0.37437	740	tags=38%, list=24%, signal=29%	50706/20887/55985/16997/12628/11727/21828/12845/21826/209692/21827/235130/93695/101148/20564/20307/20720/14766/14268/20356	Postn/Sult1a1/Cxcl13/Ltbp2/Cfh/Ang/Thbs4/Comp/Thbs2/Dhtkd1/Thbs3/Adamts15/Gpnmb/Bmt2/Slit3/Ccl8/Serpine2/Adgrg1/Fn1/Sema5a
GO_signaling_receptor_activator_activity	GO_signaling_receptor_activator_activity	77	0.290146	1.4386	0.0596659	0.410361	0.375046	277	tags=18%, list=9%, signal=17%	20750/12931/21857/20210/22139/55985/20305/16854/21828/20308/218877/11606/68662/20310	Spp1/Crlf1/Timp1/Saa3/Ttr/Cxcl13/Ccl6/Lgals3/Thbs4/Ccl9/Sema3g/Agt/Scgb3a1/Cxcl2
GO_cell-matrix_adhesion	GO_cell-matrix_adhesion	40	0.346523	1.49196	0.0597205	0.410361	0.375046	247	tags=20%, list=8%, signal=19%	268709/50706/11815/16971/223272/230379/11501/11606	Fam107a/Postn/Apod/Lrp1/Itgbl1/Acer2/Adam8/Agt
GO_regulation_of_innate_immune_response	GO_regulation_of_innate_immune_response	40	0.346386	1.49137	0.0597205	0.410361	0.375046	601	tags=40%, list=20%, signal=33%	226695/16803/15951/93694/11501/19016/73914/17390/12258/278180/71183/216190/12768/56480/14289/21898	Ifi205/Lbp/Ifi204/Clec2d/Adam8/Pparg/Irak3/Mmp2/Serping1/Vsig4/Clec12b/Appl2/Ccr1/Tbk1/Fpr2/Tlr4
GO_epithelial_cell_apoptotic_process	GO_epithelial_cell_apoptotic_process	23	0.409778	1.52233	0.0601093	0.412032	0.376574	1246	tags=74%, list=41%, signal=44%	15368/15894/14102/23830/66214/56484/56312/15257/20356/22433/16452/21813/16001/231130/12159/22695/19017	Hmox1/Icam1/Fas/Capn10/Rgcc/Foxo3/Nupr1/Hipk1/Sema5a/Xbp1/Jak2/Tgfbr2/Igf1r/Tnip2/Bmp4/Zfp36/Ppargc1a
GO_calcium_ion_transport	GO_calcium_ion_transport	64	-0.22458	-1.42735	0.0608055	0.415757	0.379977	481	tags=30%, list=16%, signal=26%	18754/14609/66109/11607/13489/238276/12291/56632/12922/12325/51801/59091/11554/12372/15205/16509/68460/56437/23796	Prkce/Gja1/Tspan13/Agtr1a/Drd2/Akap5/Cacna1g/Sphk2/Crhr2/Camk2g/Ramp1/Jph2/Adrb1/Casq1/Hes1/Kcne1/Dhrs7c/Rrad/Aplnr
GO_brush_border_membrane	GO_brush_border_membrane	11	0.511449	1.5345	0.0612855	0.415757	0.379977	446	tags=45%, list=15%, signal=39%	12351/54670/19228/18671/70008	Car4/Atp8b1/Pth1r/Tmlhe/Pcdh17/Abcb1a/Ace2
GO_immune_response-regulating_signaling_pathway	GO_immune_response-regulating_signaling_pathway	39	0.341218	1.45988	0.0613811	0.415757	0.379977	1320	tags=67%, list=43%, signal=38%	17474/16854/208650/80859/11486/71183/216190/381305/14289/21898/14130/24088/227059/23880/107321/114774/19122/18755/237754/14127/13709/12494/12273/13036/19697/20963	Clec4d/Lgals3/Cblb/Nfkbiz/Ada/Clec12b/Appl2/Rc3h1/Fpr2/Tlr4/Fcgr2b/Scyl3/Tlr2/Slc39a10/Fyb/Lpxn/Pawr/Prnp/Prkch/Btnl9/Fcer1g/Elf1/Cd38/C5ar1/Ctsh/Rela/Syk
GO_signal_transduction_by_p53_class_mediator	GO_signal_transduction_by_p53_class_mediator	26	0.392374	1.49437	0.0614754	0.415757	0.379977	819	tags=46%, list=27%, signal=34%	74747/12575/15951/230379/12051/56484/93759/56312/53892/15257/21981/245527	Ddit4/Cdkn1a/Ifi204/Acer2/Bcl3/Foxo3/Sirt1/Nupr1/Ppm1d/Hipk1/Ppp1r13b/Eda2r
GO_negative_regulation_of_cell_motility	GO_negative_regulation_of_cell_motility	63	0.30124	1.43949	0.0615942	0.415757	0.379977	485	tags=27%, list=16%, signal=23%	21857/11815/55985/13078/14102/13479/16971/11486/60599/13179/19016/66214/17684/17965/56484/68371/11852	Timp1/Apod/Cxcl13/Cyp1b1/Fas/Dpep1/Lrp1/Ada/Trp53inp1/Dcn/Pparg/Rgcc/Susd6/Cited2/Nbl1/Foxo3/Pbld1/Rhob
GO_regulation_of_phosphatase_activity	GO_regulation_of_phosphatase_activity	22	-0.329877	-1.50113	0.061779	0.415757	0.379977	908	tags=55%, list=30%, signal=39%	243312/243819/226591/69556/19049/77976/110854/17260/13489/72281/170826/22027	Elfn1/Ppp6r1/Tiprl/Bod1/Ppp1r1b/Nuak1/Ptpa/Mef2c/Drd2/Sh2d4a/Ppargc1b/Hsp90b1
GO_DNA-binding_transcription_activator_activity	GO_DNA-binding_transcription_activator_activity	60	-0.224356	-1.37828	0.0620432	0.415757	0.379977	92	tags=12%, list=3%, signal=12%	217082/20850/14463/14281/15370/13653/13170	Hlf/Stat5a/Gata4/Fos/Nr4a1/Egr1/Dbp
GO_DNA-binding_transcription_activator_activity,_RNA_polymerase_II-specific	GO_DNA-binding_transcription_activator_activity,_RNA_polymerase_II-specific	60	-0.224356	-1.37828	0.0620432	0.415757	0.379977	92	tags=12%, list=3%, signal=12%	217082/20850/14463/14281/15370/13653/13170	Hlf/Stat5a/Gata4/Fos/Nr4a1/Egr1/Dbp
GO_divalent_metal_ion_transport	GO_divalent_metal_ion_transport	71	-0.207243	-1.38147	0.0621099	0.415757	0.379977	481	tags=28%, list=16%, signal=24%	18754/14609/66109/11607/13489/238276/12291/56632/67075/12922/12325/51801/59091/11554/12372/15205/16509/68460/56437/23796	Prkce/Gja1/Tspan13/Agtr1a/Drd2/Akap5/Cacna1g/Sphk2/Magt1/Crhr2/Camk2g/Ramp1/Jph2/Adrb1/Casq1/Hes1/Kcne1/Dhrs7c/Rrad/Aplnr
GO_positive_regulation_of_DNA_biosynthetic_process	GO_positive_regulation_of_DNA_biosynthetic_process	12	0.498187	1.52395	0.0621212	0.415757	0.379977	85	tags=25%, list=3%, signal=24%	50490/13078/17869	Nox4/Cyp1b1/Myc
GO_regulation_of_steroid_metabolic_process	GO_regulation_of_steroid_metabolic_process	26	-0.30673	-1.50549	0.0629231	0.42013	0.383975	644	tags=38%, list=21%, signal=31%	13360/56424/11928/11607/67800/14164/14695/217166/20850/13653	Dhcr7/Stub1/Atp1a1/Agtr1a/Dgat2/Fgf1/Gnb3/Nr1d1/Stat5a/Egr1
GO_skeletal_muscle_tissue_development	GO_skeletal_muscle_tissue_development	42	-0.257559	-1.43051	0.064273	0.427688	0.390882	92	tags=17%, list=3%, signal=16%	217082/232174/14463/14281/320502/15370/13653	Hlf/Cyp26b1/Gata4/Fos/Lmod3/Nr4a1/Egr1
GO_intercalated_disc	GO_intercalated_disc	20	-0.353095	-1.53289	0.0643572	0.427688	0.390882	1319	tags=85%, list=43%, signal=49%	12558/108058/20533/98660/11749/18750/57785/12387/12385/11928/14609/16480/380698/226041/78321/11548/399548	Cdh2/Camk2d/Slc4a1/Atp1a2/Anxa6/Prkca/Rangrf/Ctnnb1/Ctnna1/Atp1a1/Gja1/Jup/Obscn/Pgm5/Ankrd23/Adra1b/Gm15466/Scn4b
GO_chemokine_receptor_binding	GO_chemokine_receptor_binding	14	0.472768	1.52816	0.0645161	0.42774	0.39093	630	tags=57%, list=21%, signal=46%	55985/20305/20308/20310/24047/100040035/20307/14825	Cxcl13/Ccl6/Ccl9/Cxcl2/Ccl19/Gm2564/Ccl8/Cxcl1
GO_pigmentation	GO_pigmentation	12	0.49524	1.51493	0.0651515	0.430406	0.393366	169	tags=25%, list=6%, signal=24%	13190/17869/216892	Dct/Myc/Spns2
GO_regulation_of_protein_secretion	GO_regulation_of_protein_secretion	87	0.280483	1.42271	0.0652681	0.430406	0.393366	601	tags=31%, list=20%, signal=26%	50706/56620/14645/11727/16971/12363/22228/11865/245049/12475/11606/16367/16324/223775/23830/66214/11502/63873/214597/16190/22259/16172/17394/16178/93759/24047/21898	Postn/Clec4n/Glul/Ang/Lrp1/Casp4/Ucp2/Arntl/Myrip/Cd14/Agt/Irs1/Inhbb/Pim3/Capn10/Rgcc/Adam9/Trpv4/Sidt2/Appl2/Il4ra/Nr1h3/Il17ra/Mmp8/Il1r2/Sirt1/Ccl19/Tlr4
GO_positive_regulation_of_tumor_necrosis_factor_production	GO_positive_regulation_of_tumor_necrosis_factor_production	28	0.382133	1.50006	0.0655957	0.430406	0.393366	829	tags=50%, list=27%, signal=37%	16803/12475/14131/12759/18708/21937/17394/24047/21898/214855/17874/24088/16452/17087	Lbp/Cd14/Fcgr3/Clu/Pik3r1/Tnfrsf1a/Mmp8/Ccl19/Tlr4/Arid5a/Myd88/Scyl3/Tlr2/Jak2/Ly96
GO_CCR_chemokine_receptor_binding	GO_CCR_chemokine_receptor_binding	11	0.505618	1.517	0.0657698	0.430406	0.393366	624	tags=55%, list=20%, signal=44%	55985/20305/20308/24047/100040035/20307	Cxcl13/Ccl6/Ccl9/Ccl19/Gm2564/Ccl8
GO_placenta_development	GO_placenta_development	27	0.381697	1.47969	0.0657718	0.430406	0.393366	1005	tags=56%, list=33%, signal=38%	12702/69852/22371/11486/13039/19016/12608/17684/15213/16477/235626/11797/18764/21849/22329	Socs3/Tcf23/Vwf/Ada/Ctsl/Pparg/Cebpb/Susd6/Cited2/Hey1/Junb/Setd2/Birc2/Pkd2/Trim28/Vcam1
GO_positive_regulation_of_macroautophagy	GO_positive_regulation_of_macroautophagy	14	0.470374	1.52043	0.0659824	0.430406	0.393366	577	tags=43%, list=19%, signal=35%	15368/12176/13179/140742/56480/93759	Hmox1/Bnip3/Dcn/Sesn1/Tbk1/Sirt1
GO_primary_alcohol_metabolic_process	GO_primary_alcohol_metabolic_process	14	0.470706	1.5215	0.0659824	0.430406	0.393366	409	tags=36%, list=13%, signal=31%	11522/22139/13078/105501/242864	Adh1/Ttr/Cyp1b1/Abhd4/Napepld
GO_cellular_response_to_light_stimulus	GO_cellular_response_to_light_stimulus	15	0.460042	1.50335	0.0662739	0.430532	0.393481	825	tags=53%, list=27%, signal=39%	12575/60599/76293/18708/93759/72584/22590/19893	Cdkn1a/Trp53inp1/Mfap4/Pik3r1/Sirt1/Cul4b/Xpa/Rpgr
GO_lipid_oxidation	GO_lipid_oxidation	25	0.389106	1.47618	0.0663058	0.430532	0.393481	416	tags=32%, list=14%, signal=28%	27226/11815/27273/19016/16367/74147/387210/216190	Pla2g7/Apod/Pdk4/Pparg/Irs1/Ehhadh/Mir214/Appl2
GO_negative_regulation_of_insulin_receptor_signaling_pathway	GO_negative_regulation_of_insulin_receptor_signaling_pathway	12	0.492497	1.50654	0.0666667	0.431884	0.394717	279	tags=25%, list=9%, signal=23%	12702/11625/16367	Socs3/Ahsg/Irs1
GO_positive_regulation_of_intrinsic_apoptotic_signaling_pathway	GO_positive_regulation_of_intrinsic_apoptotic_signaling_pathway	16	0.450775	1.5063	0.0676259	0.437098	0.399482	592	tags=38%, list=19%, signal=30%	20201/20202/12759/26943/93759/56312	S100a8/S100a9/Clu/Serinc3/Sirt1/Nupr1
GO_cellular_carbohydrate_biosynthetic_process	GO_cellular_carbohydrate_biosynthetic_process	16	-0.369599	-1.50018	0.0690516	0.445297	0.406975	319	tags=44%, list=10%, signal=39%	11677/15118/97440/69183/11651/217166/14120	Akr1b3/Has3/B3gnt9/C1qtnf2/Akt1/Nr1d1/Fbp2
GO_carbohydrate_transport	GO_carbohydrate_transport	36	0.348587	1.45859	0.0695876	0.447733	0.409202	420	tags=33%, list=14%, signal=29%	17869/66277/11754/70652/212980/16367/12266/20525/23830/18671/216190/13617	Myc/Klf15/Aoc3/Tmem144/Slc45a3/Irs1/C3/Slc2a1/Capn10/Abcb1a/Appl2/Ednra
GO_integrin_binding	GO_integrin_binding	32	0.356485	1.45188	0.0697674	0.447866	0.409324	224	tags=22%, list=7%, signal=20%	20750/15894/21828/223272/12845/22371/11501	Spp1/Icam1/Thbs4/Itgbl1/Comp/Vwf/Adam8
GO_myeloid_leukocyte_activation	GO_myeloid_leukocyte_activation	52	0.313628	1.4432	0.0700483	0.447866	0.409324	912	tags=46%, list=30%, signal=33%	17474/15368/246256/16803/14131/12759/19016/216161/224792/11502/16190/22259/18733/17394/14289/21898/17988/16414/24088/16452/20698/28040/21813/11745	Clec4d/Hmox1/Fcgr4/Lbp/Fcgr3/Clu/Pparg/Sbno2/Adgrf5/Adam9/Appl2/Il4ra/Nr1h3/Pirb/Mmp8/Fpr2/Tlr4/Ndrg1/Itgb2/Scyl3/Tlr2/Jak2/Sphk1/D6Wsu163e/Rilp/Tgfbr2/Anxa3
GO_T_cell_proliferation	GO_T_cell_proliferation	42	-0.254071	-1.41114	0.0700829	0.447866	0.409324	261	tags=21%, list=9%, signal=20%	22042/19171/60533/15205/20850/20739/11629/14961/14960	Tfrc/Psmb10/Cd274/Hes1/Stat5a/Spta1/Aif1/H2-Ab1/H2-Aa
GO_anion_transmembrane_transporter_activity	GO_anion_transmembrane_transporter_activity	36	0.347401	1.45363	0.0708763	0.450818	0.412022	778	tags=44%, list=25%, signal=34%	75750/12722/239273/80797/100604/20525/108116/72401/50934/17254/241296/14411/224796/11416/235504/234967	Slc10a6/Clca3a1/Abcc4/Clca3a2/Lrrc8c/Slc2a1/Slco3a1/Slc43a1/Slc7a8/Slc3a2/Lrrc8a/Slc6a12/Clic5/Slc33a1/Slc17a5/Slc36a4
GO_positive_regulation_of_proteolysis	GO_positive_regulation_of_proteolysis	69	0.293654	1.43665	0.0710059	0.450818	0.412022	265	tags=16%, list=9%, signal=15%	20201/20202/64209/22436/17869/14102/12363/230379/11501/12759/19016	S100a8/S100a9/Herpud1/Xdh/Myc/Fas/Casp4/Acer2/Adam8/Clu/Pparg
GO_negative_regulation_of_transmembrane_receptor_protein_serine/threonine_kinase_signaling_pathway	GO_negative_regulation_of_transmembrane_receptor_protein_serine/threonine_kinase_signaling_pathway	23	0.39445	1.46539	0.0710383	0.450818	0.412022	791	tags=43%, list=26%, signal=32%	214425/735280/66695/77794/68010/17965/68371/93759/224640/22433	Cilp/Mir675/Aspn/Adamtsl2/Bambi/Nbl1/Pbld1/Sirt1/Lemd2/Xbp1
GO_positive_regulation_of_endothelial_cell_proliferation	GO_positive_regulation_of_endothelial_cell_proliferation	36	-0.254113	-1.34861	0.0711822	0.450818	0.412022	331	tags=28%, list=11%, signal=25%	67122/22340/11651/20292/16542/30878/20850/12554/15370/23796	Nrarp/Vegfb/Akt1/Rasgef1b/Ccl11/Kdr/Apln/Stat5a/Cdh13/Nr4a1/Aplnr
GO_channel_regulator_activity	GO_channel_regulator_activity	28	-0.287204	-1.43345	0.0713411	0.450818	0.412022	224	tags=25%, list=7%, signal=23%	23936/14167/16526/80906/16509/56437/399548	Lynx1/Tspyl5/Fgf12/Kcnk2/Kcnip2/Kcne1/Rrad/Scn4b
GO_regulation_of_interleukin-1_production	GO_regulation_of_interleukin-1_production	17	0.435336	1.47891	0.0718391	0.452954	0.413974	853	tags=65%, list=28%, signal=47%	226695/74155/15951/12363/16178/24047/21898/24088/16452/20698/55991	Ifi205/Errfi1/Ifi204/Casp4/Il1r2/Ccl19/Tlr4/Scyl3/Tlr2/Jak2/Sphk1/Panx1
GO_phenol-containing_compound_metabolic_process	GO_phenol-containing_compound_metabolic_process	15	0.45691	1.49312	0.0721649	0.453998	0.414927	53	tags=20%, list=2%, signal=20%	13190/20887/13106	Dct/Sult1a1/Cyp2e1
GO_fear_response	GO_fear_response	10	-0.44659	-1.47984	0.0733138	0.459184	0.419668	557	tags=50%, list=18%, signal=41%	17260/14609/13684/13166/11554	Mef2c/Gja1/Eif4e/Dbh/Adrb1
GO_regulation_of_interleukin-1_beta_production	GO_regulation_of_interleukin-1_beta_production	14	0.461783	1.49266	0.0733138	0.459184	0.419668	853	tags=71%, list=28%, signal=52%	226695/74155/15951/12363/24047/21898/24088/16452/20698/55991	Ifi205/Errfi1/Ifi204/Casp4/Ccl19/Tlr4/Scyl3/Tlr2/Jak2/Sphk1/Panx1
GO_Golgi_apparatus_subcompartment	GO_Golgi_apparatus_subcompartment	34	0.349572	1.44146	0.0736434	0.459555	0.420006	430	tags=26%, list=14%, signal=23%	50706/12351/69065/17158/18760/18550/208449/234678/18805	Postn/Car4/Chac1/Man2a1/Prkd1/Furin/Sgms1/D230025D16Rik/Pld1
GO_response_to_virus	GO_response_to_virus	40	0.336814	1.45016	0.0736976	0.459555	0.420006	349	tags=20%, list=11%, signal=18%	16819/74747/12176/279572/213002/12051/73914/26943	Lcn2/Ddit4/Bnip3/Tlr13/Ifitm6/Bcl3/Irak3/Serinc3
GO_aging	GO_aging	42	0.332554	1.46059	0.0741206	0.460198	0.420594	636	tags=33%, list=21%, signal=27%	12575/11815/50490/12845/11865/66090/17390/23830/226026/56484/233489/17688/93759/12534	Cdkn1a/Apod/Nox4/Comp/Arntl/Ypel3/Mmp2/Capn10/Smc5/Foxo3/Picalm/Msh6/Sirt1/Cdk1
GO_response_to_ethanol	GO_response_to_ethanol	19	0.4158	1.45415	0.0741259	0.460198	0.420594	657	tags=42%, list=21%, signal=33%	12583/11522/60599/13860/93759/21898/12534/11668	Cdo1/Adh1/Trp53inp1/Eps8/Sirt1/Tlr4/Cdk1/Aldh1a1
GO_cellular_response_to_hydrogen_peroxide	GO_cellular_response_to_hydrogen_peroxide	26	0.378137	1.44015	0.0751366	0.465253	0.425214	79	tags=12%, list=3%, signal=11%	16819/12176/13078	Lcn2/Bnip3/Cyp1b1
GO_negative_regulation_of_cellular_component_movement	GO_negative_regulation_of_cellular_component_movement	68	0.292667	1.42153	0.0752688	0.465253	0.425214	485	tags=26%, list=16%, signal=23%	21857/11815/55985/13078/14102/13479/16971/11486/60599/218877/13179/19016/66214/17684/17965/56484/68371/11852	Timp1/Apod/Cxcl13/Cyp1b1/Fas/Dpep1/Lrp1/Ada/Trp53inp1/Sema3g/Dcn/Pparg/Rgcc/Susd6/Cited2/Nbl1/Foxo3/Pbld1/Rhob
GO_membrane_protein_ectodomain_proteolysis	GO_membrane_protein_ectodomain_proteolysis	10	0.515424	1.49687	0.075643	0.466547	0.426397	437	tags=40%, list=14%, signal=34%	21857/110595/11501/11502	Timp1/Timp4/Adam8/Adam9
GO_kidney_vasculature_development	GO_kidney_vasculature_development	10	-0.443532	-1.4697	0.0762463	0.467257	0.427045	212	tags=30%, list=7%, signal=28%	18186/15205/13653	Nrp1/Hes1/Egr1
GO_renal_system_vasculature_development	GO_renal_system_vasculature_development	10	-0.443532	-1.4697	0.0762463	0.467257	0.427045	212	tags=30%, list=7%, signal=28%	18186/15205/13653	Nrp1/Hes1/Egr1
GO_regulation_of_calcium_ion_transmembrane_transporter_activity	GO_regulation_of_calcium_ion_transmembrane_transporter_activity	11	-0.439265	-1.50154	0.0763018	0.467257	0.427045	405	tags=45%, list=13%, signal=40%	13489/59091/12372/16509/56437	Drd2/Jph2/Casq1/Kcne1/Rrad
GO_striated_muscle_tissue_development	GO_striated_muscle_tissue_development	93	-0.187181	-1.32698	0.07643	0.467257	0.427045	313	tags=20%, list=10%, signal=19%	12922/22003/226041/216850/14164/12227/59091/11554/15530/16526/217082/232174/11548/16468/14463/14281/320502/15370/13653	Crhr2/Tpm1/Pgm5/Kdm6b/Fgf1/Btg2/Jph2/Adrb1/Hspg2/Kcnk2/Hlf/Cyp26b1/Adra1b/Gm15466/Jarid2/Gata4/Fos/Lmod3/Nr4a1/Egr1
GO_focal_adhesion_assembly	GO_focal_adhesion_assembly	15	0.454182	1.48421	0.0765832	0.467257	0.427045	149	tags=20%, list=5%, signal=19%	268709/11815/16971	Fam107a/Apod/Lrp1
GO_Rac_protein_signal_transduction	GO_Rac_protein_signal_transduction	15	-0.379371	-1.5196	0.0768022	0.467585	0.427345	125	tags=27%, list=4%, signal=26%	319974/260299/12554/11629	Auts2/Cadm4/Cdh13/Aif1
GO_regulation_of_muscle_system_process	GO_regulation_of_muscle_system_process	55	-0.221009	-1.34605	0.0773683	0.470021	0.429571	253	tags=20%, list=8%, signal=19%	21955/12325/433809/11554/11640/12372/29856/11548/16468/14463/11629	Tnnt1/Camk2g/Rnf207/Adrb1/Akap1/Casq1/Smtn/Adra1b/Gm15466/Jarid2/Gata4/Aif1
GO_cellular_response_to_interferon-gamma	GO_cellular_response_to_interferon-gamma	28	0.371654	1.45893	0.0776439	0.470685	0.430179	857	tags=57%, list=28%, signal=42%	100702/20305/20308/19016/17533/56699/24047/100040035/21898/20307/12332/20912/24088/211948/16452/22352	Gbp6/Ccl6/Ccl9/Pparg/Mrc1/Cdc42ep4/Ccl19/Gm2564/Tlr4/Ccl8/Capg/Stxbp3/Scyl3/Tlr2/Pde12/Jak2/Vim
GO_liver_development	GO_liver_development	23	0.393293	1.46109	0.0778689	0.47104	0.430503	404	tags=35%, list=13%, signal=30%	15368/22371/17158/11486/17345/12608/20378/17684	Hmox1/Vwf/Man2a1/Ada/Mki67/Cebpb/Frzb/Susd6/Cited2
GO_protein_kinase_complex	GO_protein_kinase_complex	25	0.378495	1.43592	0.0784844	0.47256	0.431893	769	tags=44%, list=25%, signal=33%	12575/18679/12452/16367/78610/12442/66197/51897/12534/18682/14884	Cdkn1a/Phka1/Ccng2/Irs1/Uvrag/Ccnb2/Cks2/Atg13/Cdk1/Phkg1/Gtf2h1
GO_cell_adhesion_molecule_binding	GO_cell_adhesion_molecule_binding	55	0.303932	1.41858	0.0785973	0.47256	0.431893	262	tags=18%, list=9%, signal=17%	20750/54366/50706/15894/21828/223272/12845/22371/11501/12552	Spp1/Ctnnal1/Postn/Icam1/Thbs4/Itgbl1/Comp/Vwf/Adam8/Cdh11
GO_negative_regulation_of_response_to_endoplasmic_reticulum_stress	GO_negative_regulation_of_response_to_endoplasmic_reticulum_stress	10	0.514623	1.49454	0.0786687	0.47256	0.431893	918	tags=70%, list=30%, signal=49%	64209/12759/17872/66168/77128/22433/116891	Herpud1/Clu/Ppp1r15a/Grina/Crebrf/Xbp1/Derl2
GO_scavenger_receptor_activity	GO_scavenger_receptor_activity	12	0.484289	1.48143	0.0787879	0.47256	0.431893	339	tags=33%, list=11%, signal=30%	96875/93671/94242/53419	Prg4/Cd163/Tinagl1/Corin
GO_positive_regulation_of_calcium_ion_transport	GO_positive_regulation_of_calcium_ion_transport	19	-0.374508	-1.60258	0.0791021	0.473442	0.432698	418	tags=42%, list=14%, signal=37%	11607/238276/56632/59091/11554/12372/16509/23796	Agtr1a/Akap5/Sphk2/Jph2/Adrb1/Casq1/Kcne1/Aplnr
GO_cellular_response_to_toxic_substance	GO_cellular_response_to_toxic_substance	43	0.326893	1.43333	0.0797468	0.476294	0.435305	270	tags=16%, list=9%, signal=15%	16819/15368/12176/13078/26357/60599/140742	Lcn2/Hmox1/Bnip3/Cyp1b1/Abcg2/Gm11266/Trp53inp1/Sesn1
GO_membrane_repolarization	GO_membrane_repolarization	13	-0.402984	-1.50303	0.0805747	0.478857	0.437647	500	tags=46%, list=16%, signal=39%	11928/14609/433809/80906/16509/399548	Atp1a1/Gja1/Rnf207/Kcnip2/Kcne1/Scn4b
GO_cellular_response_to_UV	GO_cellular_response_to_UV	14	0.456273	1.47485	0.0806452	0.478857	0.437647	790	tags=50%, list=26%, signal=37%	12575/60599/76293/18708/93759/72584/22590	Cdkn1a/Trp53inp1/Mfap4/Pik3r1/Sirt1/Cul4b/Xpa
GO_glial_cell_development	GO_glial_cell_development	30	0.363546	1.45769	0.0809399	0.478857	0.437647	1236	tags=67%, list=40%, signal=40%	20201/20202/16971/11606/12759/14289/21898/17988/14184/24088/18858/22352/12803/14824/17751/19211/74761/15979/11496/12273	S100a8/S100a9/Lrp1/Agt/Clu/Fpr2/Tlr4/Ndrg1/Fgfr3/Scyl3/Tlr2/Pmp22/Vim/Cntf/Grn/Mt3/Pten/Mxra8/Ifngr1/Adam22/C5ar1
GO_ribonucleoprotein_complex_binding	GO_ribonucleoprotein_complex_binding	17	-0.35867	-1.49131	0.081069	0.478857	0.437647	836	tags=53%, list=27%, signal=39%	102060/53422/56292/105083/18102/67332/22256/20641/15469	Gadd45gip1/Ybx2/Naa10/Pelo/Nme1/Snrpd3/Ung/Snrpd1/Prmt1
GO_negative_regulation_of_extrinsic_apoptotic_signaling_pathway	GO_negative_regulation_of_extrinsic_apoptotic_signaling_pathway	22	0.402448	1.47507	0.0811554	0.478857	0.437647	102	tags=18%, list=3%, signal=18%	15368/15894/14630/16854	Hmox1/Icam1/Gclm/Lgals3
GO_positive_regulation_of_leukocyte_chemotaxis	GO_positive_regulation_of_leukocyte_chemotaxis	25	0.375534	1.42469	0.0811908	0.478857	0.437647	581	tags=40%, list=19%, signal=33%	27226/55985/21828/16803/14205/13617/12768/63873/14289/24047	Pla2g7/Cxcl13/Thbs4/Lbp/Vegfd/Ednra/Ccr1/Trpv4/Fpr2/Ccl19
GO_pyruvate_metabolic_process	GO_pyruvate_metabolic_process	20	0.41034	1.4623	0.0814917	0.479632	0.438356	233	tags=20%, list=8%, signal=19%	74747/27273/17869/209692	Ddit4/Pdk4/Myc/Dhtkd1
GO_mononuclear_cell_migration	GO_mononuclear_cell_migration	27	0.373915	1.44952	0.0818792	0.479764	0.438476	624	tags=41%, list=20%, signal=33%	27226/20305/16854/20308/17965/12768/63873/14289/24047/100040035/20307	Pla2g7/Ccl6/Lgals3/Ccl9/Nbl1/Ccr1/Trpv4/Fpr2/Ccl19/Gm2564/Ccl8
GO_negative_regulation_of_innate_immune_response	GO_negative_regulation_of_innate_immune_response	16	0.438016	1.46366	0.0820144	0.479764	0.438476	438	tags=44%, list=14%, signal=38%	93694/19016/73914/12258/278180/71183/12768	Clec2d/Pparg/Irak3/Serping1/Vsig4/Clec12b/Ccr1
GO_rhythmic_process	GO_rhythmic_process	56	-0.226328	-1.38253	0.0822344	0.479764	0.438476	207	tags=16%, list=7%, signal=15%	50754/18628/211949/229599/217166/217082/20850/13653/13170	Fbxw7/Per3/Spsb4/Ciart/Nr1d1/Hlf/Stat5a/Egr1/Dbp
GO_negative_regulation_of_small_molecule_metabolic_process	GO_negative_regulation_of_small_molecule_metabolic_process	22	0.401019	1.46983	0.0825309	0.479764	0.438476	652	tags=41%, list=21%, signal=32%	74747/12495/387210/216190/12952/394436/93759/56312/228775	Ddit4/Entpd1/Mir214/Appl2/Cry1/Ugt1a1/Sirt1/Nupr1/Trib3
GO_regulation_of_smooth_muscle_cell_migration	GO_regulation_of_smooth_muscle_cell_migration	22	0.400617	1.46836	0.0825309	0.479764	0.438476	247	tags=27%, list=8%, signal=25%	50706/50490/13078/17869/16971/11606	Postn/Nox4/Cyp1b1/Myc/Lrp1/Agt
GO_smooth_muscle_cell_migration	GO_smooth_muscle_cell_migration	22	0.400617	1.46836	0.0825309	0.479764	0.438476	247	tags=27%, list=8%, signal=25%	50706/50490/13078/17869/16971/11606	Postn/Nox4/Cyp1b1/Myc/Lrp1/Agt
GO_phosphoric_diester_hydrolase_activity	GO_phosphoric_diester_hydrolase_activity	12	0.480192	1.4689	0.0833333	0.483436	0.441832	438	tags=42%, list=14%, signal=36%	15368/18583/242864/18805/12768	Hmox1/Pde7a/Napepld/Pld1/Ccr1
GO_positive_regulation_of_catabolic_process	GO_positive_regulation_of_catabolic_process	98	0.260222	1.35675	0.083524	0.483551	0.441937	793	tags=35%, list=26%, signal=27%	15368/12176/64209/20671/17869/218203/16971/208650/60599/11501/13179/12759/140742/16367/68854/329152/18760/11502/56484/77128/56480/381305/192193/93759/56312/228775/237400/227331/16009/72584/56458/24088/22433/11813	Hmox1/Bnip3/Herpud1/Sox17/Myc/Mylip/Lrp1/Cblb/Trp53inp1/Adam8/Dcn/Clu/Sesn1/Irs1/Asb11/Hecw2/Prkd1/Adam9/Foxo3/Crebrf/Tbk1/Rc3h1/Edem1/Sirt1/Nupr1/Trib3/Mex3d/Gigyf2/Igfbp3/Cul4b/Foxo1/Scyl3/Tlr2/Xbp1/Apoc2
GO_spliceosomal_complex	GO_spliceosomal_complex	37	-0.263347	-1.42325	0.0843249	0.487191	0.445265	577	tags=35%, list=19%, signal=29%	19655/27756/21681/66441/67332/20641/56009/108121/20382/69878/67678/68816/12696	Rbmx/Podxl2/Lsm2/Alyref/Magohb/Snrpd3/Snrpd1/Alyref2/U2af1/Srsf2/Snrpf/Megf8/Lsm3/Ppil1/Cirbp
GO_regulation_of_synapse_assembly	GO_regulation_of_synapse_assembly	16	-0.351092	-1.42506	0.0846906	0.488307	0.446284	557	tags=44%, list=18%, signal=36%	17260/330814/13845/225875/13048/272381/74762	Mef2c/Adgrl1/Ephb3/Lrfn4/Cux2/Lrrc4b/Mdga1
GO_regulation_of_synaptic_vesicle_exocytosis	GO_regulation_of_synaptic_vesicle_exocytosis	13	-0.400262	-1.49288	0.085076	0.489003	0.44692	1842	tags=69%, list=60%, signal=28%	18750/11540/67903/19339/18441/18754/68404/20615/13489	Prkca/Adora2a/Gipc1/Rab3a/P2ry1/Prkce/Nrn1/Snapin/Drd2
GO_regulation_of_T_cell_apoptotic_process	GO_regulation_of_T_cell_apoptotic_process	11	0.493073	1.47937	0.0852018	0.489003	0.44692	452	tags=45%, list=15%, signal=39%	16854/11486/11501/18950/14605	Lgals3/Ada/Adam8/Pnp/Tsc22d3
GO_regulation_of_phosphatidylinositol_3-kinase_activity	GO_regulation_of_phosphatidylinositol_3-kinase_activity	13	0.46003	1.44627	0.0853293	0.489003	0.44692	1325	tags=85%, list=43%, signal=48%	16367/216505/18708/14289/320207/24047/14184/19229/18595/100504663/14254	Irs1/Pik3ip1/Pik3r1/Fpr2/Pik3r5/Ccl19/Fgfr3/Ptk2b/Pdgfra/Atg14/Flt1
GO_heme_binding	GO_heme_binding	20	0.402995	1.43613	0.0870166	0.497064	0.454287	341	tags=30%, list=11%, signal=27%	15368/13106/13078/13088/12359/19224	Hmox1/Cyp2e1/Cyp1b1/Cyp2b10/Cat/Ptgs1
GO_positive_regulation_of_myotube_differentiation	GO_positive_regulation_of_myotube_differentiation	11	-0.431848	-1.47619	0.0870871	0.497064	0.454287	59	tags=27%, list=2%, signal=27%	232174/17329/320502	Cyp26b1/Cxcl9/Lmod3
GO_negative_regulation_of_reproductive_process	GO_negative_regulation_of_reproductive_process	13	0.45846	1.44134	0.0883234	0.503105	0.459809	198	tags=23%, list=6%, signal=22%	21857/19215/11486	Timp1/Ptgds/Ada
GO_response_to_alcohol	GO_response_to_alcohol	35	0.337921	1.39813	0.0888889	0.50531	0.461824	657	tags=37%, list=21%, signal=30%	12583/11522/60599/13860/224008/16324/387210/52857/93759/24047/21898/12534/11668	Cdo1/Adh1/Trp53inp1/Eps8/Spidr/Inhbb/Mir214/Gramd1a/Sirt1/Ccl19/Tlr4/Cdk1/Aldh1a1
GO_divalent_inorganic_cation_transport	GO_divalent_inorganic_cation_transport	72	-0.201731	-1.34395	0.0900502	0.50861	0.46484	481	tags=28%, list=16%, signal=24%	18754/14609/66109/11607/13489/238276/12291/56632/67075/12922/12325/51801/59091/11554/12372/15205/16509/68460/56437/23796	Prkce/Gja1/Tspan13/Agtr1a/Drd2/Akap5/Cacna1g/Sphk2/Magt1/Crhr2/Camk2g/Ramp1/Jph2/Adrb1/Casq1/Hes1/Kcne1/Dhrs7c/Rrad/Aplnr
GO_response_to_reactive_oxygen_species	GO_response_to_reactive_oxygen_species	56	0.296261	1.38691	0.090134	0.50861	0.46484	581	tags=25%, list=19%, signal=21%	16819/15368/12176/11815/13078/22228/12359/140742/17390/11502/56484/11852/93759/24047	Lcn2/Hmox1/Bnip3/Apod/Cyp1b1/Ucp2/Cat/Sesn1/Mmp2/Adam9/Foxo3/Rhob/Sirt1/Ccl19
GO_regulation_of_cell-substrate_adhesion	GO_regulation_of_cell-substrate_adhesion	45	0.321137	1.42434	0.0902256	0.50861	0.46484	208	tags=16%, list=7%, signal=15%	268709/20750/50706/11815/16971/230379/94214	Fam107a/Spp1/Postn/Apod/Lrp1/Acer2/Spock2
GO_negative_regulation_of_hemopoiesis	GO_negative_regulation_of_hemopoiesis	34	-0.259454	-1.35613	0.0903398	0.50861	0.46484	575	tags=38%, list=19%, signal=31%	16768/16909/239114/70673/18102/21423/67122/50754/15205/20850/15469/320404/16149	Lag3/Lmo2/Il17d/Prdm16/Nme1/Tcf3/Nrarp/Fbxw7/Hes1/Stat5a/Prmt1/Itpkb/Cd74
GO_voltage-gated_channel_activity	GO_voltage-gated_channel_activity	19	-0.320881	-1.3731	0.0905923	0.50861	0.46484	169	tags=26%, list=6%, signal=25%	16526/16527/80906/16509/399548	Kcnk2/Kcnk3/Kcnip2/Kcne1/Scn4b
GO_voltage-gated_ion_channel_activity	GO_voltage-gated_ion_channel_activity	19	-0.320881	-1.3731	0.0905923	0.50861	0.46484	169	tags=26%, list=6%, signal=25%	16526/16527/80906/16509/399548	Kcnk2/Kcnk3/Kcnip2/Kcne1/Scn4b
GO_actomyosin_structure_organization	GO_actomyosin_structure_organization	54	-0.22535	-1.37963	0.0907269	0.50861	0.46484	340	tags=28%, list=11%, signal=25%	415115/319710/18643/11465/22003/13824/226041/78321/21955/68760/13007/18186/12372/50874/320502	Neurl2/Frmd6/Pfn1/Actg1/Tpm1/Epb41l4a/Pgm5/Ankrd23/Tnnt1/Synpo2l/Csrp1/Nrp1/Casq1/Tmod4/Lmod3
GO_regulation_of_insulin_receptor_signaling_pathway	GO_regulation_of_insulin_receptor_signaling_pathway	19	0.406604	1.42199	0.0909091	0.508624	0.464852	577	tags=32%, list=19%, signal=26%	12702/11625/11606/16367/18708/93759	Socs3/Ahsg/Agt/Irs1/Pik3r1/Sirt1
GO_protein_processing	GO_protein_processing	42	0.321123	1.41038	0.0917085	0.512085	0.468015	1048	tags=52%, list=34%, signal=35%	17869/16433/69065/12845/13039/18550/53419/13040/16618/13024/16178/211286/20720/225326/216725/11797/12334/667277/114774/12364/13647/70495	Myc/Cuzd1/Chac1/Comp/Ctsl/Furin/Corin/Ctss/Klk1b26/Ctla2a/Il1r2/Cln5/Serpine2/Pik3c3/Adamts2/Birc2/Capn2/C1rb/Pawr/Casp12/Egfbp2/Atp6ap2
GO_lipid_modification	GO_lipid_modification	46	0.320002	1.42209	0.0920555	0.51301	0.468861	472	tags=26%, list=15%, signal=22%	12702/27226/13106/11815/27273/11606/19016/16367/74147/387210/216190/18708	Socs3/Pla2g7/Cyp2e1/Apod/Pdk4/Agt/Pparg/Irs1/Ehhadh/Mir214/Appl2/Pik3r1
GO_kinase_inhibitor_activity	GO_kinase_inhibitor_activity	11	0.483692	1.45122	0.0926756	0.514032	0.469795	36	tags=18%, list=1%, signal=18%	12575/11625	Cdkn1a/Ahsg
GO_protein_kinase_inhibitor_activity	GO_protein_kinase_inhibitor_activity	11	0.483692	1.45122	0.0926756	0.514032	0.469795	36	tags=18%, list=1%, signal=18%	12575/11625	Cdkn1a/Ahsg
GO_modulation_of_process_of_other_organism	GO_modulation_of_process_of_other_organism	15	0.443977	1.45086	0.0927835	0.514032	0.469795	743	tags=47%, list=24%, signal=36%	20202/17869/19288/242864/17476/20723/24088	S100a9/Myc/Ptx3/BC005512/Fam71a/Napepld/Mpeg1/Serpinb9/Scyl3/Tlr2
GO_positive_regulation_of_cytokine_production	GO_positive_regulation_of_cytokine_production	93	0.262733	1.35318	0.09375	0.515222	0.470882	877	tags=42%, list=29%, signal=31%	50706/13078/226695/56620/16971/16803/15951/12363/11501/12475/14131/11606/12759/12051/18550/12266/12608/14205/66214/63873/16190/18708/21937/56480/16172/17394/24047/21898/214855/17874/235626/24088/22433/16452/20698/17087/55991/12611/64297	Postn/Cyp1b1/Ifi205/Clec4n/Lrp1/Lbp/Ifi204/Casp4/Adam8/Cd14/Fcgr3/Agt/Clu/Bcl3/Furin/C3/Cebpb/Vegfd/Rgcc/Trpv4/Appl2/Il4ra/Pik3r1/Tnfrsf1a/Tbk1/Il17ra/Mmp8/Ccl19/Tlr4/Arid5a/Myd88/Setd2/Scyl3/Tlr2/Xbp1/Jak2/Sphk1/Ly96/Panx1/Cebpg/Gprc5b
GO_regulation_of_receptor_internalization	GO_regulation_of_receptor_internalization	10	-0.431047	-1.42833	0.0938416	0.515222	0.470882	405	tags=40%, list=13%, signal=35%	13489/238276/18205/30878	Drd2/Akap5/Ntf3/Apln
GO_hormone_secretion	GO_hormone_secretion	61	0.294264	1.39928	0.0938628	0.515222	0.470882	577	tags=31%, list=19%, signal=26%	20750/14645/16971/22228/11865/245049/11606/19016/16367/16324/223775/15216/23830/63873/214597/12952/17918/13371/93759	Spp1/Glul/Lrp1/Ucp2/Arntl/Myrip/Agt/Pparg/Irs1/Inhbb/Pim3/Hfe/Capn10/Trpv4/Sidt2/Cry1/Myo5a/Dio2/Sirt1
GO_regulation_of_release_of_sequestered_calcium_ion_into_cytosol	GO_regulation_of_release_of_sequestered_calcium_ion_into_cytosol	15	-0.368822	-1.47735	0.0944898	0.515222	0.470882	209	tags=27%, list=7%, signal=25%	59091/12372/68460/23796	Jph2/Casq1/Dhrs7c/Aplnr
GO_histone_methylation	GO_histone_methylation	16	-0.356518	-1.44708	0.0945171	0.515222	0.470882	361	tags=38%, list=12%, signal=33%	66423/331623/208266/319974/15469/16468	Coprs/Bend3/Dot1l/Auts2/Prmt1/Jarid2
GO_T_cell_apoptotic_process	GO_T_cell_apoptotic_process	16	0.429217	1.43426	0.094964	0.515222	0.470882	452	tags=38%, list=15%, signal=32%	14102/16854/11486/11501/18950/14605	Fas/Lgals3/Ada/Adam8/Pnp/Tsc22d3
GO_cell-substrate_junction_assembly	GO_cell-substrate_junction_assembly	16	0.430089	1.43717	0.094964	0.515222	0.470882	149	tags=19%, list=5%, signal=18%	268709/11815/16971	Fam107a/Apod/Lrp1
GO_cell-substrate_junction_organization	GO_cell-substrate_junction_organization	16	0.430089	1.43717	0.094964	0.515222	0.470882	149	tags=19%, list=5%, signal=18%	268709/11815/16971	Fam107a/Apod/Lrp1
GO_unsaturated_fatty_acid_metabolic_process	GO_unsaturated_fatty_acid_metabolic_process	16	0.426611	1.42555	0.094964	0.515222	0.470882	809	tags=56%, list=26%, signal=42%	13106/13078/19215/13088/19224/21937/93759/56448/20698	Cyp2e1/Cyp1b1/Ptgds/Cyp2b10/Ptgs1/Tnfrsf1a/Sirt1/Cyp2d22/Sphk1
GO_positive_regulation_of_cell_activation	GO_positive_regulation_of_cell_activation	66	-0.209983	-1.35725	0.0950049	0.515222	0.470882	284	tags=24%, list=9%, signal=22%	56632/21423/13643/22042/12522/63953/60533/15205/20850/11475/20739/320404/11629/14961/14960/16149	Sphk2/Tcf3/Efnb3/Tfrc/Cd83/Dusp10/Cd274/Hes1/Stat5a/Acta2/Spta1/Itpkb/Aif1/H2-Ab1/H2-Aa/Cd74
GO_cellular_response_to_vascular_endothelial_growth_factor_stimulus	GO_cellular_response_to_vascular_endothelial_growth_factor_stimulus	23	-0.304333	-1.39953	0.0952192	0.515222	0.470882	268	tags=30%, list=9%, signal=28%	22340/11651/18186/64074/16542/260299/15370	Vegfb/Akt1/Nrp1/Smoc2/Kdr/Cadm4/Nr4a1
GO_carbohydrate_transmembrane_transport	GO_carbohydrate_transmembrane_transport	29	0.354514	1.40284	0.0953642	0.515222	0.470882	420	tags=34%, list=14%, signal=30%	17869/66277/11754/70652/16367/12266/20525/23830/216190/13617	Myc/Klf15/Aoc3/Tmem144/Irs1/C3/Slc2a1/Capn10/Appl2/Ednra
GO_regulation_of_leukocyte_chemotaxis	GO_regulation_of_leukocyte_chemotaxis	29	0.35545	1.40654	0.0953642	0.515222	0.470882	581	tags=38%, list=19%, signal=31%	27226/55985/21828/16803/14205/17965/13617/12768/63873/14289/24047	Pla2g7/Cxcl13/Thbs4/Lbp/Vegfd/Nbl1/Ednra/Ccr1/Trpv4/Fpr2/Ccl19
GO_sensory_perception_of_sound	GO_sensory_perception_of_sound	18	0.412125	1.41516	0.0958512	0.515884	0.471487	623	tags=39%, list=20%, signal=31%	17869/15894/54670/244682/15211/71960/224796	Myc/Icam1/Atp8b1/Cntn5/Hexa/Myh14/Clic5
GO_transition_metal_ion_transport	GO_transition_metal_ion_transport	18	0.411957	1.41458	0.0958512	0.515884	0.471487	547	tags=33%, list=18%, signal=28%	16819/15203/53945/15216/21452/12870	Lcn2/Heph/Slc40a1/Hfe/Tcn2/Cp
GO_regulation_of_transmembrane_receptor_protein_serine/threonine_kinase_signaling_pathway	GO_regulation_of_transmembrane_receptor_protein_serine/threonine_kinase_signaling_pathway	46	0.316352	1.40587	0.0970996	0.519697	0.474973	458	tags=28%, list=15%, signal=24%	16948/214425/735280/76905/66695/77794/16324/18550/15216/68010/17684/17965/68371	Lox/Cilp/Mir675/Lrg1/Aspn/Adamtsl2/Inhbb/Furin/Hfe/Bambi/Susd6/Cited2/Nbl1/Pbld1
GO_platelet-derived_growth_factor_receptor_signaling_pathway	GO_platelet-derived_growth_factor_receptor_signaling_pathway	18	0.411252	1.41216	0.0972818	0.519697	0.474973	172	tags=22%, list=6%, signal=21%	16948/11815/16971/208650	Lox/Apod/Lrp1/Cblb
GO_integral_component_of_synaptic_membrane	GO_integral_component_of_synaptic_membrane	24	-0.298005	-1.39286	0.0974152	0.519697	0.474973	1319	tags=71%, list=43%, signal=41%	12558/18442/65945/12725/107831/18187/20264/226548/11540/219228/18441/330814/13489/225875/13643/18186/272381	Cdh2/P2ry2/Clstn1/Clcn3/Adgrb1/Nrp2/Scn10a/Aph1a/Adora2a/Pcdh17/P2ry1/Adgrl1/Drd2/Lrfn4/Efnb3/Nrp1/Lrrc4b
GO_positive_regulation_of_cell_cycle_phase_transition	GO_positive_regulation_of_cell_cycle_phase_transition	17	-0.344211	-1.4312	0.0977739	0.519697	0.474973	252	tags=29%, list=8%, signal=27%	66993/11651/28036/12443/11629	Smarcd3/Akt1/Larp7/Ccnd1/Aif1
GO_positive_regulation_of_mitotic_cell_cycle_phase_transition	GO_positive_regulation_of_mitotic_cell_cycle_phase_transition	17	-0.344211	-1.4312	0.0977739	0.519697	0.474973	252	tags=29%, list=8%, signal=27%	66993/11651/28036/12443/11629	Smarcd3/Akt1/Larp7/Ccnd1/Aif1
GO_regulation_of_hormone_secretion	GO_regulation_of_hormone_secretion	53	0.30246	1.39828	0.0978261	0.519697	0.474973	496	tags=28%, list=16%, signal=24%	20750/14645/16971/22228/11865/245049/11606/19016/16367/16324/223775/15216/23830/214597/12952	Spp1/Glul/Lrp1/Ucp2/Arntl/Myrip/Agt/Pparg/Irs1/Inhbb/Pim3/Hfe/Capn10/Sidt2/Cry1
GO_regulation_of_mononuclear_cell_proliferation	GO_regulation_of_mononuclear_cell_proliferation	49	-0.228883	-1.35405	0.0978448	0.519697	0.474973	142	tags=16%, list=5%, signal=16%	60533/15205/20850/20739/11629/14961/14960/16149	Cd274/Hes1/Stat5a/Spta1/Aif1/H2-Ab1/H2-Aa/Cd74
GO_regulation_of_fatty_acid_oxidation	GO_regulation_of_fatty_acid_oxidation	11	0.479968	1.44005	0.0986547	0.522032	0.477107	416	tags=45%, list=14%, signal=39%	27273/19016/16367/387210/216190	Pdk4/Pparg/Irs1/Mir214/Appl2
GO_sterol_binding	GO_sterol_binding	11	0.481108	1.44347	0.0986547	0.522032	0.477107	1260	tags=82%, list=41%, signal=48%	11815/52857/12257/12492/20652/235283/18145/106326/170460	Apod/Gramd1a/Tspo/Scarb2/Soat1/Gramd1b/Npc1/Osbpl11/Stard5
GO_growth_factor_receptor_binding	GO_growth_factor_receptor_binding	25	-0.283717	-1.34608	0.0988593	0.522032	0.477107	268	tags=36%, list=9%, signal=33%	18591/68833/14784/22340/14164/14172/18590/260299/80903	Pdgfb/Pdcl3/Grb2/Vegfb/Fgf1/Fgf18/Pdgfa/Cadm4/Fgf16
GO_adaptive_immune_response_based_on_somatic_recombination_of_immune_receptors_built_from_immunoglobulin_superfamily_domains	GO_adaptive_immune_response_based_on_somatic_recombination_of_immune_receptors_built_from_immunoglobulin_superfamily_domains	51	0.303282	1.38557	0.099022	0.522032	0.477107	639	tags=39%, list=21%, signal=32%	15894/14102/12268/80859/11486/14131/18950/12051/12266/12258/15216/50908/16190/18733/381305/17688/24047/14130/214855/17874	Icam1/Fas/C4b/Nfkbiz/Ada/Fcgr3/Pnp/Bcl3/C3/Serping1/Hfe/C1s1/Appl2/Il4ra/Pirb/Rc3h1/Msh6/Ccl19/Fcgr2b/Arid5a/Myd88
GO_toll-like_receptor_signaling_pathway	GO_toll-like_receptor_signaling_pathway	20	0.395576	1.40969	0.0994475	0.523301	0.478266	829	tags=55%, list=27%, signal=40%	16803/279572/12475/73914/216190/22259/21898/18035/17874/24088/17087	Lbp/Tlr13/Cd14/Irak3/Appl2/Nr1h3/Tlr4/Nfkbia/Myd88/Scyl3/Tlr2/Ly96
GO_anchored_component_of_plasma_membrane	GO_anchored_component_of_plasma_membrane	14	-0.365685	-1.41569	0.1	0.523553	0.478497	25	tags=43%, list=1%, signal=43%	14276/68404/65079/74762/111368/26434	Folr2/Nrn1/Rtn4r/Mdga1/Prn/Prnd
GO_central_nervous_system_neuron_differentiation	GO_central_nervous_system_neuron_differentiation	26	-0.28162	-1.38225	0.1	0.523553	0.478497	1116	tags=62%, list=36%, signal=39%	18028/18187/18750/18096/19130/12387/22255/18293/54485/13845/13489/18032/14912/12227/18186/15205	Nfib/Nrp2/Prkca/Nkx6-1/Prox1/Ctnnb1/Uncx/Ogdh/Dll4/Ephb3/Drd2/Nfix/Nkx6-2/Btg2/Nrp1/Hes1
GO_regulation_of_muscle_contraction	GO_regulation_of_muscle_contraction	32	-0.265398	-1.36065	0.10089	0.523553	0.478497	500	tags=31%, list=16%, signal=26%	11928/16480/435766/21955/433809/11554/12372/29856/11548/14463	Atp1a1/Jup/Tnni3k/Tnnt1/Rnf207/Adrb1/Casq1/Smtn/Adra1b/Gm15466/Gata4
GO_immune_response-regulating_cell_surface_receptor_signaling_pathway	GO_immune_response-regulating_cell_surface_receptor_signaling_pathway	37	0.330607	1.39016	0.101036	0.523553	0.478497	1320	tags=65%, list=43%, signal=37%	17474/16854/208650/80859/11486/71183/216190/381305/14289/14130/24088/227059/23880/107321/114774/19122/18755/237754/14127/13709/12494/12273/19697/20963	Clec4d/Lgals3/Cblb/Nfkbiz/Ada/Clec12b/Appl2/Rc3h1/Fpr2/Fcgr2b/Scyl3/Tlr2/Slc39a10/Fyb/Lpxn/Pawr/Prnp/Prkch/Btnl9/Fcer1g/Elf1/Cd38/C5ar1/Rela/Syk
GO_axon_terminus	GO_axon_terminus	24	-0.28363	-1.32567	0.101124	0.523553	0.478497	972	tags=62%, list=32%, signal=43%	18750/20975/18619/19275/233016/15481/19339/20296/13489/12922/11465/20618/13166/16526/11461	Prkca/Synj2/Penk/Ptprn/Blvrb/Hspa8/Rab3a/Ccl2/Drd2/Crhr2/Actg1/Sncg/Dbh/Kcnk2/Actb
GO_diterpenoid_metabolic_process	GO_diterpenoid_metabolic_process	12	0.469253	1.43544	0.101515	0.523553	0.478497	79	tags=25%, list=3%, signal=24%	11522/22139/13078	Adh1/Ttr/Cyp1b1
GO_retinoid_metabolic_process	GO_retinoid_metabolic_process	12	0.469253	1.43544	0.101515	0.523553	0.478497	79	tags=25%, list=3%, signal=24%	11522/22139/13078	Adh1/Ttr/Cyp1b1
GO_cellular_polysaccharide_biosynthetic_process	GO_cellular_polysaccharide_biosynthetic_process	13	-0.371504	-1.38562	0.101796	0.523553	0.478497	319	tags=38%, list=10%, signal=35%	15118/97440/69183/11651/217166	Has3/B3gnt9/C1qtnf2/Akt1/Nr1d1
GO_regulation_of_mRNA_processing	GO_regulation_of_mRNA_processing	11	-0.422535	-1.44435	0.102102	0.523553	0.478497	1481	tags=91%, list=48%, signal=47%	231386/12261/20637/17149/68955/15481/19655/20383/20382/12696	Ythdc1/C1qbp/Snrnp70/Magoh/Srrm4/Hspa8/Rbmx/Podxl2/Srsf3/Srsf2/Cirbp
GO_regulation_of_mRNA_splicing,_via_spliceosome	GO_regulation_of_mRNA_splicing,_via_spliceosome	11	-0.422535	-1.44435	0.102102	0.523553	0.478497	1481	tags=91%, list=48%, signal=47%	231386/12261/20637/17149/68955/15481/19655/20383/20382/12696	Ythdc1/C1qbp/Snrnp70/Magoh/Srrm4/Hspa8/Rbmx/Podxl2/Srsf3/Srsf2/Cirbp
GO_defense_response_to_Gram-positive_bacterium	GO_defense_response_to_Gram-positive_bacterium	16	0.425376	1.42142	0.102158	0.523553	0.478497	772	tags=50%, list=25%, signal=38%	100702/16803/18805/56480/17476/17874/24088/17105	Gbp6/Lbp/Pld1/Tbk1/Mpeg1/Myd88/Scyl3/Tlr2/Lyz2
GO_import_into_cell	GO_import_into_cell	31	-0.266922	-1.34795	0.102235	0.523553	0.478497	620	tags=39%, list=20%, signal=31%	13340/20499/11928/14276/11607/13489/238276/11651/11554/246049/20519/11461	Slc29a2/Slc12a7/Atp1a1/Folr2/Agtr1a/Drd2/Akap5/Akt1/Adrb1/Slc36a2/Slc22a3/Actb
GO_calcium_ion_transmembrane_import_into_cytosol	GO_calcium_ion_transmembrane_import_into_cytosol	25	-0.290505	-1.37828	0.102327	0.523553	0.478497	481	tags=32%, list=16%, signal=27%	18754/11607/13489/59091/11554/12372/68460/23796	Prkce/Agtr1a/Drd2/Jph2/Adrb1/Casq1/Dhrs7c/Aplnr
GO_cofactor_biosynthetic_process	GO_cofactor_biosynthetic_process	25	-0.291511	-1.38305	0.102327	0.523553	0.478497	128	tags=20%, list=4%, signal=19%	67876/11655/20739/68087/69564	Coq10b/Alas1/Spta1/Dcakd/Nmrk2
GO_myotube_differentiation	GO_myotube_differentiation	25	-0.289061	-1.37143	0.102327	0.523553	0.478497	189	tags=20%, list=6%, signal=19%	30963/227721/232174/17329/320502	Hacd1/Plpp7/Cyp26b1/Cxcl9/Lmod3
GO_regulation_of_lymphocyte_proliferation	GO_regulation_of_lymphocyte_proliferation	48	-0.231671	-1.3548	0.102509	0.523553	0.478497	142	tags=17%, list=5%, signal=16%	60533/15205/20850/20739/11629/14961/14960/16149	Cd274/Hes1/Stat5a/Spta1/Aif1/H2-Ab1/H2-Aa/Cd74
GO_positive_regulation_of_cardiocyte_differentiation	GO_positive_regulation_of_cardiocyte_differentiation	10	-0.425229	-1.40906	0.102639	0.523553	0.478497	782	tags=60%, list=26%, signal=45%	16000/20348/23988/17260/11554/14463	Igf1/Sema3c/Pin1/Mef2c/Adrb1/Gata4
GO_positive_regulation_of_T_cell_differentiation	GO_positive_regulation_of_T_cell_differentiation	23	-0.288467	-1.32656	0.103704	0.527685	0.482273	238	tags=26%, list=8%, signal=24%	12522/63953/20850/320404/14960/16149	Cd83/Dusp10/Stat5a/Itpkb/H2-Aa/Cd74
GO_endopeptidase_activity	GO_endopeptidase_activity	63	0.288673	1.37944	0.103865	0.527685	0.482273	477	tags=27%, list=16%, signal=23%	17392/210622/17385/12363/22223/11501/13039/18550/53419/17390/23830/50908/11502/235130/13040/70008/16618	Mmp3/Pamr1/Mmp11/Casp4/Uchl1/Adam8/Ctsl/Furin/Corin/Mmp2/Capn10/C1s1/Adam9/Adamts15/Ctss/Ace2/Klk1b26
GO_cellular_response_to_drug	GO_cellular_response_to_drug	81	0.270517	1.35234	0.104019	0.527685	0.482273	210	tags=12%, list=7%, signal=12%	16819/74747/15368/12176/13078/17869/13479/320472/67731/60599	Lcn2/Ddit4/Hmox1/Bnip3/Cyp1b1/Myc/Dpep1/Ppm1e/Fbxo32/Trp53inp1
GO_immune_receptor_activity	GO_immune_receptor_activity	25	0.365882	1.38807	0.104195	0.527685	0.482273	629	tags=44%, list=21%, signal=35%	12931/246256/18414/14131/12983/12768/16190/16172/16178/12984/14130	Crlf1/Fcgr4/Osmr/Fcgr3/Csf2rb/Ccr1/Appl2/Il4ra/Il17ra/Il1r2/Csf2rb2/Fcgr2b
GO_insulin-like_growth_factor_receptor_signaling_pathway	GO_insulin-like_growth_factor_receptor_signaling_pathway	11	0.475778	1.42748	0.104634	0.528018	0.482578	672	tags=55%, list=22%, signal=43%	214425/16367/16012/18708/227331/16009	Cilp/Irs1/Igfbp6/Pik3r1/Gigyf2/Igfbp3
GO_negative_regulation_of_peptidyl-tyrosine_phosphorylation	GO_negative_regulation_of_peptidyl-tyrosine_phosphorylation	11	0.475685	1.4272	0.104634	0.528018	0.482578	172	tags=27%, list=6%, signal=26%	12702/74155/208650	Socs3/Errfi1/Cblb
GO_cell_recognition	GO_cell_recognition	19	0.403037	1.40951	0.104895	0.528395	0.482922	379	tags=32%, list=12%, signal=28%	58916/16854/59083/14131/15482/244682	Myot/Lgals3/Fetub/Fcgr3/Hspa1l/Cntn5
GO_adaptive_thermogenesis	GO_adaptive_thermogenesis	41	0.317779	1.38307	0.105464	0.529918	0.484314	657	tags=39%, list=21%, signal=31%	16819/22228/11865/105171/19016/12608/216190/12686/63873/16190/22259/104263/13371/21898/224796/11668	Lcn2/Ucp2/Arntl/Arrdc3/Pparg/Cebpb/Appl2/Elovl3/Trpv4/Appl2/Il4ra/Nr1h3/Kdm3a/Dio2/Tlr4/Clic5/Aldh1a1
GO_regulation_of_alpha-beta_T_cell_differentiation	GO_regulation_of_alpha-beta_T_cell_differentiation	14	0.438826	1.41845	0.105572	0.529918	0.484314	581	tags=50%, list=19%, signal=41%	235320/80859/11486/18950/16190/381305/24047	Zbtb16/Nfkbiz/Ada/Pnp/Appl2/Il4ra/Rc3h1/Ccl19
GO_regulation_of_lymphocyte_migration	GO_regulation_of_lymphocyte_migration	11	0.474604	1.42395	0.106129	0.53177	0.486006	306	tags=36%, list=10%, signal=33%	11815/55985/11501/13601	Apod/Cxcl13/Adam8/Ecm1
GO_long-chain_fatty_acid_metabolic_process	GO_long-chain_fatty_acid_metabolic_process	14	0.437093	1.41285	0.107038	0.53538	0.489306	809	tags=50%, list=26%, signal=37%	13106/13078/13088/19224/17918/56448/20698	Cyp2e1/Cyp1b1/Cyp2b10/Ptgs1/Myo5a/Cyp2d22/Sphk1
GO_positive_regulation_of_interleukin-1_beta_production	GO_positive_regulation_of_interleukin-1_beta_production	10	0.494145	1.43507	0.107413	0.536307	0.490153	853	tags=80%, list=28%, signal=58%	226695/15951/12363/24047/21898/24088/16452/55991	Ifi205/Ifi204/Casp4/Ccl19/Tlr4/Scyl3/Tlr2/Jak2/Panx1
GO_positive_regulation_of_protein_secretion	GO_positive_regulation_of_protein_secretion	61	0.289182	1.37512	0.108303	0.5398	0.493346	637	tags=33%, list=21%, signal=26%	50706/56620/14645/11727/16971/12363/245049/12475/11606/23830/66214/11502/63873/16190/16172/17394/93759/24047/21898/214855	Postn/Clec4n/Glul/Ang/Lrp1/Casp4/Myrip/Cd14/Agt/Capn10/Rgcc/Adam9/Trpv4/Appl2/Il4ra/Il17ra/Mmp8/Sirt1/Ccl19/Tlr4/Arid5a
GO_muscle_organ_development	GO_muscle_organ_development	81	-0.1917	-1.35984	0.108905	0.541847	0.495217	361	tags=22%, list=12%, signal=20%	66423/60406/12922/22003/83962/12227/59091/11554/16526/16716/217082/232174/16468/14463/14281/320502/15370/13653	Coprs/Sap30/Crhr2/Tpm1/Btbd1/Btg2/Jph2/Adrb1/Kcnk2/Ky/Hlf/Cyp26b1/Jarid2/Gata4/Fos/Lmod3/Nr4a1/Egr1
GO_regulation_of_leukocyte_proliferation	GO_regulation_of_leukocyte_proliferation	50	-0.224869	-1.34624	0.109561	0.544153	0.497324	142	tags=16%, list=5%, signal=16%	60533/15205/20850/20739/11629/14961/14960/16149	Cd274/Hes1/Stat5a/Spta1/Aif1/H2-Ab1/H2-Aa/Cd74
GO_carboxylic_acid_transport	GO_carboxylic_acid_transport	43	0.313676	1.37538	0.110127	0.54473	0.497851	578	tags=33%, list=19%, signal=27%	75750/17869/11606/239273/19016/100604/108116/72401/70008/66350/11520/50934/17254/241296	Slc10a6/Myc/Agt/Abcc4/Pparg/Lrrc8c/Slco3a1/Slc43a1/Ace2/Pla2g12a/Plin2/Slc7a8/Slc3a2/Lrrc8a
GO_organic_acid_transport	GO_organic_acid_transport	43	0.313676	1.37538	0.110127	0.54473	0.497851	578	tags=33%, list=19%, signal=27%	75750/17869/11606/239273/19016/100604/108116/72401/70008/66350/11520/50934/17254/241296	Slc10a6/Myc/Agt/Abcc4/Pparg/Lrrc8c/Slco3a1/Slc43a1/Ace2/Pla2g12a/Plin2/Slc7a8/Slc3a2/Lrrc8a
GO_dephosphorylation	GO_dephosphorylation	67	-0.209469	-1.35901	0.110254	0.54473	0.497851	923	tags=46%, list=30%, signal=33%	19267/19275/243312/53412/243819/226591/69556/19049/23988/19252/75454/77976/110854/67446/17260/240892/235584/13489/72281/19244/19054/67916/67181/18218/63953/11640/235542/71887/382051/170826/22027	Rassf3/Ptpre/Ptprn/Elfn1/Ppp1r3c/Ppp6r1/Tiprl/Bod1/Ppp1r1b/Pin1/Dusp1/Phpt1/Nuak1/Ptpa/Dusp28/Mef2c/Dusp27/Dusp7/Drd2/Sh2d4a/Ptp4a2/Ppp2r3d/Plpp3/Ctdnep1/Dusp8/Dusp10/Akap1/Ppp2r3a/Ppm1j/Pdp2/Ppargc1b/Hsp90b1
GO_intrinsic_apoptotic_signaling_pathway_by_p53_class_mediator	GO_intrinsic_apoptotic_signaling_pathway_by_p53_class_mediator	19	0.402038	1.40602	0.11049	0.54494	0.498044	819	tags=47%, list=27%, signal=35%	74747/12575/15951/12051/93759/56312/15257/21981/245527	Ddit4/Cdkn1a/Ifi204/Bcl3/Sirt1/Nupr1/Hipk1/Ppp1r13b/Eda2r
GO_actin_filament_capping	GO_actin_filament_capping	11	-0.4173	-1.42646	0.111111	0.545157	0.498242	435	tags=45%, list=14%, signal=39%	12631/22003/20739/50874/320502	Cfl1/Tpm1/Spta1/Tmod4/Lmod3
GO_positive_regulation_of_G1/S_transition_of_mitotic_cell_cycle	GO_positive_regulation_of_G1/S_transition_of_mitotic_cell_cycle	11	-0.415765	-1.42121	0.111111	0.545157	0.498242	214	tags=36%, list=7%, signal=34%	11651/28036/12443/11629	Akt1/Larp7/Ccnd1/Aif1
GO_positive_regulation_of_cell_cycle_G1/S_phase_transition	GO_positive_regulation_of_cell_cycle_G1/S_phase_transition	11	-0.415765	-1.42121	0.111111	0.545157	0.498242	214	tags=36%, list=7%, signal=34%	11651/28036/12443/11629	Akt1/Larp7/Ccnd1/Aif1
GO_smooth_muscle_cell_proliferation	GO_smooth_muscle_cell_proliferation	50	0.300952	1.36747	0.111794	0.547557	0.500435	472	tags=26%, list=15%, signal=22%	15368/12575/11815/17869/13609/11727/11606/239273/19016/17390/13617/70008/18708	Hmox1/Cdkn1a/Apod/Myc/S1pr1/Ang/Agt/Abcc4/Pparg/Mmp2/Ednra/Ace2/Pik3r1
GO_alpha-beta_T_cell_activation	GO_alpha-beta_T_cell_activation	26	0.356615	1.35818	0.112022	0.547727	0.50059	581	tags=42%, list=19%, signal=35%	235320/208650/80859/11486/18950/12051/12608/15216/16190/381305/24047	Zbtb16/Cblb/Nfkbiz/Ada/Pnp/Bcl3/Cebpb/Hfe/Appl2/Il4ra/Rc3h1/Ccl19
GO_regulation_of_cell-cell_adhesion	GO_regulation_of_cell-cell_adhesion	81	-0.190544	-1.35164	0.11276	0.549526	0.502234	370	tags=22%, list=12%, signal=20%	67916/11492/67122/13643/22042/12522/11651/63953/60533/15205/20850/20739/320404/11629/74762/14961/14960/16149	Plpp3/Adam19/Nrarp/Efnb3/Tfrc/Cd83/Akt1/Dusp10/Cd274/Hes1/Stat5a/Spta1/Itpkb/Aif1/Mdga1/H2-Ab1/H2-Aa/Cd74
GO_autophagy	GO_autophagy	87	0.264625	1.34228	0.113054	0.549526	0.502234	850	tags=36%, list=28%, signal=26%	20201/20202/15368/12176/57436/230379/60599/13179/140742/71712/78610/18760/23830/52331/56484/56480/51897/93759/56312/170822/228775/233204/225326/56458/24088/12257/22590/22433/214459/18858/14466	S100a8/S100a9/Hmox1/Bnip3/Gabarapl1/Acer2/Trp53inp1/Dcn/Sesn1/Dram1/Uvrag/Prkd1/Capn10/Stbd1/Foxo3/Tbk1/Atg13/Sirt1/Nupr1/Usp33/Trib3/Tbc1d17/Pik3c3/Foxo1/Scyl3/Tlr2/Tspo/Xpa/Xbp1/Fnbp1l/Pmp22/Gba
GO_process_utilizing_autophagic_mechanism	GO_process_utilizing_autophagic_mechanism	87	0.264625	1.34228	0.113054	0.549526	0.502234	850	tags=36%, list=28%, signal=26%	20201/20202/15368/12176/57436/230379/60599/13179/140742/71712/78610/18760/23830/52331/56484/56480/51897/93759/56312/170822/228775/233204/225326/56458/24088/12257/22590/22433/214459/18858/14466	S100a8/S100a9/Hmox1/Bnip3/Gabarapl1/Acer2/Trp53inp1/Dcn/Sesn1/Dram1/Uvrag/Prkd1/Capn10/Stbd1/Foxo3/Tbk1/Atg13/Sirt1/Nupr1/Usp33/Trib3/Tbc1d17/Pik3c3/Foxo1/Scyl3/Tlr2/Tspo/Xpa/Xbp1/Fnbp1l/Pmp22/Gba
GO_growth_factor_activity	GO_growth_factor_activity	29	-0.270569	-1.36435	0.11336	0.549526	0.502234	276	tags=28%, list=9%, signal=25%	18295/22340/14164/14167/14172/18590/18205/80903	Ogn/Vegfb/Fgf1/Fgf12/Fgf18/Pdgfa/Ntf3/Fgf16
GO_regulation_of_dephosphorylation	GO_regulation_of_dephosphorylation	29	-0.269939	-1.36118	0.11336	0.549526	0.502234	908	tags=48%, list=30%, signal=34%	243312/243819/226591/69556/19049/23988/77976/110854/17260/13489/72281/11640/170826/22027	Elfn1/Ppp6r1/Tiprl/Bod1/Ppp1r1b/Pin1/Nuak1/Ptpa/Mef2c/Drd2/Sh2d4a/Akap1/Ppargc1b/Hsp90b1
GO_cell_projection_membrane	GO_cell_projection_membrane	43	0.310781	1.36268	0.11519	0.556873	0.50895	455	tags=23%, list=15%, signal=20%	268709/57436/12351/54670/19228/13860/18671/216190/70008/63873	Fam107a/Gabarapl1/Car4/Atp8b1/Pth1r/Tmlhe/Pcdh17/Eps8/Abcb1a/Appl2/Ace2/Trpv4
GO_DNA_damage_response,_signal_transduction_by_p53_class_mediator	GO_DNA_damage_response,_signal_transduction_by_p53_class_mediator	13	0.443214	1.39341	0.115269	0.556873	0.50895	598	tags=46%, list=20%, signal=37%	12575/230379/12051/56484/93759/53892	Cdkn1a/Acer2/Bcl3/Foxo3/Sirt1/Ppm1d
GO_fibrillar_center	GO_fibrillar_center	20	-0.319919	-1.38887	0.116307	0.557241	0.509286	1116	tags=65%, list=36%, signal=42%	18028/22350/21453/93765/66645/53422/77976/58185/55989/18029/97440/64424/74202	Nfib/Ezr/Tcof1/Ube2n/Pspc1/Ybx2/Nuak1/Rsad2/Nop58/Nfic/B3gnt9/Polr1e/Fblim1
GO_receptor_internalization	GO_receptor_internalization	20	-0.320258	-1.39034	0.116307	0.557241	0.509286	425	tags=35%, list=14%, signal=30%	14784/13489/238276/22042/51801/18205/30878	Grb2/Drd2/Akap5/Tfrc/Ramp1/Ntf3/Apln
GO_negative_regulation_of_ossification	GO_negative_regulation_of_ossification	15	0.429564	1.40376	0.116348	0.557241	0.509286	1272	tags=73%, list=42%, signal=43%	11625/29806/13601/387210/12768/12457/14560/15111/15903/17130/19229	Ahsg/Limd1/Ecm1/Mir214/Ccr1/Noct/Gdf10/Hand2/Id3/Smad6/Ptk2b
GO_regulation_of_cellular_response_to_transforming_growth_factor_beta_stimulus	GO_regulation_of_cellular_response_to_transforming_growth_factor_beta_stimulus	25	0.361236	1.37045	0.116373	0.557241	0.509286	458	tags=32%, list=15%, signal=27%	16948/76905/66695/77794/18550/68010/17684/68371	Lox/Lrg1/Aspn/Adamtsl2/Furin/Bambi/Susd6/Cited2/Pbld1
GO_regulation_of_transforming_growth_factor_beta_receptor_signaling_pathway	GO_regulation_of_transforming_growth_factor_beta_receptor_signaling_pathway	25	0.361236	1.37045	0.116373	0.557241	0.509286	458	tags=32%, list=15%, signal=27%	16948/76905/66695/77794/18550/68010/17684/68371	Lox/Lrg1/Aspn/Adamtsl2/Furin/Bambi/Susd6/Cited2/Pbld1
GO_regulation_of_synapse_organization	GO_regulation_of_synapse_organization	44	-0.240143	-1.37293	0.116697	0.557241	0.509286	574	tags=34%, list=19%, signal=28%	12323/17260/330814/13845/22154/12631/13489/225875/243547/19400/22142/52163/13048/272381/74762	Camk2b/Mef2c/Adgrl1/Ephb3/Tubb5/Cfl1/Drd2/Lrfn4/Grip2/Rapsn/Tuba1a/Camk1/Cux2/Lrrc4b/Mdga1
GO_regulation_of_receptor_signaling_pathway_via_JAK-STAT	GO_regulation_of_receptor_signaling_pathway_via_JAK-STAT	24	0.365839	1.37837	0.117007	0.557241	0.509286	291	tags=21%, list=10%, signal=19%	12702/12931/13078/11606/12051	Socs3/Crlf1/Cyp1b1/Agt/Bcl3
GO_regulation_of_receptor_signaling_pathway_via_STAT	GO_regulation_of_receptor_signaling_pathway_via_STAT	24	0.365839	1.37837	0.117007	0.557241	0.509286	291	tags=21%, list=10%, signal=19%	12702/12931/13078/11606/12051	Socs3/Crlf1/Cyp1b1/Agt/Bcl3
GO_fibroblast_migration	GO_fibroblast_migration	11	-0.413756	-1.41434	0.117117	0.557241	0.509286	481	tags=45%, list=16%, signal=38%	18754/14673/11651/114886/11475	Prkce/Gna12/Akt1/Cygb/Acta2
GO_T_cell_activation	GO_T_cell_activation	88	-0.183477	-1.2943	0.117981	0.560409	0.512181	341	tags=20%, list=11%, signal=19%	21423/67122/13643/22042/19171/12522/63953/60533/15205/20850/20739/320404/232174/11629/14961/14960/16149/13653	Tcf3/Nrarp/Efnb3/Tfrc/Psmb10/Cd83/Dusp10/Cd274/Hes1/Stat5a/Spta1/Itpkb/Cyp26b1/Aif1/H2-Ab1/H2-Aa/Cd74/Egr1
GO_tetrapyrrole_binding	GO_tetrapyrrole_binding	22	0.37743	1.38337	0.118294	0.560957	0.512682	808	tags=50%, list=26%, signal=37%	15368/13106/13078/13088/12359/19224/21452/102294/56050/56448/16452	Hmox1/Cyp2e1/Cyp1b1/Cyp2b10/Cat/Ptgs1/Tcn2/Cyp4v3/Cyp39a1/Cyp2d22/Jak2
GO_regulation_of_DNA-binding_transcription_factor_activity	GO_regulation_of_DNA-binding_transcription_factor_activity	83	0.261196	1.31504	0.119298	0.563887	0.51536	1320	tags=60%, list=43%, signal=35%	15368/13078/15894/15982/11501/12759/12359/19016/73914/18760/66214/223513/93759/56312/21898/18035/14130/17874/16414/21389/24088/16452/20698/245527/217069/12611/18764/231162/11745/12675/57748/270669/19122/18755/16001/52440/15111/19211/22029/19699/54324/109689/19766/68729/19017/15903/12491/19697/108960/20963	Hmox1/Cyp1b1/Icam1/Ifrd1/Adam8/Clu/Cat/Pparg/Irak3/Prkd1/Rgcc/Abra/Sirt1/Nupr1/Tlr4/Nfkbia/Fcgr2b/Myd88/Itgb2/Tbx6/Scyl3/Tlr2/Jak2/Sphk1/Eda2r/Trim25/Cebpg/Pkd2/Cytl1/Anxa3/Chuk/Jmy/Mbtps2/Prnp/Prkch/Igf1r/Tax1bp1/Hand2/Pten/Traf1/Reln/Arhgef5/Arrb1/Ripk1/Trim37/Ppargc1a/Id3/Cd36/Rela/Irak2/Syk
GO_wound_healing	GO_wound_healing	74	0.271536	1.33969	0.11981	0.563887	0.51536	380	tags=19%, list=12%, signal=17%	20202/15368/12575/21857/16948/735280/12845/22371/15982/12495/66175/12266/12258/74145	S100a9/Hmox1/Cdkn1a/Timp1/Lox/Mir675/Comp/Vwf/Ifrd1/Entpd1/Mustn1/C3/Serping1/F13a1
GO_fat_cell_differentiation	GO_fat_cell_differentiation	65	0.279782	1.34898	0.120048	0.563887	0.51536	455	tags=26%, list=15%, signal=23%	12176/235320/76905/12609/14773/17385/70717/11865/19016/66107/100604/16324/12608/20378/224792/242864/63873	Bnip3/Zbtb16/Lrg1/Cebpd/Grk5/Mmp11/Medag/Arntl/Pparg/Wfdc21/Lrrc8c/Inhbb/Cebpb/Frzb/Adgrf5/Napepld/Trpv4
GO_regulation_of_hemopoiesis	GO_regulation_of_hemopoiesis	81	-0.18736	-1.32906	0.12047	0.563887	0.51536	575	tags=31%, list=19%, signal=26%	16768/17260/14256/16909/100038882/239114/19106/70673/18102/21423/67122/15130/12522/50754/63953/15205/16542/20850/15469/320404/232174/14281/170826/14960/16149	Lag3/Mef2c/Flt3l/Lmo2/Isg15/Il17d/Eif2ak2/Prdm16/Nme1/Tcf3/Nrarp/Hbb-b2/Cd83/Fbxw7/Dusp10/Hes1/Kdr/Stat5a/Prmt1/Itpkb/Cyp26b1/Fos/Ppargc1b/H2-Aa/Cd74
GO_protein_homooligomerization	GO_protein_homooligomerization	71	0.27621	1.34995	0.120669	0.563887	0.51536	260	tags=15%, list=8%, signal=15%	16819/15368/14102/14645/16493/14778/21828/22371/12495/12759/12359	Lcn2/Hmox1/Fas/Glul/Kcna5/Gpx3/Thbs4/Vwf/Entpd1/Clu/Cat
GO_lipid_catabolic_process	GO_lipid_catabolic_process	54	0.290222	1.34813	0.120773	0.563887	0.51536	591	tags=30%, list=19%, signal=24%	20750/27226/13078/16971/241274/230379/16367/74147/105501/242864/18805/66350/15211/394432/104816/85031	Spp1/Pla2g7/Cyp1b1/Lrp1/Pnpla7/Acer2/Irs1/Ehhadh/Abhd4/Napepld/Pld1/Pla2g12a/Hexa/Ugt1a7c/Aspg/Pla1a
GO_response_to_oxidative_stress	GO_response_to_oxidative_stress	97	0.252186	1.3118	0.120968	0.563887	0.51536	365	tags=16%, list=12%, signal=15%	16819/15368/17392/12176/11815/13078/14630/14778/22228/11865/60599/12359/140742/18760/19224/17390	Lcn2/Hmox1/Mmp3/Bnip3/Apod/Cyp1b1/Gclm/Gpx3/Ucp2/Arntl/Trp53inp1/Cat/Sesn1/Prkd1/Ptgs1/Mmp2
GO_mitochondrial_membrane_organization	GO_mitochondrial_membrane_organization	19	-0.355623	-1.52177	0.121082	0.563887	0.51536	640	tags=58%, list=21%, signal=46%	56322/67013/30954/53333/52538/76614/214952/66400/105675/15277/67900	Timm22/Oma1/Siva1/Tomm40/Acaa2/Immt/Rhot2/Alkbh7/Ppif/Hk2/Mtfp1
GO_lymphocyte_apoptotic_process	GO_lymphocyte_apoptotic_process	20	0.387685	1.38157	0.121547	0.563887	0.51536	272	tags=30%, list=9%, signal=28%	17869/14102/16854/11486/11501/18950	Myc/Fas/Lgals3/Ada/Adam8/Pnp
GO_bone_morphogenesis	GO_bone_morphogenesis	25	-0.275045	-1.30493	0.121673	0.563887	0.51536	308	tags=28%, list=10%, signal=25%	246228/12406/15530/12835/14172/232174/56788	Vwa1/Serpinh1/Hspg2/Col6a3/Fgf18/Cyp26b1/Scube2
GO_alpha-beta_T_cell_differentiation	GO_alpha-beta_T_cell_differentiation	19	0.394258	1.37881	0.121678	0.563887	0.51536	906	tags=58%, list=30%, signal=41%	235320/80859/11486/18950/12051/16190/381305/24047/23882/16186/21813	Zbtb16/Nfkbiz/Ada/Pnp/Bcl3/Appl2/Il4ra/Rc3h1/Ccl19/Gadd45g/Il2rg/Tgfbr2
GO_basement_membrane	GO_basement_membrane	19	0.395041	1.38155	0.121678	0.563887	0.51536	239	tags=32%, list=8%, signal=29%	21857/11727/21828/21826/12495/210530	Timp1/Ang/Thbs4/Thbs2/Entpd1/P3h2
GO_regulation_of_tyrosine_phosphorylation_of_STAT_protein	GO_regulation_of_tyrosine_phosphorylation_of_STAT_protein	14	0.431889	1.39603	0.121701	0.563887	0.51536	21	tags=14%, list=1%, signal=14%	12702/12931	Socs3/Crlf1
GO_tyrosine_phosphorylation_of_STAT_protein	GO_tyrosine_phosphorylation_of_STAT_protein	14	0.431889	1.39603	0.121701	0.563887	0.51536	21	tags=14%, list=1%, signal=14%	12702/12931	Socs3/Crlf1
GO_transforming_growth_factor_beta_receptor_binding	GO_transforming_growth_factor_beta_receptor_binding	10	0.479426	1.39232	0.122542	0.56493	0.516313	1418	tags=90%, list=46%, signal=48%	76905/16324/21813/14560/12159/17130/102141/66313/12161	Lrg1/Inhbb/Tgfbr2/Gdf10/Bmp4/Smad6/Snx25/Smurf2/Bmp6
GO_positive_regulation_of_chemotaxis	GO_positive_regulation_of_chemotaxis	43	-0.237233	-1.33745	0.122642	0.56493	0.516313	268	tags=23%, list=9%, signal=22%	22340/18186/64074/14172/18205/16542/12554/11629/16149/80903	Vegfb/Nrp1/Smoc2/Fgf18/Ntf3/Kdr/Cdh13/Aif1/Cd74/Fgf16
GO_blood_vessel_remodeling	GO_blood_vessel_remodeling	12	-0.383361	-1.38584	0.122807	0.56493	0.516313	782	tags=58%, list=26%, signal=44%	16000/20348/17260/54485/14609/13166/11548	Igf1/Sema3c/Mef2c/Dll4/Gja1/Dbh/Adra1b/Gm15466
GO_kinase_regulator_activity	GO_kinase_regulator_activity	35	0.323259	1.33747	0.122876	0.56493	0.516313	716	tags=34%, list=23%, signal=27%	12702/12575/11625/12452/66214/12442/66197/18708/51897/320207/228775/76927	Socs3/Cdkn1a/Ahsg/Ccng2/Rgcc/Ccnb2/Cks2/Pik3r1/Atg13/Pik3r5/Trib3/Tsacc
GO_regulation_of_epithelial_cell_apoptotic_process	GO_regulation_of_epithelial_cell_apoptotic_process	19	0.393095	1.37474	0.123077	0.56493	0.516313	1246	tags=74%, list=41%, signal=44%	15368/15894/23830/66214/56484/56312/20356/22433/16452/16001/231130/12159/22695/19017	Hmox1/Icam1/Capn10/Rgcc/Foxo3/Nupr1/Sema5a/Xbp1/Jak2/Igf1r/Tnip2/Bmp4/Zfp36/Ppargc1a
GO_GABA-ergic_synapse	GO_GABA-ergic_synapse	11	-0.409897	-1.40115	0.123123	0.56493	0.516313	618	tags=45%, list=20%, signal=36%	219228/13489/225875/12554/74762	Pcdh17/Drd2/Lrfn4/Cdh13/Mdga1
GO_regulation_of_multi-organism_process	GO_regulation_of_multi-organism_process	16	0.418078	1.39704	0.123741	0.566846	0.518064	331	tags=25%, list=11%, signal=22%	21857/19215/11486/16324	Timp1/Ptgds/Ada/Inhbb
GO_positive_regulation_of_interleukin-1_production	GO_positive_regulation_of_interleukin-1_production	11	0.4662	1.39874	0.125561	0.573179	0.523853	853	tags=73%, list=28%, signal=53%	226695/15951/12363/24047/21898/24088/16452/55991	Ifi205/Ifi204/Casp4/Ccl19/Tlr4/Scyl3/Tlr2/Jak2/Panx1
GO_learning_or_memory	GO_learning_or_memory	41	-0.235276	-1.30497	0.125581	0.573179	0.523853	232	tags=20%, list=8%, signal=18%	13048/12227/13166/11554/20292/18205/11548/13653	Cux2/Btg2/Dbh/Adrb1/Rasgef1b/Ccl11/Ntf3/Adra1b/Gm15466/Egr1
GO_negative_regulation_of_actin_filament_depolymerization	GO_negative_regulation_of_actin_filament_depolymerization	12	-0.381452	-1.37894	0.125731	0.573179	0.523853	435	tags=42%, list=14%, signal=36%	12631/22003/20739/50874/320502	Cfl1/Tpm1/Spta1/Tmod4/Lmod3
GO_regulation_of_protein_oligomerization	GO_regulation_of_protein_oligomerization	12	0.452249	1.38342	0.127273	0.578226	0.528465	259	tags=25%, list=8%, signal=23%	17392/14102/12759	Mmp3/Fas/Clu
GO_regulation_of_cardiac_muscle_tissue_development	GO_regulation_of_cardiac_muscle_tissue_development	24	-0.274185	-1.28153	0.127341	0.578226	0.528465	209	tags=21%, list=7%, signal=20%	59091/11554/16526/16468/14463	Jph2/Adrb1/Kcnk2/Jarid2/Gata4
GO_postsynaptic_membrane	GO_postsynaptic_membrane	47	-0.231736	-1.3544	0.127451	0.578226	0.528465	2090	tags=94%, list=68%, signal=30%	53310/108030/19277/19211/56376/20648/109689/11496/11308/94221/20503/20616/110279/19268/56320/68585/241638/26557/11733/16500/12558/24071/11840/65945/83945/12725/107831/18187/11540/12387/15481/16651/219228/18441/13489/225875/243547/239217/19400/13643/18186/24012/11640/272381	Dlg3/Lin7a/Ptpro/Pten/Pdlim5/Snta1/Arrb1/Adam22/Abi1/Gopc/Slc16a7/Snap91/Bcr/Ptprf/Dbn1/Rtn4/Lzts3/Homer2/Ank1/Kcnb1/Cdh2/Synj2bp/Arf1/Clstn1/Dnaja3/Clcn3/Adgrb1/Nrp2/Adora2a/Ctnnb1/Hspa8/Sspn/Pcdh17/P2ry1/Drd2/Lrfn4/Grip2/Kctd12/Rapsn/Efnb3/Nrp1/Rgs7/Zfp119b/Akap1/Lrrc4b
GO_circadian_rhythm	GO_circadian_rhythm	42	-0.238089	-1.32237	0.127721	0.578526	0.528739	207	tags=17%, list=7%, signal=16%	50754/18628/211949/229599/217166/13653/13170	Fbxw7/Per3/Spsb4/Ciart/Nr1d1/Egr1/Dbp
GO_interleukin-1_production	GO_interleukin-1_production	19	0.389768	1.36311	0.128671	0.580587	0.530622	853	tags=58%, list=28%, signal=42%	226695/74155/15951/12363/16178/24047/21898/24088/16452/20698/55991	Ifi205/Errfi1/Ifi204/Casp4/Il1r2/Ccl19/Tlr4/Scyl3/Tlr2/Jak2/Sphk1/Panx1
GO_positive_regulation_of_leukocyte_activation	GO_positive_regulation_of_leukocyte_activation	63	-0.201202	-1.27055	0.128745	0.580587	0.530622	364	tags=24%, list=12%, signal=21%	56632/21423/13643/22042/12522/63953/60533/15205/20850/20739/320404/11629/14961/14960/16149	Sphk2/Tcf3/Efnb3/Tfrc/Cd83/Dusp10/Cd274/Hes1/Stat5a/Spta1/Itpkb/Aif1/H2-Ab1/H2-Aa/Cd74
GO_negative_regulation_of_Wnt_signaling_pathway	GO_negative_regulation_of_Wnt_signaling_pathway	24	0.36188	1.36346	0.129252	0.580587	0.530622	449	tags=33%, list=15%, signal=29%	68588/20671/16971/29806/225638/21885/20378/56484	Cthrc1/Sox17/Lrp1/Limd1/Alpk2/Tle1/Frzb/Foxo3
GO_positive_regulation_of_lymphocyte_differentiation	GO_positive_regulation_of_lymphocyte_differentiation	25	-0.272304	-1.29193	0.129278	0.580587	0.530622	238	tags=24%, list=8%, signal=22%	12522/63953/20850/320404/14960/16149	Cd83/Dusp10/Stat5a/Itpkb/H2-Aa/Cd74
GO_positive_regulation_of_fat_cell_differentiation	GO_positive_regulation_of_fat_cell_differentiation	17	0.406163	1.37981	0.12931	0.580587	0.530622	409	tags=35%, list=13%, signal=31%	235320/70717/19016/12608/20378/242864	Zbtb16/Medag/Pparg/Cebpb/Frzb/Napepld
GO_hydrolase_activity,_acting_on_glycosyl_bonds	GO_hydrolase_activity,_acting_on_glycosyl_bonds	20	0.386295	1.37662	0.129834	0.580587	0.530622	859	tags=50%, list=28%, signal=36%	12655/230379/17158/17155/15211/11875/192193/17105/14466/11722	Chil3/Acer2/Man2a1/Man1a/Hexa/Art5/Edem1/Lyz2/Gba/Amy1
GO_SNARE_binding	GO_SNARE_binding	25	0.357812	1.35746	0.129905	0.580587	0.530622	1432	tags=80%, list=47%, signal=43%	171180/78610/23830/233489/17918/20908/19341/20912/353170/378431/11303/20740/20955/56389/11512/78808/13852/53331/20616/22249	Syt12/Uvrag/Capn10/Picalm/Myo5a/Stx3/Rab4a/C230007H23Rik/Stxbp3/Txlng/Txlnb/Abca1/Sptan1/Vamp7/Stx5a/Adcy6/Stxbp5/Stx2/Stx7/Snap91/Unc13b
GO_metalloendopeptidase_activity	GO_metalloendopeptidase_activity	19	0.387827	1.35632	0.13007	0.580587	0.530622	538	tags=37%, list=18%, signal=31%	17392/17385/11501/17390/11502/235130/17394	Mmp3/Mmp11/Adam8/Mmp2/Adam9/Adamts15/Mmp8
GO_cholesterol_binding	GO_cholesterol_binding	10	0.473057	1.37382	0.130106	0.580587	0.530622	1260	tags=80%, list=41%, signal=47%	11815/52857/12257/12492/20652/235283/18145/170460	Apod/Gramd1a/Tspo/Scarb2/Soat1/Gramd1b/Npc1/Stard5
GO_cell-substrate_adhesion	GO_cell-substrate_adhesion	71	0.273997	1.33914	0.130227	0.580587	0.530622	300	tags=17%, list=10%, signal=16%	268709/20750/50706/11815/16971/223272/22371/230379/94214/11501/11606/20410	Fam107a/Spp1/Postn/Apod/Lrp1/Itgbl1/Vwf/Acer2/Spock2/Adam8/Agt/Sorbs3
GO_negative_regulation_of_fat_cell_differentiation	GO_negative_regulation_of_fat_cell_differentiation	14	0.421601	1.36277	0.131965	0.587409	0.536858	947	tags=57%, list=31%, signal=40%	17385/11865/63873/93759/228775/56458/97064/22762	Mmp11/Arntl/Trpv4/Sirt1/Trib3/Foxo1/Wwtr1/Zfpm2/Rabl6
GO_actin_cytoskeleton_reorganization	GO_actin_cytoskeleton_reorganization	26	0.349068	1.32944	0.13388	0.594065	0.542941	533	tags=35%, list=17%, signal=29%	20202/13609/13860/13039/23830/330267/63873/69288/108100	S100a9/S1pr1/Eps8/Ctsl/Capn10/Thsd7a/Trpv4/Rhobtb1/Baiap2
GO_regulation_of_stress_fiber_assembly	GO_regulation_of_stress_fiber_assembly	23	0.365594	1.35819	0.13388	0.594065	0.542941	472	tags=35%, list=15%, signal=30%	50490/320472/13609/20410/66214/80880/104027/18708	Nox4/Ppm1e/S1pr1/Sorbs3/Rgcc/Kank3/Synpo/Pik3r1
GO_negative_regulation_of_protein_phosphorylation	GO_negative_regulation_of_protein_phosphorylation	79	0.261194	1.30064	0.134204	0.594573	0.543405	852	tags=35%, list=28%, signal=26%	74747/12702/12575/22436/319520/56705/320472/74155/208650/22223/73914/17872/15259/70008/68371/215748/93759/21898/228775/16009/52468/224640/56458/23882/22433/66971/14466/97064	Ddit4/Socs3/Cdkn1a/Xdh/Dusp4/Ranbp9/Ppm1e/Errfi1/Cblb/Uchl1/Irak3/Ppp1r15a/Hipk3/Ace2/Pbld1/Cnksr3/Sirt1/Tlr4/Trib3/Igfbp3/Ctdsp2/Lemd2/Foxo1/Gadd45g/Xbp1/Cdk5rap1/Gba/Wwtr1
GO_mitochondrial_gene_expression	GO_mitochondrial_gene_expression	22	-0.29259	-1.33146	0.134545	0.595153	0.543935	1411	tags=82%, list=46%, signal=44%	353172/12261/19935/101122/24030/74600/64658/66242/227682/27398/21379/68550/56282/79044/52469/56046/232536/170826	Gars/C1qbp/Mrpl23/Rpusd3/Mrps12/Mrpl47/Mrps25/Mrps16/Trub2/Mrpl2/Tbrg4/Tefm/Mrpl12/Mrps34/Coa3/Uqcc1/Mrps35/Ppargc1b
GO_fatty_acid_biosynthetic_process	GO_fatty_acid_biosynthetic_process	30	0.33212	1.33168	0.13577	0.599634	0.548031	809	tags=47%, list=26%, signal=35%	27273/19215/243078/212980/11606/19224/12686/22259/17918/93759/272428/228775/11813/20698	Pdk4/Ptgds/Tecrl/Slc45a3/Agt/Ptgs1/Elovl3/Nr1h3/Myo5a/Sirt1/Acsm5/Trib3/Apoc2/Sphk1
GO_regulation_of_smooth_muscle_cell_proliferation	GO_regulation_of_smooth_muscle_cell_proliferation	49	0.292913	1.32463	0.136531	0.600887	0.549176	265	tags=18%, list=9%, signal=17%	15368/12575/11815/17869/13609/11727/11606/239273/19016	Hmox1/Cdkn1a/Apod/Myc/S1pr1/Ang/Agt/Abcc4/Pparg
GO_interleukin-1_beta_production	GO_interleukin-1_beta_production	16	0.40934	1.36784	0.136691	0.600887	0.549176	853	tags=62%, list=28%, signal=45%	226695/74155/15951/12363/24047/21898/24088/16452/20698/55991	Ifi205/Errfi1/Ifi204/Casp4/Ccl19/Tlr4/Scyl3/Tlr2/Jak2/Sphk1/Panx1
GO_positive_regulation_of_muscle_cell_apoptotic_process	GO_positive_regulation_of_muscle_cell_apoptotic_process	16	0.409031	1.36681	0.136691	0.600887	0.549176	265	tags=25%, list=9%, signal=23%	12176/67731/11606/19016	Bnip3/Fbxo32/Agt/Pparg
GO_cellular_response_to_peptide	GO_cellular_response_to_peptide	70	0.269951	1.3194	0.137441	0.602155	0.550335	1097	tags=50%, list=36%, signal=33%	12702/11625/27273/15894/16971/12363/20393/11606/19016/16367/16324/23830/216190/56484/18708/17918/14289/93759/21898/14130/228775/56458/22433/16452/22352/14234/329877/13685/22329/19122/16001/18576/64899/19090/19211	Socs3/Ahsg/Pdk4/Icam1/Lrp1/Casp4/Sgk1/Agt/Pparg/Irs1/Inhbb/Capn10/Appl2/Foxo3/Pik3r1/Myo5a/Fpr2/Sirt1/Tlr4/Fcgr2b/Trib3/Foxo1/Xbp1/Jak2/Vim/Foxc2/Dennd4c/Eif4ebp1/Vcam1/Prnp/Igf1r/Pde3b/Lpin3/Prkdc/Pten
GO_cytokine_secretion	GO_cytokine_secretion	44	0.302825	1.33338	0.137626	0.602155	0.550335	946	tags=48%, list=31%, signal=33%	50706/56620/16971/12363/12475/11606/66214/63873/16190/16172/17394/16178/24047/21898/214855/14268/24088/22433/55991/75234/12675	Postn/Clec4n/Lrp1/Casp4/Cd14/Agt/Rgcc/Trpv4/Appl2/Il4ra/Il17ra/Mmp8/Il1r2/Ccl19/Tlr4/Arid5a/Fn1/Scyl3/Tlr2/Xbp1/Panx1/Rnf19b/Chuk
GO_limbic_system_development	GO_limbic_system_development	13	-0.35958	-1.34114	0.137725	0.602155	0.550335	1966	tags=100%, list=64%, signal=36%	22187/19699/52028/17242/15182/18187/20807/19130/18293/216850/12227/18186	Ubb/Reln/Bbs1/Mdk/Hdac2/Nrp2/Pknox2/Srf/Prox1/Ogdh/Kdm6b/Btg2/Nrp1
GO_regulation_of_cAMP-mediated_signaling	GO_regulation_of_cAMP-mediated_signaling	10	-0.40404	-1.33884	0.13783	0.602155	0.550335	313	tags=40%, list=10%, signal=36%	12922/11554/18577/23796	Crhr2/Adrb1/Pde4a/Aplnr
GO_positive_regulation_of_cellular_catabolic_process	GO_positive_regulation_of_cellular_catabolic_process	78	0.2629	1.30272	0.138425	0.602789	0.550914	911	tags=40%, list=30%, signal=29%	15368/12176/64209/17869/16971/60599/11501/13179/12759/140742/16367/18760/11502/56484/56480/381305/192193/93759/56312/228775/237400/227331/16009/56458/24088/22433/11813/18458/14466/20773/75234	Hmox1/Bnip3/Herpud1/Myc/Lrp1/Trp53inp1/Adam8/Dcn/Clu/Sesn1/Irs1/Prkd1/Adam9/Foxo3/Tbk1/Rc3h1/Edem1/Sirt1/Nupr1/Trib3/Mex3d/Gigyf2/Igfbp3/Foxo1/Scyl3/Tlr2/Xbp1/Apoc2/Pabpc1/Gba/Sptlc2/Rnf19b
GO_regulation_of_immune_effector_process	GO_regulation_of_immune_effector_process	69	0.270496	1.32335	0.138462	0.602789	0.550914	879	tags=42%, list=29%, signal=31%	15368/16854/12628/16803/93694/80859/14131/18950/73914/12266/12258/15216/278180/71183/216190/16190/381305/24047/21898/14130/14825/214855/16414/20723/24088/22433/28040/64297/80287	Hmox1/Lgals3/Cfh/Lbp/Clec2d/Nfkbiz/Fcgr3/Pnp/Irak3/C3/Serping1/Hfe/Vsig4/Clec12b/Appl2/Appl2/Il4ra/Rc3h1/Ccl19/Tlr4/Fcgr2b/Cxcl1/Arid5a/Itgb2/Serpinb9/Scyl3/Tlr2/Xbp1/D6Wsu163e/Rilp/Gprc5b/Apobec3
GO_regulation_of_neurotransmitter_secretion	GO_regulation_of_neurotransmitter_secretion	18	-0.307721	-1.30139	0.138614	0.602789	0.550914	934	tags=67%, list=31%, signal=47%	18750/11540/12614/67903/19339/17260/18441/18754/68404/20615/13489/20618	Prkca/Adora2a/Celsr1/Gipc1/Rab3a/Mef2c/P2ry1/Prkce/Nrn1/Snapin/Drd2/Sncg
GO_copper_ion_binding	GO_copper_ion_binding	15	0.418841	1.36871	0.139912	0.6075	0.555219	337	tags=40%, list=11%, signal=36%	16948/17748/11727/11754/269378/15203	Lox/Mt1/Ang/Aoc3/Ahcy/Heph
GO_regulation_of_potassium_ion_transmembrane_transport	GO_regulation_of_potassium_ion_transmembrane_transport	12	-0.368997	-1.33392	0.140351	0.608288	0.55594	208	tags=33%, list=7%, signal=31%	433809/24012/80906/16509	Rnf207/Rgs7/Zfp119b/Kcnip2/Kcne1
GO_circadian_regulation_of_gene_expression	GO_circadian_regulation_of_gene_expression	17	-0.318796	-1.32552	0.140523	0.608288	0.55594	204	tags=29%, list=7%, signal=28%	13489/18628/229599/217166/13653	Drd2/Per3/Ciart/Nr1d1/Egr1
GO_alternative_mRNA_splicing,_via_spliceosome	GO_alternative_mRNA_splicing,_via_spliceosome	10	-0.402322	-1.33315	0.140762	0.608395	0.556037	1481	tags=90%, list=48%, signal=47%	231386/69269/71514/17149/77411/68955/19655/20383/20382	Ythdc1/Scnm1/Sfpq/Magoh/Esrp2/Srrm4/Rbmx/Podxl2/Srsf3/Srsf2
GO_ruffle_membrane	GO_ruffle_membrane	11	0.453972	1.36205	0.142003	0.612804	0.560067	455	tags=36%, list=15%, signal=31%	268709/13860/216190/63873	Fam107a/Eps8/Appl2/Trpv4
GO_positive_regulation_of_lipid_transport	GO_positive_regulation_of_lipid_transport	13	0.43385	1.36397	0.142216	0.612804	0.560067	611	tags=38%, list=20%, signal=31%	20750/16971/22259/93759/18035	Spp1/Lrp1/Nr1h3/Sirt1/Nfkbia
GO_regulation_of_chemotaxis	GO_regulation_of_chemotaxis	51	-0.214603	-1.29046	0.142992	0.615214	0.56227	268	tags=22%, list=9%, signal=20%	22340/14164/18186/64074/14172/18205/16542/12554/11629/16149/80903	Vegfb/Fgf1/Nrp1/Smoc2/Fgf18/Ntf3/Kdr/Cdh13/Aif1/Cd74/Fgf16
GO_positive_regulation_of_leukocyte_proliferation	GO_positive_regulation_of_leukocyte_proliferation	33	-0.249785	-1.29931	0.143478	0.616245	0.563212	142	tags=24%, list=5%, signal=23%	21423/22042/60533/15205/20850/20739/11629/16149	Tcf3/Tfrc/Cd274/Hes1/Stat5a/Spta1/Aif1/Cd74
GO_activation_of_innate_immune_response	GO_activation_of_innate_immune_response	10	0.462815	1.34408	0.143722	0.616245	0.563212	743	tags=50%, list=24%, signal=38%	226695/15951/56480/21898/24088	Ifi205/Ifi204/Tbk1/Tlr4/Scyl3/Tlr2
GO_negative_regulation_of_ion_transmembrane_transport	GO_negative_regulation_of_ion_transmembrane_transport	20	-0.296274	-1.28621	0.143885	0.616245	0.563212	598	tags=40%, list=20%, signal=32%	69106/18754/13489/105675/14167/11651/16509/56437	Stoml1/Prkce/Drd2/Ppif/Fgf12/Akt1/Kcne1/Rrad
GO_positive_regulation_of_mononuclear_cell_proliferation	GO_positive_regulation_of_mononuclear_cell_proliferation	32	-0.256847	-1.31681	0.144737	0.617723	0.564563	142	tags=25%, list=5%, signal=24%	21423/22042/60533/15205/20850/20739/11629/16149	Tcf3/Tfrc/Cd274/Hes1/Stat5a/Spta1/Aif1/Cd74
GO_trans-Golgi_network	GO_trans-Golgi_network	26	0.345024	1.31403	0.144809	0.617723	0.564563	369	tags=23%, list=12%, signal=20%	50706/12351/69065/18760/18550/234678	Postn/Car4/Chac1/Prkd1/Furin/D230025D16Rik
GO_carbohydrate_homeostasis	GO_carbohydrate_homeostasis	55	0.280656	1.30994	0.145103	0.617723	0.564563	496	tags=29%, list=16%, signal=25%	50490/27273/15894/16971/66277/22228/19016/110095/224792/223775/216190/56484/63873/214597/18708/12952	Nox4/Pdk4/Icam1/Lrp1/Klf15/Ucp2/Pparg/Pygl/Adgrf5/Pim3/Appl2/Foxo3/Trpv4/Sidt2/Pik3r1/Cry1
GO_glucose_homeostasis	GO_glucose_homeostasis	55	0.280656	1.30994	0.145103	0.617723	0.564563	496	tags=29%, list=16%, signal=25%	50490/27273/15894/16971/66277/22228/19016/110095/224792/223775/216190/56484/63873/214597/18708/12952	Nox4/Pdk4/Icam1/Lrp1/Klf15/Ucp2/Pparg/Pygl/Adgrf5/Pim3/Appl2/Foxo3/Trpv4/Sidt2/Pik3r1/Cry1
GO_organic_cyclic_compound_catabolic_process	GO_organic_cyclic_compound_catabolic_process	81	0.256976	1.28465	0.14539	0.617835	0.564665	857	tags=38%, list=28%, signal=28%	15368/20750/22436/105859/11486/11761/12495/18950/14544/269378/19125/214597/394436/394432/381305/13371/71207/12457/17874/237400/227331/140483/16009/233789/56050/211948/229003/22687/67276/18458/22352	Hmox1/Spp1/Xdh/Csdc2/Ada/Aox1/Entpd1/Pnp/Gda/Ahcy/Prodh/Sidt2/Ugt1a1/Ugt1a7c/Rc3h1/Dio2/Nudt4/Noct/Myd88/Mex3d/Gigyf2/Hnmt/Igfbp3/Smg1/Cyp39a1/Pde12/Helz2/Zpr1/Eri1/Pabpc1/Vim
GO_nitric_oxide_biosynthetic_process	GO_nitric_oxide_biosynthetic_process	23	0.360622	1.33971	0.146175	0.617835	0.564665	868	tags=52%, list=28%, signal=38%	13078/15894/11606/12759/19288/17394/21898/16414/24088/12257/16452/18764	Cyp1b1/Icam1/Agt/Clu/Ptx3/BC005512/Fam71a/Mmp8/Tlr4/Itgb2/Scyl3/Tlr2/Tspo/Jak2/Pkd2
GO_nitric_oxide_metabolic_process	GO_nitric_oxide_metabolic_process	23	0.360622	1.33971	0.146175	0.617835	0.564665	868	tags=52%, list=28%, signal=38%	13078/15894/11606/12759/19288/17394/21898/16414/24088/12257/16452/18764	Cyp1b1/Icam1/Agt/Clu/Ptx3/BC005512/Fam71a/Mmp8/Tlr4/Itgb2/Scyl3/Tlr2/Tspo/Jak2/Pkd2
GO_endochondral_bone_morphogenesis	GO_endochondral_bone_morphogenesis	19	-0.301898	-1.29187	0.146341	0.617835	0.564665	308	tags=32%, list=10%, signal=29%	246228/12406/15530/12835/14172/56788	Vwa1/Serpinh1/Hspg2/Col6a3/Fgf18/Scube2
GO_release_of_sequestered_calcium_ion_into_cytosol	GO_release_of_sequestered_calcium_ion_into_cytosol	19	-0.302305	-1.29361	0.146341	0.617835	0.564665	481	tags=32%, list=16%, signal=27%	18754/13489/59091/12372/68460/23796	Prkce/Drd2/Jph2/Casq1/Dhrs7c/Aplnr
GO_positive_regulation_of_lymphocyte_proliferation	GO_positive_regulation_of_lymphocyte_proliferation	31	-0.261823	-1.3222	0.146667	0.617835	0.564665	142	tags=26%, list=5%, signal=25%	21423/22042/60533/15205/20850/20739/11629/16149	Tcf3/Tfrc/Cd274/Hes1/Stat5a/Spta1/Aif1/Cd74
GO_negative_regulation_of_intracellular_transport	GO_negative_regulation_of_intracellular_transport	10	0.462056	1.34188	0.146747	0.617835	0.564665	56	tags=20%, list=2%, signal=20%	15368/11815	Hmox1/Apod
GO_catecholamine_transport	GO_catecholamine_transport	14	-0.346953	-1.34317	0.146875	0.617835	0.564665	509	tags=50%, list=17%, signal=42%	18441/13489/12922/20618/20519/18546/11461	P2ry1/Drd2/Crhr2/Sncg/Slc22a3/Pcp4/Actb
GO_positive_regulation_of_ossification	GO_positive_regulation_of_ossification	22	0.36526	1.33876	0.14718	0.617967	0.564786	360	tags=27%, list=12%, signal=24%	68588/235320/12609/15951/18760/12608	Cthrc1/Zbtb16/Cebpd/Ifi204/Prkd1/Cebpb
GO_G_protein-coupled_receptor_binding	GO_G_protein-coupled_receptor_binding	52	0.285568	1.31408	0.147343	0.617967	0.564786	630	tags=33%, list=21%, signal=26%	68588/55985/20305/13609/20308/22223/105171/11606/69310/20310/12266/68010/24047/100040035/170822/20307/14825	Cthrc1/Cxcl13/Ccl6/S1pr1/Ccl9/Uchl1/Arrdc3/Agt/Pacrg/Cxcl2/C3/Bambi/Ccl19/Gm2564/Usp33/Ccl8/Cxcl1
GO_cytokine_receptor_binding	GO_cytokine_receptor_binding	52	0.284707	1.31012	0.148551	0.620762	0.56734	639	tags=33%, list=21%, signal=26%	12931/55985/76905/20305/20308/20310/13601/16324/14205/65020/18708/69660/24047/100040035/20307/14825/17874	Crlf1/Cxcl13/Lrg1/Ccl6/Ccl9/Cxcl2/Ecm1/Inhbb/Vegfd/Zfp110/Pik3r1/Tmbim1/Ccl19/Gm2564/Ccl8/Cxcl1/Myd88
GO_stress-activated_protein_kinase_signaling_cascade	GO_stress-activated_protein_kinase_signaling_cascade	47	0.295277	1.32121	0.149068	0.620762	0.56734	819	tags=43%, list=27%, signal=32%	22436/14102/26410/74155/11606/15259/65020/63873/17394/24047/21898/14130/17874/14184/665113/56458/23882/227154/20698/245527	Xdh/Fas/Map3k8/Errfi1/Agt/Hipk3/Zfp110/Trpv4/Mmp8/Ccl19/Tlr4/Fcgr2b/Myd88/Fgfr3/Tnik/Foxo1/Gadd45g/Stradb/Sphk1/Eda2r
GO_brush_border	GO_brush_border	20	0.378243	1.34792	0.149171	0.620762	0.56734	518	tags=35%, list=17%, signal=29%	12351/54670/19228/13860/18671/70008/71960	Car4/Atp8b1/Pth1r/Tmlhe/Pcdh17/Eps8/Abcb1a/Ace2/Myh14
GO_positive_regulation_of_epithelial_cell_proliferation	GO_positive_regulation_of_epithelial_cell_proliferation	53	-0.212045	-1.28845	0.149425	0.620762	0.56734	268	tags=26%, list=9%, signal=25%	11607/18102/67122/22340/14164/11651/20292/16542/30878/20850/12554/12443/15370/23796	Agtr1a/Nme1/Nrarp/Vegfb/Fgf1/Akt1/Rasgef1b/Ccl11/Kdr/Apln/Stat5a/Cdh13/Ccnd1/Nr4a1/Aplnr
GO_cellular_divalent_inorganic_cation_homeostasis	GO_cellular_divalent_inorganic_cation_homeostasis	80	0.257198	1.28281	0.149466	0.620762	0.56734	808	tags=36%, list=26%, signal=27%	17750/12176/64209/55985/17748/16493/13609/16971/19228/11606/20310/18760/13617/12768/63873/104027/66168/17918/14289/24047/14825/56089/52076/71877/227059/14718/12288/14744/16452	Mt2/Bnip3/Herpud1/Cxcl13/Mt1/Kcna5/S1pr1/Lrp1/Pth1r/Tmlhe/Pcdh17/Agt/Cxcl2/Prkd1/Ednra/Ccr1/Trpv4/Synpo/Grina/Myo5a/Fpr2/Ccl19/Cxcl1/Ramp3/Tmem38b/Efhc1/Slc39a10/Got1/Cacna1c/Gpr65/Jak2
GO_actin_monomer_binding	GO_actin_monomer_binding	10	-0.398999	-1.32214	0.14956	0.620762	0.56734	722	tags=50%, list=24%, signal=38%	12721/211401/18754/18643/320502	Coro1a/Mtss1/Prkce/Pfn1/Lmod3
GO_response_to_tumor_necrosis_factor	GO_response_to_tumor_necrosis_factor	39	0.303997	1.30063	0.149616	0.620762	0.56734	946	tags=51%, list=31%, signal=36%	20305/20308/12363/12475/66107/11502/56484/21937/93759/24047/100040035/18035/20307/15257/11797/16452/20698/14466/240255/12675	Ccl6/Ccl9/Casp4/Cd14/Wfdc21/Adam9/Foxo3/Tnfrsf1a/Sirt1/Ccl19/Gm2564/Nfkbia/Ccl8/Hipk1/Birc2/Jak2/Sphk1/Gba/Ythdc2/Chuk
GO_negative_regulation_of_cation_transmembrane_transport	GO_negative_regulation_of_cation_transmembrane_transport	16	-0.324328	-1.31642	0.149837	0.620762	0.56734	598	tags=44%, list=20%, signal=35%	69106/18754/13489/105675/14167/16509/56437	Stoml1/Prkce/Drd2/Ppif/Fgf12/Kcne1/Rrad
GO_Golgi_membrane	GO_Golgi_membrane	27	0.339088	1.31451	0.150336	0.620762	0.56734	497	tags=30%, list=16%, signal=25%	13106/230379/17158/17155/18550/208449/235416/21937	Cyp2e1/Acer2/Man2a1/Man1a/Furin/Sgms1/Lman1l/Tnfrsf1a
GO_regulation_of_peptide_hormone_secretion	GO_regulation_of_peptide_hormone_secretion	42	0.298917	1.31285	0.150754	0.620762	0.56734	460	tags=29%, list=15%, signal=25%	14645/16971/22228/11865/245049/19016/16367/16324/223775/15216/23830/214597	Glul/Lrp1/Ucp2/Arntl/Myrip/Pparg/Irs1/Inhbb/Pim3/Hfe/Capn10/Sidt2
GO_membrane_lipid_metabolic_process	GO_membrane_lipid_metabolic_process	36	0.309959	1.29696	0.150773	0.620762	0.56734	495	tags=28%, list=16%, signal=24%	13078/319660/241447/216892/230379/241230/26943/208449/12686/15211	Cyp1b1/Agmo/Cers6/Spns2/Acer2/St8sia6/Serinc3/Sgms1/Elovl3/Hexa
GO_negative_regulation_of_sequestering_of_calcium_ion	GO_negative_regulation_of_sequestering_of_calcium_ion	20	-0.291256	-1.26443	0.151079	0.620762	0.56734	209	tags=30%, list=7%, signal=28%	18754/13489/59091/12372/68460/23796	Prkce/Drd2/Jph2/Casq1/Dhrs7c/Aplnr
GO_regulation_of_sequestering_of_calcium_ion	GO_regulation_of_sequestering_of_calcium_ion	20	-0.291256	-1.26443	0.151079	0.620762	0.56734	209	tags=30%, list=7%, signal=28%	18754/13489/59091/12372/68460/23796	Prkce/Drd2/Jph2/Casq1/Dhrs7c/Aplnr
GO_sequestering_of_calcium_ion	GO_sequestering_of_calcium_ion	20	-0.291256	-1.26443	0.151079	0.620762	0.56734	209	tags=30%, list=7%, signal=28%	18754/13489/59091/12372/68460/23796	Prkce/Drd2/Jph2/Casq1/Dhrs7c/Aplnr
GO_embryonic_appendage_morphogenesis	GO_embryonic_appendage_morphogenesis	15	-0.330411	-1.32349	0.151703	0.62117	0.567713	59	tags=33%, list=2%, signal=33%	14609/14673/232174/242022/81896	Gja1/Gna12/Cyp26b1/Frem2/Ift122
GO_embryonic_limb_morphogenesis	GO_embryonic_limb_morphogenesis	15	-0.330411	-1.32349	0.151703	0.62117	0.567713	59	tags=33%, list=2%, signal=33%	14609/14673/232174/242022/81896	Gja1/Gna12/Cyp26b1/Frem2/Ift122
GO_sarcomere_organization	GO_sarcomere_organization	19	-0.344961	-1.47614	0.152668	0.62117	0.567713	340	tags=37%, list=11%, signal=33%	415115/11465/78321/21955/68760/13007/12372	Neurl2/Actg1/Ankrd23/Tnnt1/Synpo2l/Csrp1/Casq1
GO_cell_aging	GO_cell_aging	22	0.363733	1.33317	0.152682	0.62117	0.567713	636	tags=32%, list=21%, signal=25%	12575/50490/11865/66090/226026/93759/12534	Cdkn1a/Nox4/Arntl/Ypel3/Smc5/Sirt1/Cdk1
GO_regulation_of_T_cell_receptor_signaling_pathway	GO_regulation_of_T_cell_receptor_signaling_pathway	10	0.459129	1.33338	0.152799	0.62117	0.567713	198	tags=30%, list=6%, signal=28%	16854/208650/11486	Lgals3/Cblb/Ada
GO_astrocyte_differentiation	GO_astrocyte_differentiation	25	0.348265	1.32124	0.152909	0.62117	0.567713	671	tags=36%, list=22%, signal=28%	20201/20202/16971/11606/17190/14289/21898/20720/14184	S100a8/S100a9/Lrp1/Agt/Mbd1/Fpr2/Tlr4/Serpine2/Fgfr3
GO_clathrin-coated_vesicle	GO_clathrin-coated_vesicle	12	0.438615	1.34172	0.15303	0.62117	0.567713	1445	tags=92%, list=47%, signal=49%	16971/22371/18550/233489/17105/237504/94221/17110/20616/22134/22135	Lrp1/Vwf/Furin/Picalm/Lyz2/Rassf9/Gopc/Lyz1/Snap91/Tgoln1/Tgoln2
GO_positive_regulation_of_hormone_secretion	GO_positive_regulation_of_hormone_secretion	31	0.324709	1.31066	0.153153	0.62117	0.567713	389	tags=26%, list=13%, signal=23%	20750/14645/16971/245049/16367/16324/15216/23830	Spp1/Glul/Lrp1/Myrip/Irs1/Inhbb/Hfe/Capn10
GO_response_to_ischemia	GO_response_to_ischemia	11	-0.39309	-1.3437	0.153153	0.62117	0.567713	608	tags=45%, list=20%, signal=37%	56424/12282/105675/15277/13653	Stub1/Hyou1/Ppif/Hk2/Egr1
GO_vesicle-mediated_transport_in_synapse	GO_vesicle-mediated_transport_in_synapse	34	-0.243387	-1.27216	0.153509	0.621722	0.568217	838	tags=47%, list=27%, signal=35%	12387/67903/19339/20909/219228/72961/18441/18754/68404/20615/13489/238276/243547/11465/20528/11461	Ctnnb1/Gipc1/Rab3a/Stx4a/Pcdh17/Slc17a7/P2ry1/Prkce/Nrn1/Snapin/Drd2/Akap5/Grip2/Actg1/Slc2a4/Actb
GO_organic_hydroxy_compound_metabolic_process	GO_organic_hydroxy_compound_metabolic_process	83	0.253298	1.27527	0.154386	0.624134	0.570422	184	tags=13%, list=6%, signal=13%	13190/20887/11522/13106/22139/13078/54670/16971/19228/227399/230379	Dct/Sult1a1/Adh1/Cyp2e1/Ttr/Cyp1b1/Atp8b1/Lrp1/Pth1r/Tmlhe/Pcdh17/Ppip5k2/Acer2
GO_T_cell_homeostasis	GO_T_cell_homeostasis	12	0.438029	1.33992	0.154545	0.624134	0.570422	566	tags=50%, list=18%, signal=41%	14102/216892/12442/14605/381305/109594	Fas/Spns2/Ccnb2/Tsc22d3/Rc3h1/Lmo1
GO_negative_regulation_of_glial_cell_differentiation	GO_negative_regulation_of_glial_cell_differentiation	12	-0.360419	-1.30291	0.154971	0.6246	0.570848	251	tags=58%, list=8%, signal=54%	18096/12387/18109/14912/63953/15205/217166	Nkx6-1/Ctnnb1/Mycn/Nkx6-2/Dusp10/Hes1/Nr1d1
GO_response_to_antineoplastic_agent	GO_response_to_antineoplastic_agent	24	0.354945	1.33733	0.155102	0.6246	0.570848	302	tags=21%, list=10%, signal=19%	74747/15368/67731/67606/224008	Ddit4/Hmox1/Fbxo32/Fibin/Spidr
GO_response_to_wounding	GO_response_to_wounding	96	0.244179	1.2662	0.15625	0.627894	0.573859	380	tags=18%, list=12%, signal=16%	20202/15368/12575/21857/16948/319269/735280/16971/12845/22371/15982/12495/66175/12266/17390/12258/74145	S100a9/Hmox1/Cdkn1a/Timp1/Lox/A130040M12Rik/Mir675/Lrp1/Comp/Vwf/Ifrd1/Entpd1/Mustn1/C3/Mmp2/Serping1/F13a1
GO_vasculogenesis	GO_vasculogenesis	22	-0.279814	-1.27332	0.156364	0.627894	0.573859	266	tags=27%, list=9%, signal=25%	14164/18186/50754/16542/14463/23796	Fgf1/Nrp1/Fbxw7/Kdr/Gata4/Aplnr
GO_protein_localization_to_nucleus	GO_protein_localization_to_nucleus	52	0.2822	1.29858	0.157005	0.628692	0.574588	955	tags=44%, list=31%, signal=31%	12575/11815/235320/14645/11865/11606/16367/237082/18760/216190/223513/18708/93759/18035/12534/22590/22433/22687/20474/72135/70930/21849/105844	Cdkn1a/Apod/Zbtb16/Glul/Arntl/Agt/Irs1/Nxt2/Prkd1/Appl2/Abra/Pik3r1/Sirt1/Nfkbia/Cdk1/Xpa/Xbp1/Zpr1/Six4/Pygo1/Nol8/Trim28/Card10
GO_positive_regulation_of_cardiac_muscle_cell_apoptotic_process	GO_positive_regulation_of_cardiac_muscle_cell_apoptotic_process	12	0.435249	1.33142	0.157576	0.628692	0.574588	247	tags=25%, list=8%, signal=23%	12176/67731/11606	Bnip3/Fbxo32/Agt
GO_syntaxin_binding	GO_syntaxin_binding	12	0.435988	1.33368	0.157576	0.628692	0.574588	1432	tags=92%, list=47%, signal=49%	17918/19341/20912/353170/378431/11303/20740/20955/78808/53331/22249	Myo5a/Rab4a/C230007H23Rik/Stxbp3/Txlng/Txlnb/Abca1/Sptan1/Vamp7/Stxbp5/Stx7/Unc13b
GO_monovalent_inorganic_cation_homeostasis	GO_monovalent_inorganic_cation_homeostasis	29	0.326898	1.29356	0.157616	0.628692	0.574588	575	tags=31%, list=19%, signal=25%	27273/12351/16493/20393/11606/53419/20272/235380/211286	Pdk4/Car4/Kcna5/Sgk1/Agt/Corin/Scn7a/Dmxl2/Cln5
GO_anchored_component_of_membrane	GO_anchored_component_of_membrane	32	-0.25391	-1.30175	0.157895	0.628692	0.574588	470	tags=34%, list=15%, signal=29%	14276/68404/65079/244058/23936/69550/68311/12554/74762/111368/26434	Folr2/Nrn1/Rtn4r/Rgma/Lynx1/Tspyl5/Bst2/Lypd2/Cdh13/Mdga1/Prn/Prnd
GO_regulation_of_T_cell_differentiation	GO_regulation_of_T_cell_differentiation	32	-0.252242	-1.2932	0.157895	0.628692	0.574588	238	tags=22%, list=8%, signal=20%	12522/63953/20850/320404/232174/14960/16149	Cd83/Dusp10/Stat5a/Itpkb/Cyp26b1/H2-Aa/Cd74
GO_cell_redox_homeostasis	GO_cell_redox_homeostasis	10	-0.394204	-1.30625	0.158358	0.62965	0.575463	900	tags=60%, list=29%, signal=42%	73046/100126824/105245/66958/93692/72736	Glrx5/Sco2/Txndc5/Tmx2/Glrx/Tmx1
GO_response_to_dexamethasone	GO_response_to_dexamethasone	12	0.432336	1.32251	0.159091	0.629701	0.57551	280	tags=25%, list=9%, signal=23%	74747/67731/67606	Ddit4/Fbxo32/Fibin
GO_polysaccharide_biosynthetic_process	GO_polysaccharide_biosynthetic_process	14	-0.34215	-1.32458	0.159375	0.629701	0.57551	319	tags=57%, list=10%, signal=51%	53412/16000/18591/15118/97440/69183/11651/217166	Ppp1r3c/Igf1/Pdgfb/Has3/B3gnt9/C1qtnf2/Akt1/Nr1d1
GO_positive_regulation_of_secretion_by_cell	GO_positive_regulation_of_secretion_by_cell	90	0.248029	1.26418	0.159488	0.629701	0.57551	656	tags=29%, list=21%, signal=23%	20750/50706/56620/16854/14645/11727/16971/12363/245049/12475/11606/16367/16324/15216/23830/66214/11502/63873/16190/16172/17394/93759/24047/21898/214855/16414	Spp1/Postn/Clec4n/Lgals3/Glul/Ang/Lrp1/Casp4/Myrip/Cd14/Agt/Irs1/Inhbb/Hfe/Capn10/Rgcc/Adam9/Trpv4/Appl2/Il4ra/Il17ra/Mmp8/Sirt1/Ccl19/Tlr4/Arid5a/Itgb2
GO_organic_anion_transmembrane_transporter_activity	GO_organic_anion_transmembrane_transporter_activity	25	0.346855	1.31589	0.159675	0.629701	0.57551	778	tags=44%, list=25%, signal=33%	75750/239273/20525/108116/72401/50934/17254/14411/11416/235504/234967	Slc10a6/Abcc4/Slc2a1/Slco3a1/Slc43a1/Slc7a8/Slc3a2/Slc6a12/Slc33a1/Slc17a5/Slc36a4
GO_regulation_of_neurotransmitter_transport	GO_regulation_of_neurotransmitter_transport	25	-0.263822	-1.25168	0.159696	0.629701	0.57551	557	tags=56%, list=18%, signal=46%	11540/12614/67903/19339/17260/18441/18754/68404/20615/13489/12922/20618/246049/30878	Adora2a/Celsr1/Gipc1/Rab3a/Mef2c/P2ry1/Prkce/Nrn1/Snapin/Drd2/Crhr2/Sncg/Slc36a2/Apln
GO_peptide_hormone_secretion	GO_peptide_hormone_secretion	50	0.2856	1.29771	0.159705	0.629701	0.57551	577	tags=32%, list=19%, signal=26%	14645/16971/22228/11865/245049/19016/16367/16324/223775/15216/23830/63873/214597/17918/13371/93759	Glul/Lrp1/Ucp2/Arntl/Myrip/Pparg/Irs1/Inhbb/Pim3/Hfe/Capn10/Trpv4/Sidt2/Myo5a/Dio2/Sirt1
GO_protein_dephosphorylation	GO_protein_dephosphorylation	55	-0.207935	-1.26642	0.16	0.629986	0.57577	923	tags=47%, list=30%, signal=34%	19267/19275/53412/243819/226591/69556/19049/23988/19252/75454/77976/110854/67446/240892/235584/13489/19244/19054/67181/18218/63953/11640/235542/71887/382051/22027	Rassf3/Ptpre/Ptprn/Ppp1r3c/Ppp6r1/Tiprl/Bod1/Ppp1r1b/Pin1/Dusp1/Phpt1/Nuak1/Ptpa/Dusp28/Dusp27/Dusp7/Drd2/Ptp4a2/Ppp2r3d/Ctdnep1/Dusp8/Dusp10/Akap1/Ppp2r3a/Ppm1j/Pdp2/Hsp90b1
GO_inclusion_body	GO_inclusion_body	18	0.382785	1.31441	0.160229	0.630011	0.575793	1292	tags=72%, list=42%, signal=42%	64209/15951/12759/233489/56480/192193/227154/19122/18412/68729/14775/56196/56812	Herpud1/Ifi204/Clu/Picalm/Tbk1/Edem1/Stradb/Prnp/Sqstm1/Trim37/Gpx1/Tdp2/Dnajb2
GO_sensory_perception_of_mechanical_stimulus	GO_sensory_perception_of_mechanical_stimulus	25	0.346478	1.31446	0.161028	0.632277	0.577864	655	tags=36%, list=21%, signal=29%	17869/15894/54670/244682/15211/71960/21898/224796/20720	Myc/Icam1/Atp8b1/Cntn5/Hexa/Myh14/Tlr4/Clic5/Serpine2
GO_import_into_nucleus	GO_import_into_nucleus	32	0.314848	1.28231	0.161499	0.632369	0.577948	472	tags=28%, list=15%, signal=24%	12575/11815/11865/11606/237082/18760/216190/223513/18708	Cdkn1a/Apod/Arntl/Agt/Nxt2/Prkd1/Appl2/Abra/Pik3r1
GO_protein_import_into_nucleus	GO_protein_import_into_nucleus	32	0.314848	1.28231	0.161499	0.632369	0.577948	472	tags=28%, list=15%, signal=24%	12575/11815/11865/11606/237082/18760/216190/223513/18708	Cdkn1a/Apod/Arntl/Agt/Nxt2/Prkd1/Appl2/Abra/Pik3r1
GO_cardiac_muscle_cell_action_potential_involved_in_contraction	GO_cardiac_muscle_cell_action_potential_involved_in_contraction	11	-0.385248	-1.31689	0.162162	0.63409	0.579521	458	tags=45%, list=15%, signal=39%	16480/12291/433809/16509/399548	Jup/Cacna1g/Rnf207/Kcne1/Scn4b
GO_negative_regulation_of_neuron_apoptotic_process	GO_negative_regulation_of_neuron_apoptotic_process	41	0.296792	1.29173	0.162643	0.635093	0.580438	247	tags=17%, list=8%, signal=16%	15368/12931/17748/14630/16971/11501/11606	Hmox1/Crlf1/Mt1/Gclm/Lrp1/Adam8/Agt
GO_brown_fat_cell_differentiation	GO_brown_fat_cell_differentiation	18	0.380927	1.30803	0.16309	0.635376	0.580696	783	tags=50%, list=26%, signal=37%	12176/76905/19016/12608/242864/63873/93759/11861/20341	Bnip3/Lrg1/Pparg/Cebpb/Napepld/Trpv4/Sirt1/Arl4a/Selenbp1
GO_membrane_protein_proteolysis	GO_membrane_protein_proteolysis	13	0.426355	1.34041	0.163174	0.635376	0.580696	437	tags=31%, list=14%, signal=26%	21857/110595/11501/11502	Timp1/Timp4/Adam8/Adam9
GO_amino_acid_transmembrane_transport	GO_amino_acid_transmembrane_transport	10	0.455586	1.32309	0.163389	0.635376	0.580696	778	tags=60%, list=25%, signal=45%	11606/100604/50934/17254/241296/234967	Agt/Lrrc8c/Slc7a8/Slc3a2/Lrrc8a/Slc36a4
GO_protein_targeting	GO_protein_targeting	49	-0.212087	-1.25469	0.164021	0.63687	0.582062	1535	tags=76%, list=50%, signal=38%	54208/107305/17969/224454/70297/12177/192232/208884/20787/16500/24071/27058/83397/54128/66437/14360/381038/19298/53412/21854/15481/67903/15510/53612/68512/56322/67095/13830/20296/14276/67105/53333/30058/238276/641376/50754/16509	Arl6ip1/Vps37c/Ncf1/Zdhhc14/Gcc2/Bnip3l/Hps4/Zdhhc9/Srebf1/Kcnb1/Synj2bp/Srp9/Akap12/Pmm2/Fis1/Fyn/Parl/Pex19/Ppp1r3c/Timm17a/Hspa8/Gipc1/Hspd1/Vti1b/Tomm5/Timm22/Trak1/Stom/Ccl2/Folr2/Timm21/Tomm40/Timm8a1/Akap5/Tomm40l/Fbxw7/Kcne1
GO_salivary_gland_development	GO_salivary_gland_development	10	-0.387403	-1.28371	0.164223	0.63687	0.582062	1116	tags=70%, list=36%, signal=45%	18028/77411/20348/18591/18186/18590/67784	Nfib/Esrp2/Sema3c/Pdgfb/Nrp1/Pdgfa/Plxnd1
GO_dioxygenase_activity	GO_dioxygenase_activity	19	0.375766	1.31414	0.165035	0.63788	0.582985	341	tags=26%, list=11%, signal=24%	12583/69656/210530/227696/19224	Cdo1/Pir/P3h2/Phyhd1/Ptgs1
GO_lipid_transporter_activity	GO_lipid_transporter_activity	23	0.353249	1.31233	0.165301	0.63788	0.582985	574	tags=30%, list=19%, signal=25%	75750/54670/216892/239273/18671/18828/52857	Slc10a6/Atp8b1/Spns2/Abcc4/Abcb1a/Plscr2/Gramd1a
GO_regulation_of_osteoblast_differentiation	GO_regulation_of_osteoblast_differentiation	26	0.340201	1.29566	0.165301	0.63788	0.582985	360	tags=27%, list=12%, signal=24%	68588/12609/15951/29806/18760/387210/12608	Cthrc1/Cebpd/Ifi204/Limd1/Prkd1/Mir214/Cebpb
GO_negative_regulation_of_leukocyte_activation	GO_negative_regulation_of_leukocyte_activation	38	0.302873	1.28468	0.165385	0.63788	0.582985	530	tags=34%, list=17%, signal=29%	15368/14102/16854/208650/19016/12608/224792/15216/278180/16190/93695/22259/381305	Hmox1/Fas/Lgals3/Cblb/Pparg/Cebpb/Adgrf5/Hfe/Vsig4/Appl2/Il4ra/Gpnmb/Nr1h3/Rc3h1
GO_regulation_of_macrophage_activation	GO_regulation_of_macrophage_activation	13	0.424461	1.33445	0.166168	0.639395	0.584369	1070	tags=77%, list=35%, signal=50%	16803/19016/224792/16190/22259/17394/21898/20698/14824/231130	Lbp/Pparg/Adgrf5/Appl2/Il4ra/Nr1h3/Mmp8/Tlr4/Sphk1/Grn/Tnip2
GO_hormone_metabolic_process	GO_hormone_metabolic_process	41	0.295458	1.28592	0.166455	0.639395	0.584369	387	tags=22%, list=13%, signal=19%	20750/20887/11522/22139/13078/11606/18550/53419/15216	Spp1/Sult1a1/Adh1/Ttr/Cyp1b1/Agt/Furin/Corin/Hfe
GO_protein_kinase_B_signaling	GO_protein_kinase_B_signaling	41	0.295507	1.28614	0.166455	0.639395	0.584369	279	tags=17%, list=9%, signal=16%	17392/16948/22436/50490/11501/140742/16367	Mmp3/Lox/Xdh/Nox4/Adam8/Sesn1/Irs1
GO_presynapse_organization	GO_presynapse_organization	10	-0.386984	-1.28232	0.167155	0.640215	0.585119	618	tags=50%, list=20%, signal=40%	219228/20615/225875/272381/74762	Pcdh17/Snapin/Lrfn4/Lrrc4b/Mdga1
GO_negative_regulation_of_immune_system_process	GO_negative_regulation_of_immune_system_process	91	0.244553	1.25023	0.167247	0.640215	0.585119	530	tags=27%, list=17%, signal=23%	15368/11815/235320/17869/14102/16854/208650/93694/11486/19016/73914/12608/12258/224792/15216/278180/71183/17965/12768/14605/16190/93695/18708/22259/381305	Hmox1/Apod/Zbtb16/Myc/Fas/Lgals3/Cblb/Clec2d/Ada/Pparg/Irak3/Cebpb/Serping1/Adgrf5/Hfe/Vsig4/Clec12b/Nbl1/Ccr1/Tsc22d3/Appl2/Il4ra/Gpnmb/Pik3r1/Nr1h3/Rc3h1
GO_monocarboxylic_acid_transport	GO_monocarboxylic_acid_transport	24	0.350588	1.32091	0.167347	0.640215	0.585119	499	tags=29%, list=16%, signal=25%	75750/17869/239273/19016/108116/66350/11520	Slc10a6/Myc/Abcc4/Pparg/Slco3a1/Pla2g12a/Plin2
GO_neurotransmitter_biosynthetic_process	GO_neurotransmitter_biosynthetic_process	25	0.344758	1.30793	0.167794	0.64106	0.585892	868	tags=52%, list=28%, signal=38%	13078/15894/11606/12759/19288/17394/21898/16414/24088/12257/56448/16452/18764	Cyp1b1/Icam1/Agt/Clu/Ptx3/BC005512/Fam71a/Mmp8/Tlr4/Itgb2/Scyl3/Tlr2/Tspo/Cyp2d22/Jak2/Pkd2
GO_endoplasmic_reticulum_to_Golgi_vesicle-mediated_transport	GO_endoplasmic_reticulum_to_Golgi_vesicle-mediated_transport	18	-0.299837	-1.26805	0.168317	0.64125	0.586065	1336	tags=78%, list=44%, signal=44%	56418/11733/11840/70361/66191/76308/110379/59005/57785/17083/53612/12282/66913/105785	Ykt6/Ank1/Arf1/Lman1/Ier3ip1/Rab1b/Sec13/Trappc2l/Rangrf/Tmed1/Hook2/Vti1b/Hyou1/Kdelr2/Kdelr3
GO_vascular_endothelial_growth_factor_receptor_signaling_pathway	GO_vascular_endothelial_growth_factor_receptor_signaling_pathway	18	-0.299347	-1.26598	0.168317	0.64125	0.586065	268	tags=28%, list=9%, signal=25%	22340/18186/14172/16542/260299	Vegfb/Nrp1/Fgf18/Kdr/Cadm4
GO_phagocytosis	GO_phagocytosis	51	0.279349	1.27623	0.168704	0.64125	0.586065	1439	tags=69%, list=47%, signal=37%	11625/16971/16803/14131/19016/12266/19288/216190/69288/22259/14289/21898/14130/17874/16414/24088/16186/20698/21817/17289/11745/11303/66205/20955/19211/14127/12491/18613/320832/20963/19128/16952/19349/70676/110279	Ahsg/Lrp1/Lbp/Fcgr3/Pparg/C3/Ptx3/BC005512/Fam71a/Appl2/Rhobtb1/Nr1h3/Fpr2/Tlr4/Fcgr2b/Myd88/Itgb2/Scyl3/Tlr2/Il2rg/Sphk1/Tgm2/Mertk/Anxa3/Abca1/Cd302/Vamp7/Pten/Fcer1g/Cd36/Pecam1/Sirpb1a/Syk/Pros1/Anxa1/Rab7/Gulp1/Bcr
GO_regulation_of_postsynaptic_membrane_potential	GO_regulation_of_postsynaptic_membrane_potential	14	-0.341106	-1.32054	0.16875	0.64125	0.586065	561	tags=57%, list=18%, signal=47%	11540/63959/72961/17260/243547/13048/11554/24012	Adora2a/Slc29a1/Slc17a7/Mef2c/Grip2/Cux2/Adrb1/Rgs7/Zfp119b
GO_cellular_response_to_interleukin-1	GO_cellular_response_to_interleukin-1	23	0.352273	1.3087	0.169399	0.642853	0.58753	624	tags=43%, list=20%, signal=35%	20210/20305/20308/73914/12608/381305/16178/24047/100040035/20307	Saa3/Ccl6/Ccl9/Irak3/Cebpb/Rc3h1/Il1r2/Ccl19/Gm2564/Ccl8
GO_regulation_of_alpha-beta_T_cell_activation	GO_regulation_of_alpha-beta_T_cell_activation	20	0.367907	1.31109	0.16989	0.643852	0.588443	581	tags=45%, list=19%, signal=37%	235320/208650/80859/11486/18950/15216/16190/381305/24047	Zbtb16/Cblb/Nfkbiz/Ada/Pnp/Hfe/Appl2/Il4ra/Rc3h1/Ccl19
GO_macroautophagy	GO_macroautophagy	45	0.28586	1.26787	0.170426	0.645022	0.589512	592	tags=27%, list=19%, signal=22%	15368/12176/57436/60599/13179/140742/78610/52331/56480/51897/93759/56312	Hmox1/Bnip3/Gabarapl1/Trp53inp1/Dcn/Sesn1/Uvrag/Stbd1/Tbk1/Atg13/Sirt1/Nupr1
GO_purine_ribonucleoside_binding	GO_purine_ribonucleoside_binding	56	-0.202007	-1.23397	0.171271	0.64649	0.590854	471	tags=29%, list=15%, signal=25%	22154/77015/18102/19332/14228/214952/22151/11841/14673/22142/22144/55932/22143/56437/53857/22145	Tubb5/Mpped2/Nme1/Rab20/Fkbp4/Rhot2/Tubb2a/Arf2/Gna12/Tuba1a/Tuba3a/Gbp3/Tuba1b/Rrad/Tuba8/Tuba4a
GO_ribonucleoside_binding	GO_ribonucleoside_binding	56	-0.202007	-1.23397	0.171271	0.64649	0.590854	471	tags=29%, list=15%, signal=25%	22154/77015/18102/19332/14228/214952/22151/11841/14673/22142/22144/55932/22143/56437/53857/22145	Tubb5/Mpped2/Nme1/Rab20/Fkbp4/Rhot2/Tubb2a/Arf2/Gna12/Tuba1a/Tuba3a/Gbp3/Tuba1b/Rrad/Tuba8/Tuba4a
GO_cyclin-dependent_protein_serine/threonine_kinase_regulator_activity	GO_cyclin-dependent_protein_serine/threonine_kinase_regulator_activity	11	0.435951	1.30798	0.171898	0.647995	0.59223	425	tags=36%, list=14%, signal=31%	12575/12452/12442/66197	Cdkn1a/Ccng2/Ccnb2/Cks2
GO_cellular_response_to_unfolded_protein	GO_cellular_response_to_unfolded_protein	24	0.345903	1.30326	0.172789	0.650487	0.594507	1004	tags=58%, list=33%, signal=40%	64209/69310/15482/73316/17872/18708/77128/80517/22433/231630/18858/226641/116891/12364	Herpud1/Pacrg/Hspa1l/Calr3/Ppp1r15a/Pik3r1/Crebrf/Herpud2/Xbp1/Ficd/Pmp22/Atf6/Derl2/Casp12
GO_mesonephros_development	GO_mesonephros_development	26	0.337816	1.28658	0.173497	0.65142	0.59536	260	tags=19%, list=8%, signal=18%	12931/235320/17869/11606/12359	Crlf1/Zbtb16/Myc/Agt/Cat
GO_regulation_of_macroautophagy	GO_regulation_of_macroautophagy	23	0.350026	1.30035	0.173497	0.65142	0.59536	592	tags=30%, list=19%, signal=25%	15368/12176/13179/140742/56480/93759/56312	Hmox1/Bnip3/Dcn/Sesn1/Tbk1/Sirt1/Nupr1
GO_positive_regulation_of_glucose_transmembrane_transport	GO_positive_regulation_of_glucose_transmembrane_transport	14	0.407	1.31557	0.174487	0.653583	0.597337	389	tags=36%, list=13%, signal=31%	66277/11754/16367/12266/23830	Klf15/Aoc3/Irs1/C3/Capn10
GO_production_of_molecular_mediator_involved_in_inflammatory_response	GO_production_of_molecular_mediator_involved_in_inflammatory_response	18	0.375037	1.28781	0.174535	0.653583	0.597337	639	tags=44%, list=21%, signal=35%	11815/16803/216190/16190/16172/16178/21898/17874	Apod/Lbp/Appl2/Appl2/Il4ra/Il17ra/Il1r2/Tlr4/Myd88
GO_negative_regulation_of_hormone_secretion	GO_negative_regulation_of_hormone_secretion	19	0.372622	1.30314	0.174825	0.653805	0.597539	672	tags=42%, list=22%, signal=33%	22228/19016/16367/16324/223775/12952/93759/16009	Ucp2/Pparg/Irs1/Inhbb/Pim3/Cry1/Sirt1/Igfbp3
GO_regulation_of_lymphocyte_apoptotic_process	GO_regulation_of_lymphocyte_apoptotic_process	15	0.402689	1.31593	0.175258	0.654111	0.597819	452	tags=40%, list=15%, signal=34%	17869/16854/11486/11501/18950/14605	Myc/Lgals3/Ada/Adam8/Pnp/Tsc22d3
GO_purine_nucleoside_diphosphate_metabolic_process	GO_purine_nucleoside_diphosphate_metabolic_process	22	0.357287	1.30954	0.176066	0.654111	0.597819	233	tags=18%, list=8%, signal=17%	74747/17869/12495/209692	Ddit4/Myc/Entpd1/Dhtkd1
GO_purine_ribonucleoside_diphosphate_metabolic_process	GO_purine_ribonucleoside_diphosphate_metabolic_process	22	0.357287	1.30954	0.176066	0.654111	0.597819	233	tags=18%, list=8%, signal=17%	74747/17869/12495/209692	Ddit4/Myc/Entpd1/Dhtkd1
GO_ribonucleoside_diphosphate_metabolic_process	GO_ribonucleoside_diphosphate_metabolic_process	22	0.357287	1.30954	0.176066	0.654111	0.597819	233	tags=18%, list=8%, signal=17%	74747/17869/12495/209692	Ddit4/Myc/Entpd1/Dhtkd1
GO_inner_ear_receptor_cell_differentiation	GO_inner_ear_receptor_cell_differentiation	11	0.434645	1.30406	0.176383	0.654111	0.597819	671	tags=45%, list=22%, signal=36%	68588/54670/15213/224796/14184	Cthrc1/Atp8b1/Hey1/Clic5/Fgfr3
GO_reactive_nitrogen_species_metabolic_process	GO_reactive_nitrogen_species_metabolic_process	24	0.345671	1.30239	0.176871	0.654111	0.597819	868	tags=50%, list=28%, signal=36%	13078/15894/11606/12759/19288/17394/21898/16414/24088/12257/16452/18764	Cyp1b1/Icam1/Agt/Clu/Ptx3/BC005512/Fam71a/Mmp8/Tlr4/Itgb2/Scyl3/Tlr2/Tspo/Jak2/Pkd2
GO_CD4-positive,_alpha-beta_T_cell_differentiation	GO_CD4-positive,_alpha-beta_T_cell_differentiation	12	0.423828	1.29648	0.177273	0.654111	0.597819	797	tags=58%, list=26%, signal=43%	80859/12051/16190/381305/24047/23882/16186	Nfkbiz/Bcl3/Appl2/Il4ra/Rc3h1/Ccl19/Gadd45g/Il2rg
GO_neurotransmitter_metabolic_process	GO_neurotransmitter_metabolic_process	31	0.31591	1.27515	0.177606	0.654111	0.597819	868	tags=48%, list=28%, signal=35%	13078/15894/11606/12759/19288/17394/21898/104174/16414/140483/24088/12257/56448/16452/18764	Cyp1b1/Icam1/Agt/Clu/Ptx3/BC005512/Fam71a/Mmp8/Tlr4/Gldc/Itgb2/Hnmt/Scyl3/Tlr2/Tspo/Cyp2d22/Jak2/Pkd2
GO_glucose_transmembrane_transport	GO_glucose_transmembrane_transport	28	0.325622	1.27823	0.178046	0.654111	0.597819	420	tags=32%, list=14%, signal=28%	17869/66277/11754/16367/12266/20525/23830/216190/13617	Myc/Klf15/Aoc3/Irs1/C3/Slc2a1/Capn10/Appl2/Ednra
GO_hexose_transmembrane_transport	GO_hexose_transmembrane_transport	28	0.325622	1.27823	0.178046	0.654111	0.597819	420	tags=32%, list=14%, signal=28%	17869/66277/11754/16367/12266/20525/23830/216190/13617	Myc/Klf15/Aoc3/Irs1/C3/Slc2a1/Capn10/Appl2/Ednra
GO_monosaccharide_transmembrane_transport	GO_monosaccharide_transmembrane_transport	28	0.325622	1.27823	0.178046	0.654111	0.597819	420	tags=32%, list=14%, signal=28%	17869/66277/11754/16367/12266/20525/23830/216190/13617	Myc/Klf15/Aoc3/Irs1/C3/Slc2a1/Capn10/Appl2/Ednra
GO_positive_regulation_of_alpha-beta_T_cell_differentiation	GO_positive_regulation_of_alpha-beta_T_cell_differentiation	13	0.413644	1.30045	0.178144	0.654111	0.597819	581	tags=46%, list=19%, signal=38%	235320/80859/11486/18950/16190/24047	Zbtb16/Nfkbiz/Ada/Pnp/Appl2/Il4ra/Ccl19
GO_circadian_behavior	GO_circadian_behavior	12	-0.356372	-1.28828	0.178363	0.654111	0.597819	204	tags=42%, list=7%, signal=39%	13489/18628/229599/217166/13653	Drd2/Per3/Ciart/Nr1d1/Egr1
GO_rhythmic_behavior	GO_rhythmic_behavior	12	-0.356372	-1.28828	0.178363	0.654111	0.597819	204	tags=42%, list=7%, signal=39%	13489/18628/229599/217166/13653	Drd2/Per3/Ciart/Nr1d1/Egr1
GO_negative_regulation_of_blood_vessel_morphogenesis	GO_negative_regulation_of_blood_vessel_morphogenesis	27	0.329992	1.27925	0.178523	0.654111	0.597819	402	tags=26%, list=13%, signal=23%	22436/21826/11606/13179/19016/18054/66214	Xdh/Thbs2/Agt/Dcn/Pparg/Ngp/Rgcc
GO_positive_regulation_of_reactive_oxygen_species_biosynthetic_process	GO_positive_regulation_of_reactive_oxygen_species_biosynthetic_process	20	0.364617	1.29937	0.179558	0.654111	0.597819	868	tags=55%, list=28%, signal=40%	15894/11606/12759/19288/56484/17394/21898/16414/24088/16452/18764	Icam1/Agt/Clu/Ptx3/BC005512/Fam71a/Foxo3/Mmp8/Tlr4/Itgb2/Scyl3/Tlr2/Jak2/Pkd2
GO_mitotic_spindle	GO_mitotic_spindle	17	0.382708	1.30013	0.179598	0.654111	0.597819	868	tags=47%, list=28%, signal=34%	74393/14579/329152/12534/12332/71877/20843/18764	Map10/Gem/Hecw2/Cdk1/Capg/Efhc1/Stag2/Shroom4/Pkd2
GO_regulation_of_myeloid_leukocyte_differentiation	GO_regulation_of_myeloid_leukocyte_differentiation	24	-0.268965	-1.25713	0.179775	0.654111	0.597819	82	tags=21%, list=3%, signal=20%	50754/20850/14281/170826/16149	Fbxw7/Stat5a/Fos/Ppargc1b/Cd74
GO_muscle_fiber_development	GO_muscle_fiber_development	11	0.433508	1.30066	0.180867	0.654111	0.597819	1266	tags=91%, list=41%, signal=54%	16948/12845/22223/17996/233199/18858/57784/20471/12159/14775	Lox/Comp/Uchl1/Neb/Mybpc2/Pmp22/Bin3/Six1/Bmp4/Gpx1
GO_regulation_of_cellular_response_to_growth_factor_stimulus	GO_regulation_of_cellular_response_to_growth_factor_stimulus	57	0.267599	1.25839	0.180941	0.654111	0.597819	458	tags=26%, list=15%, signal=23%	16948/22436/55985/735280/76905/66695/11606/77794/13179/18550/14205/68010/17684/17965/68371	Lox/Xdh/Cxcl13/Mir675/Lrg1/Aspn/Agt/Adamtsl2/Dcn/Furin/Vegfd/Bambi/Susd6/Cited2/Nbl1/Pbld1
GO_response_to_acid_chemical	GO_response_to_acid_chemical	57	0.26836	1.26197	0.180941	0.654111	0.597819	365	tags=21%, list=12%, signal=19%	17392/12583/11522/27273/230379/19016/140742/12832/16367/387210/12608/17390	Mmp3/Cdo1/Adh1/Pdk4/Acer2/Pparg/Sesn1/Col5a2/Irs1/Mir214/Cebpb/Mmp2
GO_positive_regulation_of_nitric_oxide_biosynthetic_process	GO_positive_regulation_of_nitric_oxide_biosynthetic_process	17	0.381808	1.29707	0.181034	0.654111	0.597819	868	tags=59%, list=28%, signal=42%	15894/11606/12759/19288/17394/21898/16414/24088/16452/18764	Icam1/Agt/Clu/Ptx3/BC005512/Fam71a/Mmp8/Tlr4/Itgb2/Scyl3/Tlr2/Jak2/Pkd2
GO_positive_regulation_of_nitric_oxide_metabolic_process	GO_positive_regulation_of_nitric_oxide_metabolic_process	17	0.381808	1.29707	0.181034	0.654111	0.597819	868	tags=59%, list=28%, signal=42%	15894/11606/12759/19288/17394/21898/16414/24088/16452/18764	Icam1/Agt/Clu/Ptx3/BC005512/Fam71a/Mmp8/Tlr4/Itgb2/Scyl3/Tlr2/Jak2/Pkd2
GO_integral_component_of_postsynaptic_membrane	GO_integral_component_of_postsynaptic_membrane	18	-0.293854	-1.24275	0.181518	0.654111	0.597819	1518	tags=78%, list=50%, signal=39%	19268/68585/12558/65945/12725/107831/18187/11540/219228/13489/225875/13643/18186/272381	Ptprf/Rtn4/Cdh2/Clstn1/Clcn3/Adgrb1/Nrp2/Adora2a/Pcdh17/Drd2/Lrfn4/Efnb3/Nrp1/Lrrc4b
GO_intrinsic_component_of_postsynaptic_membrane	GO_intrinsic_component_of_postsynaptic_membrane	18	-0.293854	-1.24275	0.181518	0.654111	0.597819	1518	tags=78%, list=50%, signal=39%	19268/68585/12558/65945/12725/107831/18187/11540/219228/13489/225875/13643/18186/272381	Ptprf/Rtn4/Cdh2/Clstn1/Clcn3/Adgrb1/Nrp2/Adora2a/Pcdh17/Drd2/Lrfn4/Efnb3/Nrp1/Lrrc4b
GO_memory	GO_memory	19	-0.327181	-1.40006	0.182149	0.654111	0.597819	232	tags=47%, list=8%, signal=44%	16000/19049/72961/13489/13048/13166/11554/18205/13653	Igf1/Ppp1r1b/Slc17a7/Drd2/Cux2/Dbh/Adrb1/Ntf3/Egr1
GO_lipid_translocation	GO_lipid_translocation	11	0.43136	1.29421	0.182362	0.654111	0.597819	445	tags=36%, list=15%, signal=31%	54670/231287/18671/18828	Atp8b1/Atp10d/Abcb1a/Plscr2
GO_phospholipid_translocation	GO_phospholipid_translocation	11	0.43136	1.29421	0.182362	0.654111	0.597819	445	tags=36%, list=15%, signal=31%	54670/231287/18671/18828	Atp8b1/Atp10d/Abcb1a/Plscr2
GO_negative_regulation_of_protein_depolymerization	GO_negative_regulation_of_protein_depolymerization	16	-0.313473	-1.27237	0.18241	0.654111	0.597819	76	tags=31%, list=2%, signal=31%	12631/22003/20739/50874/320502	Cfl1/Tpm1/Spta1/Tmod4/Lmod3
GO_regulation_of_myeloid_leukocyte_mediated_immunity	GO_regulation_of_myeloid_leukocyte_mediated_immunity	15	0.4008	1.30976	0.182622	0.654111	0.597819	656	tags=40%, list=21%, signal=32%	15368/14131/12266/16190/14825/16414	Hmox1/Fcgr3/C3/Appl2/Il4ra/Cxcl1/Itgb2
GO_amine_metabolic_process	GO_amine_metabolic_process	13	0.412351	1.29638	0.182635	0.654111	0.597819	787	tags=54%, list=26%, signal=40%	11754/21743/105501/242864/140483/56448/20603	Aoc3/Inmt/Abhd4/Napepld/Hnmt/Cyp2d22/Sms
GO_regulation_of_hormone_metabolic_process	GO_regulation_of_hormone_metabolic_process	11	-0.375401	-1.28323	0.183183	0.654111	0.597819	782	tags=45%, list=26%, signal=34%	16000/56424/11928/14695/13653	Igf1/Stub1/Atp1a1/Gnb3/Egr1
GO_amyloid-beta_clearance	GO_amyloid-beta_clearance	12	0.421377	1.28899	0.183333	0.654111	0.597819	1410	tags=83%, list=46%, signal=45%	16971/12759/12266/233489/16414/16001/15979/12273/12491/16337	Lrp1/Clu/C3/Picalm/Itgb2/Igf1r/Ifngr1/C5ar1/Cd36/Insr
GO_regulation_of_collagen_metabolic_process	GO_regulation_of_collagen_metabolic_process	12	0.421307	1.28877	0.183333	0.654111	0.597819	857	tags=58%, list=28%, signal=42%	74155/76293/19016/66214/14184/14718/22352	Errfi1/Mfap4/Pparg/Rgcc/Fgfr3/Got1/Vim
GO_monosaccharide_metabolic_process	GO_monosaccharide_metabolic_process	57	0.267277	1.25687	0.183353	0.654111	0.597819	577	tags=32%, list=19%, signal=26%	11815/27273/17869/17158/212980/16367/18708/12952/394436/394430/22236/394433/94284/394435/394432/394434/29858/93759	Apod/Pdk4/Myc/Man2a1/Slc45a3/Irs1/Pik3r1/Cry1/Ugt1a1/Ugt1a10/Ugt1a2/Ugt1a5/Ugt1a6a/Ugt1a6b/Ugt1a7c/Ugt1a9/Pmm1/Sirt1
GO_NAD_binding	GO_NAD_binding	15	0.398104	1.30095	0.184094	0.654111	0.597819	657	tags=40%, list=21%, signal=32%	11522/11761/269378/22235/93759/11668	Adh1/Aox1/Ahcy/Ugdh/Sirt1/Aldh1a1
GO_cellular_senescence	GO_cellular_senescence	15	0.397966	1.3005	0.184094	0.654111	0.597819	577	tags=33%, list=19%, signal=27%	12575/11865/66090/226026/93759	Cdkn1a/Arntl/Ypel3/Smc5/Sirt1
GO_cysteine-type_endopeptidase_activity	GO_cysteine-type_endopeptidase_activity	15	0.39849	1.30221	0.184094	0.654111	0.597819	604	tags=40%, list=20%, signal=32%	12363/22223/13039/23830/13040/170822	Casp4/Uchl1/Ctsl/Capn10/Ctss/Usp33
GO_regulation_of_hemostasis	GO_regulation_of_hemostasis	15	0.399633	1.30595	0.184094	0.654111	0.597819	655	tags=40%, list=21%, signal=32%	20202/12845/12258/21898/21824/20720	S100a9/Comp/Serping1/Tlr4/Thbd/Serpine2
GO_neuron_death	GO_neuron_death	88	0.241414	1.22833	0.184149	0.654111	0.597819	497	tags=22%, list=16%, signal=19%	74747/15368/12931/12176/17748/14102/14630/16971/11501/11606/12759/20310/12608/65020/56484/93695/233489/244579/21937	Ddit4/Hmox1/Crlf1/Bnip3/Mt1/Fas/Gclm/Lrp1/Adam8/Agt/Clu/Cxcl2/Cebpb/Zfp110/Foxo3/Gpnmb/Picalm/Tox3/Tnfrsf1a
GO_carboxylic_acid_transmembrane_transporter_activity	GO_carboxylic_acid_transmembrane_transporter_activity	17	0.377653	1.28295	0.185345	0.65671	0.600194	778	tags=47%, list=25%, signal=35%	75750/239273/72401/50934/17254/14411/235504/234967	Slc10a6/Abcc4/Slc43a1/Slc7a8/Slc3a2/Slc6a12/Slc17a5/Slc36a4
GO_organic_acid_transmembrane_transporter_activity	GO_organic_acid_transmembrane_transporter_activity	17	0.377653	1.28295	0.185345	0.65671	0.600194	778	tags=47%, list=25%, signal=35%	75750/239273/72401/50934/17254/14411/235504/234967	Slc10a6/Abcc4/Slc43a1/Slc7a8/Slc3a2/Slc6a12/Slc17a5/Slc36a4
GO_protein_import	GO_protein_import	42	0.287189	1.26135	0.18593	0.657352	0.600781	611	tags=31%, list=20%, signal=25%	12575/11815/103737/11865/11606/12759/237082/18760/216190/223513/18708/68453/18035	Cdkn1a/Apod/Pex12/Arntl/Agt/Clu/Nxt2/Prkd1/Appl2/Abra/Pik3r1/Gpihbp1/Nfkbia
GO_steroid_metabolic_process	GO_steroid_metabolic_process	54	0.269512	1.25193	0.18599	0.657352	0.600781	260	tags=17%, list=8%, signal=16%	20750/20887/13106/13078/54670/13088/16971/11606/12359	Spp1/Sult1a1/Cyp2e1/Cyp1b1/Atp8b1/Cyp2b10/Lrp1/Agt/Cat
GO_coenzyme_metabolic_process	GO_coenzyme_metabolic_process	29	-0.253414	-1.27785	0.186235	0.657395	0.600821	452	tags=31%, list=15%, signal=27%	70025/52538/67800/104158/78038/14431/67876/68087/69564	Acot7/Acaa2/Dgat2/Ces1d/Mccc2/Gamt/Coq10b/Dcakd/Nmrk2
GO_negative_regulation_of_reactive_oxygen_species_metabolic_process	GO_negative_regulation_of_reactive_oxygen_species_metabolic_process	17	0.376518	1.2791	0.186782	0.657754	0.601149	41	tags=12%, list=1%, signal=12%	17392/12176	Mmp3/Bnip3
GO_regulation_of_carbohydrate_catabolic_process	GO_regulation_of_carbohydrate_catabolic_process	13	0.410693	1.29117	0.187126	0.657754	0.601149	85	tags=15%, list=3%, signal=15%	74747/17869	Ddit4/Myc
GO_regulation_of_fatty_acid_metabolic_process	GO_regulation_of_fatty_acid_metabolic_process	23	0.344657	1.2804	0.187158	0.657754	0.601149	652	tags=43%, list=21%, signal=34%	27273/212980/11606/19016/16367/387210/216190/22259/93759/228775	Pdk4/Slc45a3/Agt/Pparg/Irs1/Mir214/Appl2/Nr1h3/Sirt1/Trib3
GO_nuclear_receptor_binding	GO_nuclear_receptor_binding	24	-0.267424	-1.24993	0.187266	0.657754	0.601149	252	tags=21%, list=8%, signal=19%	66993/233908/230673/170826/15370	Smarcd3/Fus/Ipo13/Ppargc1b/Nr4a1
GO_positive_regulation_of_JNK_cascade	GO_positive_regulation_of_JNK_cascade	22	0.351688	1.28902	0.188446	0.661078	0.604186	1838	tags=95%, list=60%, signal=38%	63873/17394/24047/21898/14130/17874/665113/23882/245527/54324/26408/19766/19229/20963/17873/22041/26412/17969/26921/16906/15258	Trpv4/Mmp8/Ccl19/Tlr4/Fcgr2b/Myd88/Tnik/Gadd45g/Eda2r/Arhgef5/Map3k5/Ripk1/Ptk2b/Syk/Gadd45b/Trf/Map4k2/Ncf1/Map4k4/Lmnb1/Hipk2
GO_Notch_signaling_pathway	GO_Notch_signaling_pathway	31	0.312592	1.26176	0.189189	0.662865	0.605819	183	tags=16%, list=6%, signal=15%	50706/110595/16493/69065/67694	Postn/Timp4/Kcna5/Chac1/Ift74
GO_regulation_of_response_to_cytokine_stimulus	GO_regulation_of_response_to_cytokine_stimulus	24	0.341698	1.28741	0.190476	0.66457	0.607378	809	tags=50%, list=26%, signal=37%	12363/19016/13601/73914/77128/56480/16178/20564/21898/15257/24088/20698	Casp4/Pparg/Ecm1/Irak3/Crebrf/Tbk1/Il1r2/Slit3/Tlr4/Hipk1/Scyl3/Tlr2/Sphk1
GO_negative_regulation_of_blood_pressure	GO_negative_regulation_of_blood_pressure	10	-0.377844	-1.25204	0.190616	0.66457	0.607378	405	tags=40%, list=13%, signal=35%	13489/11554/30878/29856	Drd2/Adrb1/Apln/Smtn
GO_steroid_hormone_receptor_binding	GO_steroid_hormone_receptor_binding	20	-0.27838	-1.20853	0.190647	0.66457	0.607378	235	tags=25%, list=8%, signal=23%	14228/233908/230673/170826/15370	Fkbp4/Fus/Ipo13/Ppargc1b/Nr4a1
GO_B_cell_mediated_immunity	GO_B_cell_mediated_immunity	29	0.31714	1.25495	0.190728	0.66457	0.607378	639	tags=41%, list=21%, signal=33%	14102/12268/14131/12051/12266/12258/50908/16190/18733/17688/14130/17874	Fas/C4b/Fcgr3/Bcl3/C3/Serping1/C1s1/Appl2/Il4ra/Pirb/Msh6/Fcgr2b/Myd88
GO_immune_response-activating_signal_transduction	GO_immune_response-activating_signal_transduction	35	0.302563	1.25184	0.19085	0.66457	0.607378	1320	tags=66%, list=43%, signal=38%	16854/208650/80859/11486/216190/381305/14289/21898/14130/24088/227059/23880/107321/114774/19122/18755/237754/14127/13709/12494/12273/19697/20963	Lgals3/Cblb/Nfkbiz/Ada/Appl2/Rc3h1/Fpr2/Tlr4/Fcgr2b/Scyl3/Tlr2/Slc39a10/Fyb/Lpxn/Pawr/Prnp/Prkch/Btnl9/Fcer1g/Elf1/Cd38/C5ar1/Rela/Syk
GO_response_to_interleukin-1	GO_response_to_interleukin-1	27	0.32644	1.26548	0.191946	0.666319	0.608976	729	tags=44%, list=24%, signal=34%	20210/20305/20308/73914/12608/381305/16178/24047/100040035/20307/17874/14268	Saa3/Ccl6/Ccl9/Irak3/Cebpb/Rc3h1/Il1r2/Ccl19/Gm2564/Ccl8/Myd88/Fn1
GO_cellular_response_to_ketone	GO_cellular_response_to_ketone	20	0.359566	1.28136	0.191989	0.666319	0.608976	161	tags=15%, list=5%, signal=14%	74747/20750/67731	Ddit4/Spp1/Fbxo32
GO_regulation_of_G2/M_transition_of_mitotic_cell_cycle	GO_regulation_of_G2/M_transition_of_mitotic_cell_cycle	11	-0.373231	-1.27582	0.192192	0.666319	0.608976	252	tags=27%, list=8%, signal=25%	66993/30963/12443	Smarcd3/Hacd1/Ccnd1
GO_ATP_generation_from_ADP	GO_ATP_generation_from_ADP	17	0.373381	1.26844	0.192529	0.666319	0.608976	233	tags=18%, list=8%, signal=16%	74747/17869/209692	Ddit4/Myc/Dhtkd1
GO_glycolytic_process	GO_glycolytic_process	17	0.373381	1.26844	0.192529	0.666319	0.608976	233	tags=18%, list=8%, signal=16%	74747/17869/209692	Ddit4/Myc/Dhtkd1
GO_protein_self-association	GO_protein_self-association	11	0.42753	1.28272	0.192825	0.666339	0.608995	639	tags=45%, list=21%, signal=36%	19228/19016/269378/20525/17874	Pth1r/Tmlhe/NA/Pparg/Ahcy/Slc2a1/Myd88
GO_magnesium_ion_binding	GO_magnesium_ion_binding	33	0.304654	1.25045	0.193005	0.666339	0.608995	307	tags=18%, list=10%, signal=17%	53608/14645/26410/54670/14579/73914	Map3k6/Glul/Map3k8/Atp8b1/Gem/Irak3
GO_actin_filament_polymerization	GO_actin_filament_polymerization	43	-0.219119	-1.23533	0.193396	0.666875	0.609485	549	tags=35%, list=18%, signal=29%	211401/242894/260409/18754/12631/14784/18643/22003/20292/231830/73910/20739/50874/11629/320502	Mtss1/Actr3b/Cdc42ep3/Prkce/Cfl1/Grb2/Pfn1/Tpm1/Rasgef1b/Ccl11/Micall2/Arhgap18/Spta1/Tmod4/Aif1/Lmod3
GO_regulation_of_interleukin-6_production	GO_regulation_of_interleukin-6_production	31	0.309445	1.24905	0.194337	0.667418	0.609981	854	tags=48%, list=28%, signal=35%	96875/16803/73914/12608/14205/63873/21937/17394/21898/214855/17874/24088/22433/14466/12334	Prg4/Lbp/Irak3/Cebpb/Vegfd/Trpv4/Tnfrsf1a/Mmp8/Tlr4/Arid5a/Myd88/Scyl3/Tlr2/Xbp1/Gba/Capn2
GO_actin_filament_bundle_assembly	GO_actin_filament_bundle_assembly	41	0.286711	1.24785	0.194409	0.667418	0.609981	533	tags=29%, list=17%, signal=25%	268709/50490/320472/13609/13860/20410/66214/80880/104027/18708/11852/108100	Fam107a/Nox4/Ppm1e/S1pr1/Eps8/Sorbs3/Rgcc/Kank3/Synpo/Pik3r1/Rhob/Baiap2
GO_isomerase_activity	GO_isomerase_activity	32	0.307077	1.25066	0.19509	0.667418	0.609981	91	tags=12%, list=3%, signal=12%	13190/73075/19215/14229	Dct/Ppil6/Ptgds/Fkbp5
GO_negative_regulation_of_phosphorylation	GO_negative_regulation_of_phosphorylation	91	0.238961	1.22164	0.195122	0.667418	0.609981	852	tags=34%, list=28%, signal=25%	74747/12702/12575/22436/319520/56705/320472/74155/208650/22223/73914/17872/15259/70008/216505/68371/215748/93759/56312/21898/228775/16009/52468/224640/56458/23882/22433/211948/66971/14466/97064	Ddit4/Socs3/Cdkn1a/Xdh/Dusp4/Ranbp9/Ppm1e/Errfi1/Cblb/Uchl1/Irak3/Ppp1r15a/Hipk3/Ace2/Pik3ip1/Pbld1/Cnksr3/Sirt1/Nupr1/Tlr4/Trib3/Igfbp3/Ctdsp2/Lemd2/Foxo1/Gadd45g/Xbp1/Pde12/Cdk5rap1/Gba/Wwtr1
GO_drug_transmembrane_transport	GO_drug_transmembrane_transport	10	0.438697	1.27404	0.195159	0.667418	0.609981	412	tags=40%, list=13%, signal=35%	54670/11606/239273/18671	Atp8b1/Agt/Abcc4/Abcb1a
GO_neurotrophin_TRK_receptor_signaling_pathway	GO_neurotrophin_TRK_receptor_signaling_pathway	10	0.439018	1.27497	0.195159	0.667418	0.609981	247	tags=20%, list=8%, signal=18%	74747/11606	Ddit4/Agt
GO_GTP_binding	GO_GTP_binding	54	-0.197844	-1.21124	0.195402	0.667418	0.609981	416	tags=26%, list=14%, signal=23%	18102/19332/14228/214952/22151/11841/14673/22142/22144/55932/22143/56437/53857/22145	Nme1/Rab20/Fkbp4/Rhot2/Tubb2a/Arf2/Gna12/Tuba1a/Tuba3a/Gbp3/Tuba1b/Rrad/Tuba8/Tuba4a
GO_cell_migration_involved_in_sprouting_angiogenesis	GO_cell_migration_involved_in_sprouting_angiogenesis	16	-0.309264	-1.25528	0.19544	0.667418	0.609981	214	tags=31%, list=7%, signal=29%	11651/18186/50754/16542/15370	Akt1/Nrp1/Fbxw7/Kdr/Nr4a1
GO_coenzyme_biosynthetic_process	GO_coenzyme_biosynthetic_process	12	-0.350889	-1.26845	0.195906	0.667925	0.610444	128	tags=25%, list=4%, signal=24%	67876/68087/69564	Coq10b/Dcakd/Nmrk2
GO_lymphocyte_differentiation	GO_lymphocyte_differentiation	66	-0.186997	-1.20868	0.196319	0.667925	0.610444	171	tags=14%, list=6%, signal=13%	63953/15985/20850/320404/232174/14961/14960/16149/13653	Dusp10/Cd79b/Stat5a/Itpkb/Cyp26b1/H2-Ab1/H2-Aa/Cd74/Egr1
GO_guanyl_nucleotide_binding	GO_guanyl_nucleotide_binding	57	-0.198373	-1.21841	0.196532	0.667925	0.610444	471	tags=28%, list=15%, signal=24%	22154/77015/18102/19332/14228/214952/22151/11841/14673/22142/22144/55932/22143/56437/53857/22145	Tubb5/Mpped2/Nme1/Rab20/Fkbp4/Rhot2/Tubb2a/Arf2/Gna12/Tuba1a/Tuba3a/Gbp3/Tuba1b/Rrad/Tuba8/Tuba4a
GO_guanyl_ribonucleotide_binding	GO_guanyl_ribonucleotide_binding	57	-0.198373	-1.21841	0.196532	0.667925	0.610444	471	tags=28%, list=15%, signal=24%	22154/77015/18102/19332/14228/214952/22151/11841/14673/22142/22144/55932/22143/56437/53857/22145	Tubb5/Mpped2/Nme1/Rab20/Fkbp4/Rhot2/Tubb2a/Arf2/Gna12/Tuba1a/Tuba3a/Gbp3/Tuba1b/Rrad/Tuba8/Tuba4a
GO_regulation_of_cell_division	GO_regulation_of_cell_division	36	0.296589	1.24101	0.197165	0.669273	0.611677	748	tags=39%, list=24%, signal=30%	20671/17869/74393/21828/12359/78610/14205/19651/101565/71733/235626/67455/225326/71877	Sox17/Myc/Map10/Thbs4/Cat/Uvrag/Vegfd/Rbl2/Ccp110/Susd2/Setd2/Klhl13/Pik3c3/Efhc1
GO_transmembrane_receptor_protein_serine/threonine_kinase_signaling_pathway	GO_transmembrane_receptor_protein_serine/threonine_kinase_signaling_pathway	68	0.256131	1.24406	0.198327	0.672142	0.614298	857	tags=41%, list=28%, signal=30%	16948/214425/735280/76905/66695/12845/77794/16324/18550/15216/68010/17684/216190/17965/11502/68371/15211/76901/93759/17874/16419/71093/224640/11416/14718/22433/97064/22352	Lox/Cilp/Mir675/Lrg1/Aspn/Comp/Adamtsl2/Inhbb/Furin/Hfe/Bambi/Susd6/Cited2/Appl2/Nbl1/Adam9/Pbld1/Hexa/Jade2/Sirt1/Myd88/Itgb5/Atoh8/Lemd2/Slc33a1/Got1/Xbp1/Wwtr1/Vim
GO_cyclin-dependent_protein_kinase_holoenzyme_complex	GO_cyclin-dependent_protein_kinase_holoenzyme_complex	12	0.41318	1.26391	0.198485	0.672142	0.614298	425	tags=33%, list=14%, signal=29%	12575/12452/12442/66197	Cdkn1a/Ccng2/Ccnb2/Cks2
GO_receptor_signaling_pathway_via_JAK-STAT	GO_receptor_signaling_pathway_via_JAK-STAT	27	0.322254	1.24925	0.2	0.674252	0.616227	291	tags=19%, list=10%, signal=17%	12702/12931/13078/11606/12051	Socs3/Crlf1/Cyp1b1/Agt/Bcl3
GO_receptor_signaling_pathway_via_STAT	GO_receptor_signaling_pathway_via_STAT	27	0.322254	1.24925	0.2	0.674252	0.616227	291	tags=19%, list=10%, signal=17%	12702/12931/13078/11606/12051	Socs3/Crlf1/Cyp1b1/Agt/Bcl3
GO_superoxide_anion_generation	GO_superoxide_anion_generation	12	0.412129	1.2607	0.2	0.674252	0.616227	656	tags=42%, list=21%, signal=33%	50490/11606/14289/14825/16414	Nox4/Agt/Fpr2/Cxcl1/Itgb2
GO_regulation_of_epidermal_growth_factor_receptor_signaling_pathway	GO_regulation_of_epidermal_growth_factor_receptor_signaling_pathway	11	0.423275	1.26995	0.200299	0.674252	0.616227	370	tags=36%, list=12%, signal=32%	74155/208650/11606/19248	Errfi1/Cblb/Agt/Ptpn12
GO_response_to_gamma_radiation	GO_response_to_gamma_radiation	11	0.423609	1.27095	0.200299	0.674252	0.616227	272	tags=27%, list=9%, signal=25%	12575/17869/18950	Cdkn1a/Myc/Pnp
GO_positive_regulation_of_protein_binding	GO_positive_regulation_of_protein_binding	19	0.362862	1.26901	0.201399	0.676861	0.618611	782	tags=47%, list=26%, signal=35%	68588/16854/16971/15216/68010/170822/228775/58799/11421	Cthrc1/Lgals3/Lrp1/Hfe/Bambi/Usp33/Trib3/Crbn/Ace
GO_regulation_of_protein_kinase_B_signaling	GO_regulation_of_protein_kinase_B_signaling	31	0.307711	1.24205	0.202059	0.676861	0.618611	740	tags=35%, list=24%, signal=27%	17392/22436/50490/11501/140742/93759/24047/56089/239364/224640/20356	Mmp3/Xdh/Nox4/Adam8/Sesn1/Sirt1/Ccl19/Ramp3/Tspyl5/Lemd2/Sema5a
GO_protein_targeting_to_membrane	GO_protein_targeting_to_membrane	19	-0.290598	-1.24352	0.202091	0.676861	0.618611	2178	tags=100%, list=71%, signal=29%	19122/20955/57437/235636/54208/107305/17969/224454/208884/16500/27058/66437/14360/19298/13830/20296/14276/16509	Prnp/Vamp7/Golga7/Rtp3/Arl6ip1/Vps37c/Ncf1/Zdhhc14/Zdhhc9/Kcnb1/Srp9/Fis1/Fyn/Pex19/Stom/Ccl2/Folr2/Kcne1
GO_positive_regulation_of_striated_muscle_cell_apoptotic_process	GO_positive_regulation_of_striated_muscle_cell_apoptotic_process	13	0.40574	1.2756	0.202096	0.676861	0.618611	247	tags=23%, list=8%, signal=21%	12176/67731/11606	Bnip3/Fbxo32/Agt
GO_regulation_of_membrane_potential	GO_regulation_of_membrane_potential	70	-0.180255	-1.18481	0.202532	0.676861	0.618611	232	tags=19%, list=8%, signal=18%	13048/14167/11651/433809/93692/11554/16526/24012/16542/16527/80906/16509/399548	Cux2/Fgf12/Akt1/Rnf207/Glrx/Adrb1/Kcnk2/Rgs7/Zfp119b/Kdr/Kcnk3/Kcnip2/Kcne1/Scn4b
GO_detection_of_stimulus	GO_detection_of_stimulus	19	0.362629	1.2682	0.202797	0.676861	0.618611	928	tags=53%, list=30%, signal=37%	17869/16803/21898/20720/20356/24088/12257/17087/18764/114774	Myc/Lbp/Tlr4/Serpine2/Sema5a/Scyl3/Tlr2/Tspo/Ly96/Pkd2/Pawr
GO_positive_regulation_of_osteoblast_differentiation	GO_positive_regulation_of_osteoblast_differentiation	18	0.363368	1.24774	0.203147	0.676861	0.618611	360	tags=28%, list=12%, signal=25%	68588/12609/15951/18760/12608	Cthrc1/Cebpd/Ifi204/Prkd1/Cebpb
GO_telencephalon_development	GO_telencephalon_development	36	-0.227525	-1.20751	0.20354	0.676861	0.618611	1537	tags=78%, list=50%, signal=39%	67203/18541/68146/225523/68585/13649/19353/20602/17242/12558/320165/15182/13167/18028/20807/19130/12387/22255/18293/67199/19823/13845/13489/65079/216850/12227/15205/74762	Nde1/Pcnt/Arl13b/Cep120/Rtn4/Arhgef19/Egfr/Rac1/Ncor2/Mdk/Cdh2/Tacc1/Hdac2/Dbi/Nfib/Pknox2/Srf/Prox1/Ctnnb1/Uncx/Ogdh/Pfdn1/Rnf7/Ephb3/Drd2/Rtn4r/Kdm6b/Btg2/Hes1/Mdga1
GO_collagen_trimer	GO_collagen_trimer	13	0.404138	1.27056	0.203593	0.676861	0.618611	271	tags=31%, list=9%, signal=28%	16948/68588/13179/12832	Lox/Cthrc1/Dcn/Col5a2
GO_regulation_of_smoothened_signaling_pathway	GO_regulation_of_smoothened_signaling_pathway	13	-0.333793	-1.24496	0.203593	0.676861	0.618611	37	tags=46%, list=1%, signal=46%	17237/18933/12385/18747/81896/56788	Mgrn1/Prrx1/Ctnna1/Prkaca/Ift122/Scube2
GO_cellular_polysaccharide_metabolic_process	GO_cellular_polysaccharide_metabolic_process	23	-0.26928	-1.23833	0.203704	0.676861	0.618611	319	tags=30%, list=10%, signal=27%	15118/97440/69183/11651/11554/217166/11548	Has3/B3gnt9/C1qtnf2/Akt1/Adrb1/Nr1d1/Adra1b/Gm15466
GO_pyrimidine-containing_compound_metabolic_process	GO_pyrimidine-containing_compound_metabolic_process	11	-0.368726	-1.26042	0.204204	0.677728	0.619404	774	tags=55%, list=25%, signal=41%	66422/66194/103850/18102/110074/79059	Dctpp1/Pycrl/Nt5m/Nme1/Dut/Nme3
GO_coenzyme_binding	GO_coenzyme_binding	52	0.265681	1.22257	0.205314	0.680614	0.622041	677	tags=33%, list=22%, signal=26%	11522/22436/11761/209692/14261/210530/55990/12359/269378/110095/19125/101148/22235/93759/104174/11668/109857	Adh1/Xdh/Aox1/Dhtkd1/Fmo1/P3h2/Fmo2/Cat/Ahcy/Pygl/Prodh/Bmt2/Ugdh/Sirt1/Gldc/Aldh1a1/Cbr3
GO_cardiac_ventricle_morphogenesis	GO_cardiac_ventricle_morphogenesis	14	-0.329246	-1.27462	0.20625	0.681416	0.622774	895	tags=57%, list=29%, signal=41%	19130/12387/20348/17260/54485/22003/66993/14463	Prox1/Ctnnb1/Sema3c/Mef2c/Dll4/Tpm1/Smarcd3/Gata4
GO_dicarboxylic_acid_metabolic_process	GO_dicarboxylic_acid_metabolic_process	11	0.420092	1.2604	0.206278	0.681416	0.622774	328	tags=27%, list=11%, signal=24%	14630/14645/19125	Gclm/Glul/Prodh
GO_negative_regulation_of_ATP_metabolic_process	GO_negative_regulation_of_ATP_metabolic_process	11	0.420815	1.26257	0.206278	0.681416	0.622774	799	tags=45%, list=26%, signal=34%	74747/12495/56312/12257/211948	Ddit4/Entpd1/Nupr1/Tspo/Pde12
GO_serine-type_endopeptidase_activity	GO_serine-type_endopeptidase_activity	19	0.359479	1.25718	0.206993	0.68298	0.624204	538	tags=37%, list=18%, signal=31%	210622/18550/53419/17390/50908/16618/17394	Pamr1/Furin/Corin/Mmp2/C1s1/Klk1b26/Mmp8
GO_regulation_of_skeletal_muscle_tissue_development	GO_regulation_of_skeletal_muscle_tissue_development	11	0.417869	1.25373	0.207773	0.683812	0.624964	452	tags=45%, list=15%, signal=39%	735280/20671/11865/387210/14605	Mir675/Sox17/Arntl/Mir214/Tsc22d3
GO_glutathione_metabolic_process	GO_glutathione_metabolic_process	14	0.392944	1.27014	0.208211	0.683812	0.624964	140	tags=21%, list=5%, signal=21%	14630/14778/69065	Gclm/Gpx3/Chac1
GO_regulation_of_cardiac_muscle_cell_membrane_repolarization	GO_regulation_of_cardiac_muscle_cell_membrane_repolarization	10	-0.373608	-1.238	0.208211	0.683812	0.624964	208	tags=40%, list=7%, signal=37%	14609/433809/16509/399548	Gja1/Rnf207/Kcne1/Scn4b
GO_regulation_of_membrane_repolarization	GO_regulation_of_membrane_repolarization	10	-0.373608	-1.238	0.208211	0.683812	0.624964	208	tags=40%, list=7%, signal=37%	14609/433809/16509/399548	Gja1/Rnf207/Kcne1/Scn4b
GO_negative_regulation_of_actin_filament_polymerization	GO_negative_regulation_of_actin_filament_polymerization	19	-0.286661	-1.22667	0.209059	0.684252	0.625367	435	tags=32%, list=14%, signal=27%	12631/18643/22003/20739/50874/320502	Cfl1/Pfn1/Tpm1/Spta1/Tmod4/Lmod3
GO_transforming_growth_factor_beta_receptor_signaling_pathway	GO_transforming_growth_factor_beta_receptor_signaling_pathway	35	0.297086	1.22918	0.20915	0.684252	0.625367	458	tags=29%, list=15%, signal=25%	16948/76905/66695/77794/18550/68010/17684/216190/11502/68371	Lox/Lrg1/Aspn/Adamtsl2/Furin/Bambi/Susd6/Cited2/Appl2/Adam9/Pbld1
GO_GTPase_activity	GO_GTPase_activity	41	-0.222503	-1.23412	0.209302	0.684252	0.625367	471	tags=32%, list=15%, signal=27%	22154/66066/19332/214952/22151/14673/22142/55932/14695/22143/56437/53857/22145	Tubb5/Gng11/Rab20/Rhot2/Tubb2a/Gna12/Tuba1a/Gbp3/Gnb3/Tuba1b/Rrad/Tuba8/Tuba4a
GO_negative_regulation_of_cell_cycle_G1/S_phase_transition	GO_negative_regulation_of_cell_cycle_G1/S_phase_transition	24	0.331649	1.24955	0.209524	0.684252	0.625367	1223	tags=62%, list=40%, signal=38%	268709/12575/76454/19651/93695/71733/227331/52468/18764/69274/12581/19090/19211/14199/19766	Fam107a/Cdkn1a/Fbxo31/Rbl2/Gpnmb/Susd2/Gigyf2/Ctdsp2/Pkd2/Ctdspl/Cdkn2d/Prkdc/Pten/Fhl1/Ripk1
GO_regeneration	GO_regeneration	41	0.283337	1.23317	0.209657	0.684252	0.625367	365	tags=22%, list=12%, signal=20%	15368/12575/735280/14102/16971/15982/66175/12608/17390	Hmox1/Cdkn1a/Mir675/Fas/Lrp1/Ifrd1/Mustn1/Cebpb/Mmp2
GO_actin_filament_depolymerization	GO_actin_filament_depolymerization	15	-0.317279	-1.27089	0.210526	0.684252	0.625367	76	tags=33%, list=2%, signal=33%	12631/22003/20739/50874/320502	Cfl1/Tpm1/Spta1/Tmod4/Lmod3
GO_regulation_of_actin_filament_depolymerization	GO_regulation_of_actin_filament_depolymerization	15	-0.317279	-1.27089	0.210526	0.684252	0.625367	76	tags=33%, list=2%, signal=33%	12631/22003/20739/50874/320502	Cfl1/Tpm1/Spta1/Tmod4/Lmod3
GO_regulation_of_mononuclear_cell_migration	GO_regulation_of_mononuclear_cell_migration	15	0.388118	1.26832	0.210604	0.684252	0.625367	553	tags=40%, list=18%, signal=33%	27226/16854/17965/12768/63873/14289	Pla2g7/Lgals3/Nbl1/Ccr1/Trpv4/Fpr2
GO_regulation_of_stem_cell_proliferation	GO_regulation_of_stem_cell_proliferation	12	0.408966	1.25102	0.210606	0.684252	0.625367	80	tags=17%, list=3%, signal=16%	13190/20671	Dct/Sox17
GO_glial_cell_projection	GO_glial_cell_projection	11	0.415425	1.2464	0.210762	0.684252	0.625367	684	tags=45%, list=22%, signal=35%	16854/14645/20272/71817/14766	Lgals3/Glul/Scn7a/Tmem50a/Adgrg1
GO_mast_cell_activation	GO_mast_cell_activation	14	0.391077	1.26411	0.211144	0.684705	0.625781	1320	tags=71%, list=43%, signal=41%	15368/14131/16190/21898/17988/28040/20955/14127/230899/20963	Hmox1/Fcgr3/Appl2/Il4ra/Tlr4/Ndrg1/D6Wsu163e/Rilp/Vamp7/Fcer1g/Nppa/Syk
GO_drug_transport	GO_drug_transport	29	0.311481	1.23256	0.213245	0.68983	0.630464	255	tags=24%, list=8%, signal=22%	12351/54670/26357/171180/12495/11606/239273	Car4/Atp8b1/Abcg2/Gm11266/Syt12/Entpd1/Agt/Abcc4
GO_cholesterol_efflux	GO_cholesterol_efflux	12	0.407158	1.24549	0.213636	0.68983	0.630464	1098	tags=67%, list=36%, signal=43%	16971/22259/93759/18035/11813/20652/11303/18145	Lrp1/Nr1h3/Sirt1/Nfkbia/Apoc2/Soat1/Abca1/Npc1
GO_regulation_of_fatty_acid_biosynthetic_process	GO_regulation_of_fatty_acid_biosynthetic_process	12	0.407335	1.24603	0.213636	0.68983	0.630464	793	tags=58%, list=26%, signal=43%	27273/212980/11606/22259/93759/228775/11813	Pdk4/Slc45a3/Agt/Nr1h3/Sirt1/Trib3/Apoc2
GO_negative_regulation_of_response_to_biotic_stimulus	GO_negative_regulation_of_response_to_biotic_stimulus	21	0.344828	1.25262	0.213699	0.68983	0.630464	438	tags=33%, list=14%, signal=29%	93694/19016/73914/12258/278180/71183/12768	Clec2d/Pparg/Irak3/Serping1/Vsig4/Clec12b/Ccr1
GO_negative_regulation_of_T_cell_activation	GO_negative_regulation_of_T_cell_activation	26	-0.245251	-1.20374	0.214815	0.690747	0.631302	142	tags=15%, list=5%, signal=15%	60533/14961/14960/16149	Cd274/H2-Ab1/H2-Aa/Cd74
GO_actin_filament_bundle_organization	GO_actin_filament_bundle_organization	42	0.278155	1.22166	0.214824	0.690747	0.631302	533	tags=29%, list=17%, signal=24%	268709/50490/320472/13609/13860/20410/66214/80880/104027/18708/11852/108100	Fam107a/Nox4/Ppm1e/S1pr1/Eps8/Sorbs3/Rgcc/Kank3/Synpo/Pik3r1/Rhob/Baiap2
GO_regulation_of_release_of_cytochrome_c_from_mitochondria	GO_regulation_of_release_of_cytochrome_c_from_mitochondria	10	0.430889	1.25136	0.214826	0.690747	0.631302	94	tags=20%, list=3%, signal=19%	12176/14102	Bnip3/Fas
GO_Cul3-RING_ubiquitin_ligase_complex	GO_Cul3-RING_ubiquitin_ligase_complex	11	0.414218	1.24278	0.215247	0.690747	0.631302	395	tags=36%, list=13%, signal=32%	77113/52323/13803/75785	Klhl2/Klhl7/Enc1/Klhl24
GO_response_to_alkaloid	GO_response_to_alkaloid	13	0.400706	1.25977	0.215569	0.690747	0.631302	420	tags=38%, list=14%, signal=33%	17869/11486/16367/224008/13617	Myc/Ada/Irs1/Spidr/Ednra
GO_pattern_recognition_receptor_signaling_pathway	GO_pattern_recognition_receptor_signaling_pathway	26	0.325324	1.23901	0.215847	0.690747	0.631302	1317	tags=69%, list=43%, signal=40%	16803/279572/12475/73914/216190/22259/21898/18035/17874/24088/17087/67070/231130/211550/217365/12491/19697/108960	Lbp/Tlr13/Cd14/Irak3/Appl2/Nr1h3/Tlr4/Nfkbia/Myd88/Scyl3/Tlr2/Ly96/Lsm14a/Tnip2/Tifa/Nploc4/Cd36/Rela/Irak2
GO_heat_shock_protein_binding	GO_heat_shock_protein_binding	29	0.309485	1.22466	0.215894	0.690747	0.631302	283	tags=21%, list=9%, signal=19%	13106/14229/13088/11865/69310/15482	Cyp2e1/Fkbp5/Cyp2b10/Arntl/Pacrg/Hspa1l
GO_organelle_subcompartment	GO_organelle_subcompartment	39	0.287514	1.23011	0.216113	0.690747	0.631302	430	tags=23%, list=14%, signal=20%	50706/12351/69065/17158/18760/18550/208449/234678/18805	Postn/Car4/Chac1/Man2a1/Prkd1/Furin/Sgms1/D230025D16Rik/Pld1
GO_transmission_of_nerve_impulse	GO_transmission_of_nerve_impulse	10	0.429894	1.24848	0.216339	0.690747	0.631302	928	tags=70%, list=30%, signal=49%	11606/20272/71960/18858/14466/94045/114774	Agt/Scn7a/Myh14/Pmp22/Gba/P2rx5/Pawr
GO_cellular_response_to_topologically_incorrect_protein	GO_cellular_response_to_topologically_incorrect_protein	25	0.326479	1.23859	0.216509	0.690747	0.631302	1004	tags=56%, list=33%, signal=38%	64209/69310/15482/73316/17872/18708/77128/80517/22433/231630/18858/226641/116891/12364	Herpud1/Pacrg/Hspa1l/Calr3/Ppp1r15a/Pik3r1/Crebrf/Herpud2/Xbp1/Ficd/Pmp22/Atf6/Derl2/Casp12
GO_regulation_of_leukocyte_mediated_immunity	GO_regulation_of_leukocyte_mediated_immunity	38	0.290112	1.23055	0.216667	0.690747	0.631302	743	tags=39%, list=24%, signal=30%	15368/93694/14131/18950/12266/15216/71183/16190/21898/14130/14825/214855/16414/20723/24088	Hmox1/Clec2d/Fcgr3/Pnp/C3/Hfe/Clec12b/Appl2/Il4ra/Tlr4/Fcgr2b/Cxcl1/Arid5a/Itgb2/Serpinb9/Scyl3/Tlr2
GO_regulation_of_fat_cell_differentiation	GO_regulation_of_fat_cell_differentiation	35	0.29483	1.21985	0.216993	0.691011	0.631543	947	tags=49%, list=31%, signal=34%	235320/17385/70717/11865/19016/12608/20378/242864/63873/93759/12457/228775/56458/22433/97064/268396/22762	Zbtb16/Mmp11/Medag/Arntl/Pparg/Cebpb/Frzb/Napepld/Trpv4/Sirt1/Noct/Trib3/Foxo1/Xbp1/Wwtr1/Sh3pxd2b/Zfpm2/Rabl6
GO_RNA_helicase_activity	GO_RNA_helicase_activity	10	0.428269	1.24375	0.217852	0.691966	0.632417	1254	tags=80%, list=41%, signal=47%	71986/229003/53975/67487/240255/13204/78394/217207	Ddx28/Helz2/Ddx20/Dhx40/Ythdc2/Dhx15/Ddx52/Dhx8
GO_positive_regulation_of_phospholipid_metabolic_process	GO_positive_regulation_of_phospholipid_metabolic_process	15	0.386309	1.26241	0.217968	0.691966	0.632417	1692	tags=93%, list=55%, signal=42%	16367/224792/14289/24047/14184/11813/12334/19229/18595/100504663/14254/18753/74205/19353	Irs1/Adgrf5/Fpr2/Ccl19/Fgfr3/Apoc2/Capn2/Ptk2b/Pdgfra/Atg14/Flt1/Prkcd/Acsl3/Rac1
GO_positive_regulation_of_DNA-binding_transcription_factor_activity	GO_positive_regulation_of_DNA-binding_transcription_factor_activity	56	0.259793	1.21619	0.218027	0.691966	0.632417	1317	tags=62%, list=43%, signal=36%	15894/15982/11501/12759/12359/19016/73914/18760/66214/223513/21898/14130/17874/16414/24088/16452/20698/245527/217069/231162/11745/12675/57748/270669/18755/19211/22029/19699/54324/19766/68729/19017/12491/19697/108960	Icam1/Ifrd1/Adam8/Clu/Cat/Pparg/Irak3/Prkd1/Rgcc/Abra/Tlr4/Fcgr2b/Myd88/Itgb2/Scyl3/Tlr2/Jak2/Sphk1/Eda2r/Trim25/Cytl1/Anxa3/Chuk/Jmy/Mbtps2/Prkch/Pten/Traf1/Reln/Arhgef5/Ripk1/Trim37/Ppargc1a/Cd36/Rela/Irak2
GO_regulation_of_protein_tyrosine_kinase_activity	GO_regulation_of_protein_tyrosine_kinase_activity	17	0.366361	1.24459	0.218391	0.69223	0.632658	247	tags=24%, list=8%, signal=22%	50490/74155/208650/11606	Nox4/Errfi1/Cblb/Agt
GO_glycoprotein_metabolic_process	GO_glycoprotein_metabolic_process	54	0.260248	1.2089	0.218599	0.69223	0.632658	1227	tags=57%, list=40%, signal=35%	14584/230379/17158/94214/17155/387314/13179/66175/241230/19288/12111/26879/22235/192193/29858/24047/59007/231162/20454/114774/20652/233733/20442/17751/13478/18145/208211/269181/56228/232313/240725	Gfpt2/Acer2/Man2a1/Spock2/Man1a/Tmtc1/Dcn/Mustn1/St8sia6/Ptx3/BC005512/Fam71a/Bgn/B3galnt1/Ugdh/Edem1/Pmm1/Ccl19/Ngly1/Cytl1/St3gal5/Pawr/Soat1/Galnt18/St3gal1/Mt3/Dpagt1/Npc1/Alg1/Mgat4a/Ube2j1/Gxylt2/Sulf1
GO_voltage-gated_potassium_channel_activity	GO_voltage-gated_potassium_channel_activity	12	-0.343802	-1.24284	0.219298	0.692331	0.63275	169	tags=33%, list=6%, signal=32%	16526/16527/80906/16509	Kcnk2/Kcnk3/Kcnip2/Kcne1
GO_lactation	GO_lactation	10	0.426737	1.2393	0.219365	0.692331	0.63275	49	tags=20%, list=2%, signal=20%	12583/22436	Cdo1/Xdh
GO_posttranscriptional_gene_silencing	GO_posttranscriptional_gene_silencing	10	0.425164	1.23474	0.219365	0.692331	0.63275	1223	tags=70%, list=40%, signal=42%	19016/29806/387210/227331/12159/22695/19766	Pparg/Limd1/Mir214/Gigyf2/Bmp4/Zfp36/Ripk1
GO_mononuclear_cell_proliferation	GO_mononuclear_cell_proliferation	59	-0.193964	-1.19809	0.219653	0.69247	0.632877	142	tags=14%, list=5%, signal=13%	60533/15205/20850/20739/11629/14961/14960/16149	Cd274/Hes1/Stat5a/Spta1/Aif1/H2-Ab1/H2-Aa/Cd74
GO_negative_regulation_of_lipid_localization	GO_negative_regulation_of_lipid_localization	10	0.423671	1.2304	0.220877	0.694164	0.634425	793	tags=60%, list=26%, signal=45%	19016/12952/22259/18035/16009/11813	Pparg/Cry1/Nr1h3/Nfkbia/Igfbp3/Apoc2
GO_response_to_hydroperoxide	GO_response_to_hydroperoxide	10	0.423653	1.23035	0.220877	0.694164	0.634425	1306	tags=80%, list=43%, signal=46%	60599/18760/16452/56615/12494/12491/14775/13852	Trp53inp1/Prkd1/Jak2/Mgst1/Cd38/Cd36/Gpx1/Stx2
GO_cell_growth_involved_in_cardiac_muscle_cell_development	GO_cell_growth_involved_in_cardiac_muscle_cell_development	13	-0.330152	-1.23138	0.221557	0.694164	0.634425	186	tags=23%, list=6%, signal=22%	11554/11548/14463	Adrb1/Adra1b/Gm15466/Gata4
GO_physiological_cardiac_muscle_hypertrophy	GO_physiological_cardiac_muscle_hypertrophy	13	-0.330152	-1.23138	0.221557	0.694164	0.634425	186	tags=23%, list=6%, signal=22%	11554/11548/14463	Adrb1/Adra1b/Gm15466/Gata4
GO_physiological_muscle_hypertrophy	GO_physiological_muscle_hypertrophy	13	-0.330152	-1.23138	0.221557	0.694164	0.634425	186	tags=23%, list=6%, signal=22%	11554/11548/14463	Adrb1/Adra1b/Gm15466/Gata4
GO_cytokine_receptor_activity	GO_cytokine_receptor_activity	19	0.35205	1.2312	0.222378	0.694164	0.634425	560	tags=42%, list=18%, signal=35%	12931/18414/12983/12768/16190/16172/16178/12984	Crlf1/Osmr/Csf2rb/Ccr1/Appl2/Il4ra/Il17ra/Il1r2/Csf2rb2
GO_fatty_acid_metabolic_process	GO_fatty_acid_metabolic_process	73	0.246016	1.21094	0.222619	0.694164	0.634425	524	tags=26%, list=17%, signal=22%	13106/27273/13078/19215/13088/243078/212980/11606/19016/16367/74147/19224/387210/12266/216190/12686/21937/22259/17918	Cyp2e1/Pdk4/Cyp1b1/Ptgds/Cyp2b10/Tecrl/Slc45a3/Agt/Pparg/Irs1/Ehhadh/Ptgs1/Mir214/C3/Appl2/Elovl3/Tnfrsf1a/Nr1h3/Myo5a
GO_cell_fate_determination	GO_cell_fate_determination	10	-0.36612	-1.21319	0.222874	0.694164	0.634425	920	tags=70%, list=30%, signal=49%	18933/19130/12387/17260/15205/18205/232174	Prrx1/Prox1/Ctnnb1/Mef2c/Hes1/Ntf3/Cyp26b1
GO_ciliary_basal_body	GO_ciliary_basal_body	20	-0.271194	-1.17734	0.223022	0.694164	0.634425	214	tags=20%, list=7%, signal=19%	11651/22144/17349/81896	Akt1/Tuba3a/Mlf1/Ift122
GO_lymphocyte_proliferation	GO_lymphocyte_proliferation	58	-0.196088	-1.20417	0.224138	0.694164	0.634425	142	tags=14%, list=5%, signal=13%	60533/15205/20850/20739/11629/14961/14960/16149	Cd274/Hes1/Stat5a/Spta1/Aif1/H2-Ab1/H2-Aa/Cd74
GO_regulation_of_leukocyte_differentiation	GO_regulation_of_leukocyte_differentiation	58	-0.196437	-1.20631	0.224138	0.694164	0.634425	238	tags=17%, list=8%, signal=16%	12522/50754/63953/20850/320404/232174/14281/170826/14960/16149	Cd83/Fbxw7/Dusp10/Stat5a/Itpkb/Cyp26b1/Fos/Ppargc1b/H2-Aa/Cd74
GO_cardiac_muscle_cell_action_potential	GO_cardiac_muscle_cell_action_potential	14	-0.32224	-1.2475	0.225	0.694164	0.634425	458	tags=36%, list=15%, signal=31%	16480/12291/433809/16509/399548	Jup/Cacna1g/Rnf207/Kcne1/Scn4b
GO_cartilage_development_involved_in_endochondral_bone_morphogenesis	GO_cartilage_development_involved_in_endochondral_bone_morphogenesis	14	-0.322798	-1.24966	0.225	0.694164	0.634425	308	tags=36%, list=10%, signal=32%	246228/12406/15530/12835/56788	Vwa1/Serpinh1/Hspg2/Col6a3/Scube2
GO_T_cell_receptor_signaling_pathway	GO_T_cell_receptor_signaling_pathway	19	0.351296	1.22856	0.225175	0.694164	0.634425	198	tags=21%, list=6%, signal=20%	16854/208650/80859/11486	Lgals3/Cblb/Nfkbiz/Ada
GO_phagocytosis,_engulfment	GO_phagocytosis,_engulfment	19	0.351602	1.22963	0.225175	0.694164	0.634425	656	tags=42%, list=21%, signal=33%	16803/14131/19016/12266/216190/69288/14130/16414	Lbp/Fcgr3/Pparg/C3/Appl2/Rhobtb1/Fcgr2b/Itgb2
GO_endothelium_development	GO_endothelium_development	33	0.296718	1.21788	0.225389	0.694164	0.634425	717	tags=36%, list=23%, signal=28%	22436/20671/15894/11606/53945/11852/21937/15213/17874/71093/243362/20672	Xdh/Sox17/Icam1/Agt/Slc40a1/Rhob/Tnfrsf1a/Hey1/Myd88/Atoh8/Stard13/Sox18
GO_regulation_of_carbohydrate_metabolic_process	GO_regulation_of_carbohydrate_metabolic_process	37	0.289083	1.21555	0.225389	0.694164	0.634425	763	tags=35%, list=25%, signal=27%	74747/27273/17869/19228/212980/16367/12952/394436/93759/56312/16009/56458/12492	Ddit4/Pdk4/Myc/Pth1r/Tmlhe/Pcdh17/Slc45a3/Irs1/Cry1/Ugt1a1/Sirt1/Nupr1/Igfbp3/Foxo1/Scarb2
GO_cell_communication_involved_in_cardiac_conduction	GO_cell_communication_involved_in_cardiac_conduction	10	-0.365203	-1.21015	0.225806	0.694164	0.634425	1063	tags=80%, list=35%, signal=52%	20264/192176/57785/140492/16480/435766/12291/399548	Scn10a/Flna/Rangrf/Kcnn2/Jup/Tnni3k/Cacna1g/Scn4b
GO_ubiquitin-protein_transferase_activity	GO_ubiquitin-protein_transferase_activity	60	0.253608	1.20334	0.225962	0.694164	0.634425	1440	tags=65%, list=47%, signal=35%	218203/103737/208650/329152/109113/381305/66889/76901/20438/109161/67455/11797/217069/433766/22644/75234/21849/71865/69116/224826/74315/22214/217333/225164/218215/56228/68612/72194/68729/55992/71956/269514/23802/264064/66313/242785/101700/212114/26965	Mylip/Pex12/Cblb/Hecw2/Uhrf2/Rc3h1/Rnf128/Jade2/Siah1b/Ube2q2/Klhl13/Birc2/Trim25/Trim63/Rnf103/Rnf19b/Trim28/Fbxo30/Ubr4/Ubr2/Rnf145/Ube2h/Trim47/Mib1/Rnf144b/Ube2j1/Ube2c/Fbxl20/Trim37/Trim3/Rnf135/Fbxl4/Amfr/Cdk8/Smurf2/Klhl21/Trim68/Nhlrc3/Cul1
GO_endoplasmic_reticulum_unfolded_protein_response	GO_endoplasmic_reticulum_unfolded_protein_response	18	0.354304	1.21661	0.226037	0.694164	0.634425	1004	tags=61%, list=33%, signal=41%	64209/73316/17872/18708/77128/80517/22433/231630/226641/116891/12364	Herpud1/Calr3/Ppp1r15a/Pik3r1/Crebrf/Herpud2/Xbp1/Ficd/Atf6/Derl2/Casp12
GO_positive_regulation_of_endothelial_cell_migration	GO_positive_regulation_of_endothelial_cell_migration	33	-0.234436	-1.21947	0.226087	0.694164	0.634425	266	tags=24%, list=9%, signal=22%	14164/11651/18186/64074/14172/16542/20850/80903	Fgf1/Akt1/Nrp1/Smoc2/Fgf18/Kdr/Stat5a/Fgf16
GO_appendage_morphogenesis	GO_appendage_morphogenesis	19	-0.281896	-1.20628	0.226481	0.694164	0.634425	469	tags=53%, list=15%, signal=45%	18933/12387/20348/18109/14609/106522/14673/232174/242022/81896	Prrx1/Ctnnb1/Sema3c/Mycn/Gja1/Pkdcc/Gna12/Cyp26b1/Frem2/Ift122
GO_limb_morphogenesis	GO_limb_morphogenesis	19	-0.281896	-1.20628	0.226481	0.694164	0.634425	469	tags=53%, list=15%, signal=45%	18933/12387/20348/18109/14609/106522/14673/232174/242022/81896	Prrx1/Ctnnb1/Sema3c/Mycn/Gja1/Pkdcc/Gna12/Cyp26b1/Frem2/Ift122
GO_single-stranded_DNA_binding	GO_single-stranded_DNA_binding	19	-0.28146	-1.20441	0.226481	0.694164	0.634425	1000	tags=58%, list=33%, signal=39%	17216/18968/74414/17218/245841/69241/21681/18102/109019/56009/68240	Mcm2/Pola1/Polr3c/Mcm5/Polr2h/Polr2d/Alyref/Nme1/Nabp1/Alyref2/Rpa3
GO_ear_morphogenesis	GO_ear_morphogenesis	11	0.408712	1.22626	0.227205	0.694164	0.634425	366	tags=27%, list=12%, signal=24%	68588/17869/20378	Cthrc1/Myc/Frzb
GO_sulfur_compound_biosynthetic_process	GO_sulfur_compound_biosynthetic_process	11	0.409149	1.22757	0.227205	0.694164	0.634425	1353	tags=73%, list=44%, signal=41%	27273/14630/22235/23887/228026/23972/14629/210009	Pdk4/Gclm/Ugdh/Ggt5/Pdk1/Papss2/Gclc/Mtrr
GO_cellular_response_to_radiation	GO_cellular_response_to_radiation	24	0.327637	1.23444	0.227211	0.694164	0.634425	825	tags=46%, list=27%, signal=34%	12575/60599/76293/224008/18708/11852/93759/239364/72584/22590/19893	Cdkn1a/Trp53inp1/Mfap4/Spidr/Pik3r1/Rhob/Sirt1/Tspyl5/Cul4b/Xpa/Rpgr
GO_phagocytic_vesicle	GO_phagocytic_vesicle	24	0.327238	1.23293	0.227211	0.694164	0.634425	1487	tags=79%, list=49%, signal=41%	11501/78610/216190/56699/17476/12332/225326/20912/22352/11745/16784/11303/20955/20963/100504663/56382/19349/22249/16783	Adam8/Uvrag/Appl2/Cdc42ep4/Mpeg1/Capg/Pik3c3/Stxbp3/Vim/Anxa3/Lamp2/Abca1/Vamp7/Syk/Atg14/Rab9/Rab7/Unc13b/Lamp1
GO_I_band	GO_I_band	35	-0.227086	-1.20764	0.227848	0.694164	0.634425	487	tags=37%, list=16%, signal=32%	14200/16480/380698/98932/72333/226041/78321/68760/13007/59091/12372/16716/16509	Fhl2/Jup/Obscn/Myl9/Palld/Pgm5/Ankrd23/Synpo2l/Csrp1/Jph2/Casq1/Ky/Kcne1
GO_DNA_modification	GO_DNA_modification	20	0.345257	1.23037	0.227901	0.694164	0.634425	85	tags=15%, list=3%, signal=15%	14955/13078/17869	H19/Cyp1b1/Myc
GO_nucleobase-containing_small_molecule_metabolic_process	GO_nucleobase-containing_small_molecule_metabolic_process	83	0.23812	1.19886	0.22807	0.694164	0.634425	334	tags=17%, list=11%, signal=15%	74747/22436/22139/27273/17869/14584/11486/11761/12495/209692/18950/14544/269378/74147	Ddit4/Xdh/Ttr/Pdk4/Myc/Gfpt2/Ada/Aox1/Entpd1/Dhtkd1/Pnp/Gda/Ahcy/Ehhadh
GO_cellular_response_to_steroid_hormone_stimulus	GO_cellular_response_to_steroid_hormone_stimulus	36	0.28768	1.20374	0.228093	0.694164	0.634425	205	tags=14%, list=7%, signal=13%	268709/74747/67731/20393/11865	Fam107a/Ddit4/Fbxo32/Sgk1/Arntl
GO_cytokine_biosynthetic_process	GO_cytokine_biosynthetic_process	31	0.298567	1.20515	0.229086	0.694164	0.634425	928	tags=52%, list=30%, signal=36%	96875/74155/16803/14131/12051/16324/12608/56480/66889/21898/17874/24088/23882/16452/12611/114774	Prg4/Errfi1/Lbp/Fcgr3/Bcl3/Inhbb/Cebpb/Tbk1/Rnf128/Tlr4/Myd88/Scyl3/Tlr2/Gadd45g/Jak2/Cebpg/Pawr
GO_cytokine_metabolic_process	GO_cytokine_metabolic_process	31	0.298567	1.20515	0.229086	0.694164	0.634425	928	tags=52%, list=30%, signal=36%	96875/74155/16803/14131/12051/16324/12608/56480/66889/21898/17874/24088/23882/16452/12611/114774	Prg4/Errfi1/Lbp/Fcgr3/Bcl3/Inhbb/Cebpb/Tbk1/Rnf128/Tlr4/Myd88/Scyl3/Tlr2/Gadd45g/Jak2/Cebpg/Pawr
GO_negative_regulation_of_cell_growth	GO_negative_regulation_of_cell_growth	45	0.270943	1.20171	0.229323	0.694164	0.634425	270	tags=18%, list=9%, signal=16%	12575/11625/20671/15982/218877/11606/19016/140742	Cdkn1a/Ahsg/Sox17/Ifrd1/Sema3g/Agt/Pparg/Sesn1
GO_hydrolase_activity,_acting_on_acid_phosphorus-nitrogen_bonds	GO_hydrolase_activity,_acting_on_acid_phosphorus-nitrogen_bonds	23	0.333678	1.23962	0.229508	0.694164	0.634425	538	tags=35%, list=18%, signal=29%	210622/18550/53419/17390/50908/74617/16618/17394	Pamr1/Furin/Corin/Mmp2/C1s1/Scpep1/Klk1b26/Mmp8
GO_serine-type_peptidase_activity	GO_serine-type_peptidase_activity	23	0.333678	1.23962	0.229508	0.694164	0.634425	538	tags=35%, list=18%, signal=29%	210622/18550/53419/17390/50908/74617/16618/17394	Pamr1/Furin/Corin/Mmp2/C1s1/Scpep1/Klk1b26/Mmp8
GO_serine_hydrolase_activity	GO_serine_hydrolase_activity	23	0.333678	1.23962	0.229508	0.694164	0.634425	538	tags=35%, list=18%, signal=29%	210622/18550/53419/17390/50908/74617/16618/17394	Pamr1/Furin/Corin/Mmp2/C1s1/Scpep1/Klk1b26/Mmp8
GO_regulation_of_cell_cycle_G2/M_phase_transition	GO_regulation_of_cell_cycle_G2/M_phase_transition	12	-0.341526	-1.23461	0.230994	0.697339	0.637327	252	tags=25%, list=8%, signal=23%	66993/30963/12443	Smarcd3/Hacd1/Ccnd1
GO_negative_regulation_of_DNA-binding_transcription_factor_activity	GO_negative_regulation_of_DNA-binding_transcription_factor_activity	32	0.296908	1.20924	0.231266	0.697339	0.637327	1247	tags=56%, list=41%, signal=34%	15368/13078/12359/73914/93759/56312/18035/21389/12611/18764/12675/19122/16001/52440/15111/109689/68729/15903	Hmox1/Cyp1b1/Cat/Irak3/Sirt1/Nupr1/Nfkbia/Tbx6/Cebpg/Pkd2/Chuk/Prnp/Igf1r/Tax1bp1/Hand2/Arrb1/Trim37/Id3
GO_regulation_of_ERBB_signaling_pathway	GO_regulation_of_ERBB_signaling_pathway	12	0.401189	1.22723	0.231818	0.697339	0.637327	370	tags=33%, list=12%, signal=29%	74155/208650/11606/19248	Errfi1/Cblb/Agt/Ptpn12
GO_intrinsic_component_of_synaptic_membrane	GO_intrinsic_component_of_synaptic_membrane	25	-0.249224	-1.18243	0.231939	0.697339	0.637327	1319	tags=68%, list=43%, signal=39%	12558/18442/65945/12725/107831/18187/20264/226548/11540/219228/18441/330814/13489/225875/13643/18186/272381	Cdh2/P2ry2/Clstn1/Clcn3/Adgrb1/Nrp2/Scn10a/Aph1a/Adora2a/Pcdh17/P2ry1/Adgrl1/Drd2/Lrfn4/Efnb3/Nrp1/Lrrc4b
GO_necrotic_cell_death	GO_necrotic_cell_death	13	0.392212	1.23307	0.232036	0.697339	0.637327	774	tags=46%, list=25%, signal=35%	12176/14102/110095/71929/12257/11797	Bnip3/Fas/Pygl/Tmem123/Tspo/Birc2
GO_repressing_transcription_factor_binding	GO_repressing_transcription_factor_binding	13	0.391961	1.23228	0.232036	0.697339	0.637327	359	tags=31%, list=12%, signal=27%	17869/11865/19016/21885	Myc/Arntl/Pparg/Tle1
GO_positive_regulation_of_protein_transport	GO_positive_regulation_of_protein_transport	92	0.229658	1.17875	0.23237	0.697603	0.637568	601	tags=27%, list=20%, signal=23%	50706/56620/14645/11727/16971/12363/245049/12475/11606/15482/18760/23830/66214/11502/63873/16190/18708/77128/16172/17394/69787/192193/93759/24047/21898	Postn/Clec4n/Glul/Ang/Lrp1/Casp4/Myrip/Cd14/Agt/Hspa1l/Prkd1/Capn10/Rgcc/Adam9/Trpv4/Appl2/Il4ra/Pik3r1/Crebrf/Il17ra/Mmp8/Anxa13/Edem1/Sirt1/Ccl19/Tlr4
GO_positive_regulation_of_cytokine_biosynthetic_process	GO_positive_regulation_of_cytokine_biosynthetic_process	19	-0.278986	-1.19383	0.233449	0.700023	0.639781	82	tags=16%, list=3%, signal=15%	20850/16149/13653	Stat5a/Cd74/Egr1
GO_immune_response-activating_cell_surface_receptor_signaling_pathway	GO_immune_response-activating_cell_surface_receptor_signaling_pathway	34	0.29351	1.21029	0.23385	0.700023	0.639781	1320	tags=65%, list=43%, signal=37%	16854/208650/80859/11486/216190/381305/14289/14130/24088/227059/23880/107321/114774/19122/18755/237754/14127/13709/12494/12273/19697/20963	Lgals3/Cblb/Nfkbiz/Ada/Appl2/Rc3h1/Fpr2/Fcgr2b/Scyl3/Tlr2/Slc39a10/Fyb/Lpxn/Pawr/Prnp/Prkch/Btnl9/Fcer1g/Elf1/Cd38/C5ar1/Rela/Syk
GO_intrinsic_component_of_presynaptic_membrane	GO_intrinsic_component_of_presynaptic_membrane	12	-0.340975	-1.23262	0.233918	0.700023	0.639781	1319	tags=83%, list=43%, signal=48%	12558/18442/20264/226548/11540/219228/18441/330814/13489/13643	Cdh2/P2ry2/Scn10a/Aph1a/Adora2a/Pcdh17/P2ry1/Adgrl1/Drd2/Efnb3
GO_regulation_of_glucose_transmembrane_transport	GO_regulation_of_glucose_transmembrane_transport	26	0.318837	1.2143	0.234973	0.702202	0.641771	420	tags=31%, list=14%, signal=27%	17869/66277/11754/16367/12266/23830/216190/13617	Myc/Klf15/Aoc3/Irs1/C3/Capn10/Appl2/Ednra
GO_insulin_receptor_signaling_pathway	GO_insulin_receptor_signaling_pathway	32	0.295936	1.20528	0.235142	0.702202	0.641771	472	tags=22%, list=15%, signal=19%	12702/11625/27273/11606/16367/56484/18708	Socs3/Ahsg/Pdk4/Agt/Irs1/Foxo3/Pik3r1
GO_purine_nucleoside_binding	GO_purine_nucleoside_binding	57	-0.191715	-1.17751	0.236994	0.706598	0.645789	471	tags=28%, list=15%, signal=24%	22154/77015/18102/19332/14228/214952/22151/11841/14673/22142/22144/55932/22143/56437/53857/22145	Tubb5/Mpped2/Nme1/Rab20/Fkbp4/Rhot2/Tubb2a/Arf2/Gna12/Tuba1a/Tuba3a/Gbp3/Tuba1b/Rrad/Tuba8/Tuba4a
GO_regulation_of_canonical_Wnt_signaling_pathway	GO_regulation_of_canonical_Wnt_signaling_pathway	36	0.284532	1.19056	0.237113	0.706598	0.645789	1092	tags=56%, list=36%, signal=36%	68588/20671/11865/29806/21885/20378/68010/56484/14184/70122/56458/20356/97064/64297/70425/76441/212398/22411/19277/207181	Cthrc1/Sox17/Arntl/Limd1/Tle1/Frzb/Bambi/Foxo3/Fgfr3/Mllt3/Foxo1/Sema5a/Wwtr1/Gprc5b/Csnk1g3/Daam2/Frat2/Wnt11/Ptpro/Rbms3
GO_postsynaptic_specialization_membrane	GO_postsynaptic_specialization_membrane	14	-0.319002	-1.23497	0.2375	0.707006	0.646162	2090	tags=100%, list=68%, signal=32%	19277/11496/20503/19268/68585/12558/24071/65945/15481/225875/19400/13643/272381	Ptpro/Adam22/Slc16a7/Ptprf/Rtn4/Cdh2/Synj2bp/Clstn1/Hspa8/Lrfn4/Rapsn/Efnb3/Lrrc4b
GO_actin_polymerization_or_depolymerization	GO_actin_polymerization_or_depolymerization	49	-0.20055	-1.18644	0.238095	0.707804	0.646891	549	tags=33%, list=18%, signal=27%	211401/242894/260409/18754/12631/12331/14784/18643/22003/20292/231830/73910/20739/50874/11629/320502	Mtss1/Actr3b/Cdc42ep3/Prkce/Cfl1/Cap1/Grb2/Pfn1/Tpm1/Rasgef1b/Ccl11/Micall2/Arhgap18/Spta1/Tmod4/Aif1/Lmod3
GO_contractile_actin_filament_bundle_assembly	GO_contractile_actin_filament_bundle_assembly	27	0.311383	1.20711	0.238926	0.707804	0.646891	472	tags=30%, list=15%, signal=25%	50490/320472/13609/20410/66214/80880/104027/18708	Nox4/Ppm1e/S1pr1/Sorbs3/Rgcc/Kank3/Synpo/Pik3r1
GO_regulation_of_actin_filament_bundle_assembly	GO_regulation_of_actin_filament_bundle_assembly	27	0.311825	1.20882	0.238926	0.707804	0.646891	472	tags=30%, list=15%, signal=25%	50490/320472/13609/20410/66214/80880/104027/18708	Nox4/Ppm1e/S1pr1/Sorbs3/Rgcc/Kank3/Synpo/Pik3r1
GO_stress_fiber_assembly	GO_stress_fiber_assembly	27	0.311383	1.20711	0.238926	0.707804	0.646891	472	tags=30%, list=15%, signal=25%	50490/320472/13609/20410/66214/80880/104027/18708	Nox4/Ppm1e/S1pr1/Sorbs3/Rgcc/Kank3/Synpo/Pik3r1
GO_response_to_interferon-gamma	GO_response_to_interferon-gamma	34	0.290354	1.19728	0.239018	0.707804	0.646891	857	tags=53%, list=28%, signal=39%	100702/20305/20308/213002/19016/17533/56699/24047/100040035/21898/20307/12332/20912/24088/80876/211948/16452/22352	Gbp6/Ccl6/Ccl9/Ifitm6/Pparg/Mrc1/Cdc42ep4/Ccl19/Gm2564/Tlr4/Ccl8/Capg/Stxbp3/Scyl3/Tlr2/Ifitm2/Pde12/Jak2/Vim
GO_microtubule_binding	GO_microtubule_binding	28	0.304676	1.196	0.239625	0.70886	0.647856	144	tags=11%, list=5%, signal=10%	20201/20202/74393	S100a8/S100a9/Map10
GO_interleukin-6_production	GO_interleukin-6_production	32	0.293311	1.19459	0.24031	0.709593	0.648527	854	tags=47%, list=28%, signal=34%	96875/16803/73914/12608/14205/63873/21937/17394/21898/214855/17874/24088/22433/14466/12334	Prg4/Lbp/Irak3/Cebpb/Vegfd/Trpv4/Tnfrsf1a/Mmp8/Tlr4/Arid5a/Myd88/Scyl3/Tlr2/Xbp1/Gba/Capn2
GO_negative_regulation_of_T_cell_proliferation	GO_negative_regulation_of_T_cell_proliferation	14	-0.316338	-1.22465	0.240625	0.709593	0.648527	142	tags=21%, list=5%, signal=21%	60533/14961/14960	Cd274/H2-Ab1/H2-Aa
GO_negative_regulation_of_leukocyte_apoptotic_process	GO_negative_regulation_of_leukocyte_apoptotic_process	14	-0.315061	-1.21971	0.240625	0.709593	0.648527	82	tags=21%, list=3%, signal=21%	20850/320404/16149	Stat5a/Itpkb/Cd74
GO_ERK1_and_ERK2_cascade	GO_ERK1_and_ERK2_cascade	77	0.238199	1.18103	0.24105	0.710107	0.648996	671	tags=31%, list=22%, signal=25%	50490/319520/20305/17869/15894/56705/74155/16971/20308/11606/12266/13617/12768/70008/63873/215748/93695/14289/24047/100040035/21898/20307/56089/14184	Nox4/Dusp4/Ccl6/Myc/Icam1/Ranbp9/Errfi1/Lrp1/Ccl9/Agt/C3/Ednra/Ccr1/Ace2/Trpv4/Cnksr3/Gpnmb/Fpr2/Ccl19/Gm2564/Tlr4/Ccl8/Ramp3/Fgfr3
GO_cellular_response_to_transforming_growth_factor_beta_stimulus	GO_cellular_response_to_transforming_growth_factor_beta_stimulus	46	0.266252	1.18323	0.242119	0.712513	0.651195	458	tags=24%, list=15%, signal=21%	16948/214425/76905/66695/77794/18550/68010/17684/216190/11502/68371	Lox/Cilp/Lrg1/Aspn/Adamtsl2/Furin/Bambi/Susd6/Cited2/Appl2/Adam9/Pbld1
GO_cellular_response_to_tumor_necrosis_factor	GO_cellular_response_to_tumor_necrosis_factor	33	0.291372	1.19594	0.243523	0.715903	0.654293	1320	tags=70%, list=43%, signal=40%	20305/20308/12363/56484/21937/93759/24047/100040035/18035/20307/15257/11797/16452/20698/14466/12675/11770/22695/266692/19766/19229/19697/20963	Ccl6/Ccl9/Casp4/Foxo3/Tnfrsf1a/Sirt1/Ccl19/Gm2564/Nfkbia/Ccl8/Hipk1/Birc2/Jak2/Sphk1/Gba/Chuk/Fabp4/Zfp36/Cpne1/Ripk1/Ptk2b/Rela/Syk
GO_reactive_oxygen_species_biosynthetic_process	GO_reactive_oxygen_species_biosynthetic_process	32	0.291956	1.18907	0.244186	0.716014	0.654395	868	tags=44%, list=28%, signal=32%	13078/15894/11606/12759/19288/56484/17394/93759/21898/16414/24088/12257/16452/18764	Cyp1b1/Icam1/Agt/Clu/Ptx3/BC005512/Fam71a/Foxo3/Mmp8/Sirt1/Tlr4/Itgb2/Scyl3/Tlr2/Tspo/Jak2/Pkd2
GO_leukocyte_proliferation	GO_leukocyte_proliferation	62	-0.183371	-1.1508	0.244318	0.716014	0.654395	142	tags=13%, list=5%, signal=13%	60533/15205/20850/20739/11629/14961/14960/16149	Cd274/Hes1/Stat5a/Spta1/Aif1/H2-Ab1/H2-Aa/Cd74
GO_regulation_of_Wnt_signaling_pathway	GO_regulation_of_Wnt_signaling_pathway	45	0.266808	1.18337	0.244361	0.716014	0.654395	1092	tags=53%, list=36%, signal=35%	68588/20671/16971/11865/29806/225638/21885/20378/68010/56484/14184/70122/56458/20356/24088/97064/64297/70425/76441/70495/212398/22411/19277/207181	Cthrc1/Sox17/Lrp1/Arntl/Limd1/Alpk2/Tle1/Frzb/Bambi/Foxo3/Fgfr3/Mllt3/Foxo1/Sema5a/Scyl3/Tlr2/Wwtr1/Gprc5b/Csnk1g3/Daam2/Atp6ap2/Frat2/Wnt11/Ptpro/Rbms3
GO_leading_edge_membrane	GO_leading_edge_membrane	22	0.331513	1.21507	0.244842	0.716014	0.654395	455	tags=23%, list=15%, signal=19%	268709/57436/13860/216190/63873	Fam107a/Gabarapl1/Eps8/Appl2/Trpv4
GO_lymphocyte_mediated_immunity	GO_lymphocyte_mediated_immunity	53	0.252658	1.16805	0.245169	0.716014	0.654395	639	tags=34%, list=21%, signal=27%	15894/14102/12268/93694/14131/18950/12051/12266/12258/15216/50908/71183/16190/18733/17688/14130/214855/17874	Icam1/Fas/C4b/Clec2d/Fcgr3/Pnp/Bcl3/C3/Serping1/Hfe/C1s1/Clec12b/Appl2/Il4ra/Pirb/Msh6/Fcgr2b/Arid5a/Myd88
GO_membrane_invagination	GO_membrane_invagination	20	0.336376	1.19872	0.245856	0.716014	0.654395	656	tags=40%, list=21%, signal=32%	16803/14131/19016/12266/216190/69288/14130/16414	Lbp/Fcgr3/Pparg/C3/Appl2/Rhobtb1/Fcgr2b/Itgb2
GO_plasma_membrane_invagination	GO_plasma_membrane_invagination	20	0.336376	1.19872	0.245856	0.716014	0.654395	656	tags=40%, list=21%, signal=32%	16803/14131/19016/12266/216190/69288/14130/16414	Lbp/Fcgr3/Pparg/C3/Appl2/Rhobtb1/Fcgr2b/Itgb2
GO_ADP_metabolic_process	GO_ADP_metabolic_process	19	0.34291	1.19923	0.246154	0.716014	0.654395	233	tags=16%, list=8%, signal=15%	74747/17869/209692	Ddit4/Myc/Dhtkd1
GO_monoamine_transport	GO_monoamine_transport	19	0.343957	1.20289	0.246154	0.716014	0.654395	341	tags=32%, list=11%, signal=28%	16854/171180/12495/14131/11606/19224	Lgals3/Syt12/Entpd1/Fcgr3/Agt/Ptgs1
GO_endothelial_cell_apoptotic_process	GO_endothelial_cell_apoptotic_process	10	0.415837	1.20765	0.246596	0.716014	0.654395	1171	tags=80%, list=38%, signal=50%	15894/66214/56484/15257/20356/22433/231130/12159	Icam1/Rgcc/Foxo3/Hipk1/Sema5a/Xbp1/Tnip2/Bmp4
GO_positive_regulation_of_lipid_kinase_activity	GO_positive_regulation_of_lipid_kinase_activity	10	0.416196	1.20869	0.246596	0.716014	0.654395	1325	tags=80%, list=43%, signal=46%	16367/14289/24047/14184/19229/18595/100504663/14254	Irs1/Fpr2/Ccl19/Fgfr3/Ptk2b/Pdgfra/Atg14/Flt1
GO_positive_regulation_of_phosphatidylinositol_3-kinase_activity	GO_positive_regulation_of_phosphatidylinositol_3-kinase_activity	10	0.416196	1.20869	0.246596	0.716014	0.654395	1325	tags=80%, list=43%, signal=46%	16367/14289/24047/14184/19229/18595/100504663/14254	Irs1/Fpr2/Ccl19/Fgfr3/Ptk2b/Pdgfra/Atg14/Flt1
GO_response_to_transforming_growth_factor_beta	GO_response_to_transforming_growth_factor_beta	47	0.2614	1.16963	0.248447	0.72065	0.658632	458	tags=23%, list=15%, signal=20%	16948/214425/76905/66695/77794/18550/68010/17684/216190/11502/68371	Lox/Cilp/Lrg1/Aspn/Adamtsl2/Furin/Bambi/Susd6/Cited2/Appl2/Adam9/Pbld1
GO_glycosylation	GO_glycosylation	33	0.290099	1.19071	0.248705	0.720658	0.658639	1197	tags=61%, list=39%, signal=37%	14584/230379/387314/241230/26879/211286/29858/67542/14466/20454/233733/20442/17751/13478/18145/208211/269181/56228/110911/232313	Gfpt2/Acer2/Tmtc1/St8sia6/B3galnt1/Cln5/Pmm1/Cog6/Gba/St3gal5/Galnt18/St3gal1/Mt3/Dpagt1/Npc1/Alg1/Mgat4a/Ube2j1/Cds2/Gxylt2
GO_potassium_ion_transmembrane_transport	GO_potassium_ion_transmembrane_transport	27	-0.240217	-1.18597	0.249027	0.720812	0.65878	208	tags=22%, list=7%, signal=21%	433809/16526/24012/16527/80906/16509	Rnf207/Kcnk2/Rgs7/Zfp119b/Kcnk3/Kcnip2/Kcne1
GO_hippocampus_development	GO_hippocampus_development	10	-0.359226	-1.19035	0.249267	0.720812	0.65878	1966	tags=100%, list=64%, signal=36%	19699/52028/17242/15182/20807/19130/18293/216850/12227	Reln/Bbs1/Mdk/Hdac2/Pknox2/Srf/Prox1/Ogdh/Kdm6b/Btg2
GO_calcium-dependent_protein_binding	GO_calcium-dependent_protein_binding	10	0.414558	1.20394	0.249622	0.721101	0.659044	1560	tags=90%, list=51%, signal=44%	17313/17918/11745/170786/13852/16952/66810/107305/11746	Mgp/Myo5a/Anxa3/Cd209a/Stx2/Anxa1/Rbm22/Sirpb1b/Vps37c/Anxa4
GO_nucleoside_diphosphate_metabolic_process	GO_nucleoside_diphosphate_metabolic_process	25	0.318475	1.20822	0.250338	0.722434	0.660262	233	tags=16%, list=8%, signal=15%	74747/17869/12495/209692	Ddit4/Myc/Entpd1/Dhtkd1
GO_activation_of_MAPK_activity	GO_activation_of_MAPK_activity	19	-0.2753	-1.17805	0.250871	0.722583	0.660398	266	tags=42%, list=9%, signal=39%	121021/16000/14600/19713/14164/69183/18205/16149	Cspg4/Igf1/Ghr/Ablim3/Ret/Fgf1/C1qtnf2/Ntf3/Cd74
GO_neuron_apoptotic_process	GO_neuron_apoptotic_process	65	0.243855	1.17575	0.2509	0.722583	0.660398	497	tags=22%, list=16%, signal=18%	15368/12931/12176/17748/14102/14630/16971/11501/11606/12608/65020/56484/244579/21937	Hmox1/Crlf1/Bnip3/Mt1/Fas/Gclm/Lrp1/Adam8/Agt/Cebpb/Zfp110/Foxo3/Tox3/Tnfrsf1a
GO_positive_regulation_of_adaptive_immune_response	GO_positive_regulation_of_adaptive_immune_response	23	-0.256645	-1.18023	0.251852	0.724586	0.662229	261	tags=22%, list=9%, signal=20%	22042/60533/15042/14961/16149	Tfrc/Cd274/H2-T24/H2-Ab1/Cd74
GO_regulation_of_cytokine_biosynthetic_process	GO_regulation_of_cytokine_biosynthetic_process	29	0.299733	1.18607	0.25298	0.724901	0.662517	865	tags=48%, list=28%, signal=35%	96875/74155/16803/14131/12051/16324/12608/56480/66889/21898/17874/24088/16452/12611	Prg4/Errfi1/Lbp/Fcgr3/Bcl3/Inhbb/Cebpb/Tbk1/Rnf128/Tlr4/Myd88/Scyl3/Tlr2/Jak2/Cebpg
GO_proteoglycan_metabolic_process	GO_proteoglycan_metabolic_process	13	0.38606	1.21372	0.252994	0.724901	0.662517	498	tags=38%, list=16%, signal=32%	94214/13179/66175/12111/22235	Spock2/Dcn/Mustn1/Bgn/Ugdh
GO_regulation_of_blood_pressure	GO_regulation_of_blood_pressure	38	0.282082	1.19649	0.253846	0.724901	0.662517	477	tags=29%, list=16%, signal=25%	15368/50706/11754/11606/19016/53419/19224/74617/70008/18708/16618	Hmox1/Postn/Aoc3/Agt/Pparg/Corin/Ptgs1/Scpep1/Ace2/Pik3r1/Klk1b26
GO_regulation_of_phosphoprotein_phosphatase_activity	GO_regulation_of_phosphoprotein_phosphatase_activity	15	-0.306145	-1.22629	0.25387	0.724901	0.662517	853	tags=53%, list=28%, signal=39%	243819/226591/69556/19049/77976/110854/13489/22027	Ppp6r1/Tiprl/Bod1/Ppp1r1b/Nuak1/Ptpa/Drd2/Hsp90b1
GO_negative_regulation_of_mitotic_cell_cycle_phase_transition	GO_negative_regulation_of_mitotic_cell_cycle_phase_transition	29	0.299174	1.18386	0.254305	0.724901	0.662517	687	tags=31%, list=22%, signal=24%	268709/12575/76454/66214/19651/93695/12534/227331/52468	Fam107a/Cdkn1a/Fbxo31/Rgcc/Rbl2/Gpnmb/Cdk1/Gigyf2/Ctdsp2
GO_chemokine_production	GO_chemokine_production	17	0.351965	1.19569	0.25431	0.724901	0.662517	743	tags=53%, list=24%, signal=40%	50706/11815/16971/16803/63873/16190/21898/17874/24088	Postn/Apod/Lrp1/Lbp/Trpv4/Appl2/Il4ra/Tlr4/Myd88/Scyl3/Tlr2
GO_regulation_of_chemokine_production	GO_regulation_of_chemokine_production	17	0.351965	1.19569	0.25431	0.724901	0.662517	743	tags=53%, list=24%, signal=40%	50706/11815/16971/16803/63873/16190/21898/17874/24088	Postn/Apod/Lrp1/Lbp/Trpv4/Appl2/Il4ra/Tlr4/Myd88/Scyl3/Tlr2
GO_cellular_response_to_calcium_ion	GO_cellular_response_to_calcium_ion	12	-0.335596	-1.21317	0.254386	0.724901	0.662517	242	tags=33%, list=8%, signal=31%	105675/233908/320404/14281	Ppif/Fus/Itpkb/Fos
GO_ear_development	GO_ear_development	34	0.28535	1.17664	0.254522	0.724901	0.662517	162	tags=15%, list=5%, signal=14%	68588/12609/17869/54670/15951	Cthrc1/Cebpd/Myc/Atp8b1/Ifi204
GO_negative_regulation_of_cell_cycle_phase_transition	GO_negative_regulation_of_cell_cycle_phase_transition	32	0.290692	1.18392	0.254522	0.724901	0.662517	687	tags=31%, list=22%, signal=24%	268709/12575/76454/66214/19651/93695/71733/12534/227331/52468	Fam107a/Cdkn1a/Fbxo31/Rgcc/Rbl2/Gpnmb/Susd2/Cdk1/Gigyf2/Ctdsp2
GO_CD4-positive,_alpha-beta_T_cell_activation	GO_CD4-positive,_alpha-beta_T_cell_activation	15	0.374581	1.22408	0.256259	0.729115	0.666369	906	tags=60%, list=30%, signal=42%	80859/12051/12608/16190/381305/24047/23882/16186/21813	Nfkbiz/Bcl3/Cebpb/Appl2/Il4ra/Rc3h1/Ccl19/Gadd45g/Il2rg/Tgfbr2
GO_trabecula_morphogenesis	GO_trabecula_morphogenesis	14	0.37299	1.20564	0.256598	0.729326	0.666561	671	tags=50%, list=22%, signal=39%	13609/216161/53945/17390/21827/15213/14184	S1pr1/Sbno2/Slc40a1/Mmp2/Thbs3/Hey1/Fgfr3
GO_regulation_of_actomyosin_structure_organization	GO_regulation_of_actomyosin_structure_organization	28	0.30021	1.17847	0.257028	0.729326	0.666561	472	tags=29%, list=15%, signal=24%	50490/320472/13609/20410/66214/80880/104027/18708	Nox4/Ppm1e/S1pr1/Sorbs3/Rgcc/Kank3/Synpo/Pik3r1
GO_muscle_cell_apoptotic_process	GO_muscle_cell_apoptotic_process	34	0.284348	1.17251	0.257106	0.729326	0.666561	1272	tags=59%, list=42%, signal=35%	15368/12176/67731/11606/19016/18708/93759/56312/16009/16452/12334/11783/16880/12364/16001/15111/19211/109689/26408/19229	Hmox1/Bnip3/Fbxo32/Agt/Pparg/Pik3r1/Sirt1/Nupr1/Igfbp3/Jak2/Capn2/Apaf1/Lifr/Casp12/Igf1r/Hand2/Pten/Arrb1/Map3k5/Ptk2b
GO_neuron_projection_guidance	GO_neuron_projection_guidance	31	-0.231734	-1.17025	0.257778	0.730499	0.667634	492	tags=48%, list=16%, signal=41%	13636/20348/107449/22323/11787/13845/235611/12215/65079/13643/26757/18186/18205/67784/56839	Efna1/Sema3c/Unc5b/Vasp/Apbb2/Ephb3/Plxnb1/Bsg/Rtn4r/Efnb3/Dpysl4/Wdr26/Nrp1/Ntf3/Plxnd1/Lgi1
GO_recycling_endosome_membrane	GO_recycling_endosome_membrane	11	-0.354535	-1.21191	0.258258	0.731129	0.668209	261	tags=45%, list=9%, signal=42%	23970/53612/22042/60533/81840	Pacsin2/Vti1b/Tfrc/Cd274/Sorcs2
GO_phosphatase_activity	GO_phosphatase_activity	47	-0.201009	-1.17481	0.258883	0.732166	0.669157	711	tags=38%, list=23%, signal=30%	19252/23827/75454/103850/67446/240892/235584/11928/19244/19054/67916/67881/67181/18218/63953/14120/71887/382051	Dusp1/Bpnt1/Akap5/Phpt1/Nt5m/Dusp28/Dusp27/Dusp7/Atp1a1/Ptp4a2/Ppp2r3d/Plpp3/Mdp1/Ctdnep1/Dusp8/Dusp10/Fbp2/Ppm1j/Pdp2
GO_negative_regulation_of_protein_polymerization	GO_negative_regulation_of_protein_polymerization	23	-0.255045	-1.17287	0.259259	0.732498	0.66946	435	tags=30%, list=14%, signal=26%	12631/14228/18643/22003/20739/50874/320502	Cfl1/Fkbp4/Pfn1/Tpm1/Spta1/Tmod4/Lmod3
GO_negative_regulation_of_vasculature_development	GO_negative_regulation_of_vasculature_development	30	0.295871	1.18634	0.259791	0.733109	0.670019	402	tags=23%, list=13%, signal=20%	22436/21826/11606/13179/19016/18054/66214	Xdh/Thbs2/Agt/Dcn/Pparg/Ngp/Rgcc
GO_tubulin_binding	GO_tubulin_binding	44	0.265401	1.1686	0.260101	0.733109	0.670019	258	tags=14%, list=8%, signal=13%	20201/20202/74393/70892/67694/69310	S100a8/S100a9/Map10/Ttll7/Ift74/Pacrg
GO_signal_transduction_in_response_to_DNA_damage	GO_signal_transduction_in_response_to_DNA_damage	16	0.362366	1.21087	0.260432	0.733109	0.670019	598	tags=38%, list=20%, signal=30%	12575/230379/12051/56484/93759/53892	Cdkn1a/Acer2/Bcl3/Foxo3/Sirt1/Ppm1d
GO_protein_maturation	GO_protein_maturation	52	0.251291	1.15635	0.26087	0.733109	0.670019	1048	tags=46%, list=34%, signal=31%	17869/16433/69065/12845/13039/18550/53419/13040/16618/13024/16178/211286/20720/225326/216725/11797/12334/667277/52588/114774/12364/13647/70646/70495	Myc/Cuzd1/Chac1/Comp/Ctsl/Furin/Corin/Ctss/Klk1b26/Ctla2a/Il1r2/Cln5/Serpine2/Pik3c3/Adamts2/Birc2/Capn2/C1rb/Tspan14/Pawr/Casp12/Egfbp2/Naa30/Atp6ap2
GO_aromatic_compound_catabolic_process	GO_aromatic_compound_catabolic_process	74	0.238382	1.17612	0.260973	0.733109	0.670019	857	tags=38%, list=28%, signal=28%	15368/22436/105859/11486/11761/12495/18950/14544/269378/214597/394436/394432/381305/13371/71207/12457/17874/237400/227331/140483/16009/233789/211948/229003/22687/67276/18458/22352	Hmox1/Xdh/Csdc2/Ada/Aox1/Entpd1/Pnp/Gda/Ahcy/Sidt2/Ugt1a1/Ugt1a7c/Rc3h1/Dio2/Nudt4/Noct/Myd88/Mex3d/Gigyf2/Hnmt/Igfbp3/Smg1/Pde12/Helz2/Zpr1/Eri1/Pabpc1/Vim
GO_regulation_of_synaptic_vesicle_cycle	GO_regulation_of_synaptic_vesicle_cycle	21	-0.260929	-1.14885	0.261029	0.733109	0.670019	801	tags=48%, list=26%, signal=35%	67903/19339/219228/72961/18441/18754/68404/20615/13489/20528	Gipc1/Rab3a/Pcdh17/Slc17a7/P2ry1/Prkce/Nrn1/Snapin/Drd2/Slc2a4
GO_regulation_of_insulin_secretion	GO_regulation_of_insulin_secretion	38	0.281127	1.19244	0.261538	0.733811	0.67066	460	tags=26%, list=15%, signal=23%	14645/16971/22228/11865/245049/16367/16324/223775/23830/214597	Glul/Lrp1/Ucp2/Arntl/Myrip/Irs1/Inhbb/Pim3/Capn10/Sidt2
GO_neuron_projection_extension	GO_neuron_projection_extension	32	0.287932	1.17268	0.262274	0.735146	0.67188	903	tags=44%, list=30%, signal=31%	50706/16971/15982/218877/233489/20564/76901/77300/14268/20356/71653/23999/99152/12803	Postn/Lrp1/Ifrd1/Sema3g/Picalm/Slit3/Jade2/Raph1/Fn1/Sema5a/Shtn1/Twf2/Anapc2/Cntf
GO_protein_phosphorylated_amino_acid_binding	GO_protein_phosphorylated_amino_acid_binding	13	0.383036	1.20422	0.263473	0.737777	0.674285	472	tags=31%, list=15%, signal=26%	12702/208650/16367/18708	Socs3/Cblb/Irs1/Pik3r1
GO_positive_regulation_of_establishment_of_protein_localization	GO_positive_regulation_of_establishment_of_protein_localization	94	0.223436	1.15493	0.264434	0.739648	0.675995	601	tags=27%, list=20%, signal=22%	50706/56620/14645/11727/16971/12363/245049/12475/11606/15482/18760/23830/66214/11502/63873/16190/18708/77128/16172/17394/69787/192193/93759/24047/21898	Postn/Clec4n/Glul/Ang/Lrp1/Casp4/Myrip/Cd14/Agt/Hspa1l/Prkd1/Capn10/Rgcc/Adam9/Trpv4/Appl2/Il4ra/Pik3r1/Crebrf/Il17ra/Mmp8/Anxa13/Edem1/Sirt1/Ccl19/Tlr4
GO_myeloid_cell_activation_involved_in_immune_response	GO_myeloid_cell_activation_involved_in_immune_response	18	0.344301	1.18227	0.264664	0.739648	0.675995	1320	tags=67%, list=43%, signal=38%	15368/16803/216161/16190/16414/28040/11745/14824/20955/14127/230899/20963	Hmox1/Lbp/Sbno2/Appl2/Il4ra/Itgb2/D6Wsu163e/Rilp/Anxa3/Grn/Vamp7/Fcer1g/Nppa/Syk
GO_regulation_of_protein_catabolic_process	GO_regulation_of_protein_catabolic_process	88	0.227455	1.15731	0.265734	0.741264	0.677472	338	tags=16%, list=11%, signal=15%	21857/110595/64209/20671/218203/16971/208650/11865/11501/12759/68854/329152/73914/18550	Timp1/Timp4/Herpud1/Sox17/Mylip/Lrp1/Cblb/Arntl/Adam8/Clu/Asb11/Hecw2/Irak3/Furin
GO_regulation_of_actin_filament_polymerization	GO_regulation_of_actin_filament_polymerization	38	-0.216737	-1.18921	0.265766	0.741264	0.677472	533	tags=32%, list=17%, signal=26%	242894/260409/18754/12631/14784/18643/22003/20292/73910/20739/50874/320502	Actr3b/Cdc42ep3/Prkce/Cfl1/Grb2/Pfn1/Tpm1/Rasgef1b/Ccl11/Arhgap18/Spta1/Tmod4/Lmod3
GO_regulation_of_actin_cytoskeleton_organization	GO_regulation_of_actin_cytoskeleton_organization	85	0.228818	1.15883	0.267836	0.744831	0.680732	491	tags=24%, list=16%, signal=20%	268709/50490/15894/320472/69581/13609/16971/13860/13039/20410/17996/80837/11567/66214/56699/80880/104027/18708/11852/69288	Fam107a/Nox4/Icam1/Ppm1e/Rhou/S1pr1/Lrp1/Eps8/Ctsl/Sorbs3/Neb/Rhoj/Avil/Rgcc/Cdc42ep4/Kank3/Synpo/Pik3r1/Rhob/Rhobtb1
GO_cold-induced_thermogenesis	GO_cold-induced_thermogenesis	38	0.278597	1.18171	0.267949	0.744831	0.680732	657	tags=34%, list=21%, signal=27%	16819/22228/11865/105171/12608/216190/12686/16190/22259/104263/13371/21898/11668	Lcn2/Ucp2/Arntl/Arrdc3/Cebpb/Appl2/Elovl3/Appl2/Il4ra/Nr1h3/Kdm3a/Dio2/Tlr4/Aldh1a1
GO_regulation_of_cold-induced_thermogenesis	GO_regulation_of_cold-induced_thermogenesis	38	0.278597	1.18171	0.267949	0.744831	0.680732	657	tags=34%, list=21%, signal=27%	16819/22228/11865/105171/12608/216190/12686/16190/22259/104263/13371/21898/11668	Lcn2/Ucp2/Arntl/Arrdc3/Cebpb/Appl2/Elovl3/Appl2/Il4ra/Nr1h3/Kdm3a/Dio2/Tlr4/Aldh1a1
GO_monocarboxylic_acid_catabolic_process	GO_monocarboxylic_acid_catabolic_process	19	-0.27277	-1.16723	0.268293	0.744831	0.680732	641	tags=42%, list=21%, signal=33%	67460/13177/70025/224530/52538/104158/11651/232174	Decr1/Eci1/Acot7/Acat3/Acaa2/Ces1d/Akt1/Cyp26b1
GO_response_to_temperature_stimulus	GO_response_to_temperature_stimulus	34	0.280966	1.15856	0.268734	0.744831	0.680732	601	tags=32%, list=20%, signal=26%	15368/22228/60599/11606/15482/216190/63873/21426/19414/13371/21898	Hmox1/Ucp2/Trp53inp1/Agt/Hspa1l/Appl2/Trpv4/Tfec/Rasa3/Dio2/Tlr4
GO_lung_morphogenesis	GO_lung_morphogenesis	14	-0.307197	-1.18927	0.26875	0.744831	0.680732	1892	tags=93%, list=62%, signal=36%	12159/13036/18595/24063/64138/18028/20807/77411/12614/12387/16000/24064/14463	Bmp4/Ctsh/Pdgfra/Slc16a12/Spry1/Ctsz/Nfib/Pknox2/Srf/Esrp2/Celsr1/Ctnnb1/Igf1/Spry2/Gata4
GO_regulation_of_cardiac_muscle_tissue_growth	GO_regulation_of_cardiac_muscle_tissue_growth	22	-0.255225	-1.16142	0.269091	0.744831	0.680732	186	tags=18%, list=6%, signal=17%	11554/16526/16468/14463	Adrb1/Kcnk2/Jarid2/Gata4
GO_negative_regulation_of_protein_catabolic_process	GO_negative_regulation_of_protein_catabolic_process	25	0.311987	1.18361	0.269283	0.744831	0.680732	387	tags=20%, list=13%, signal=18%	21857/110595/73914/18550/15216	Timp1/Timp4/Irak3/Furin/Hfe
GO_integral_component_of_postsynaptic_specialization_membrane	GO_integral_component_of_postsynaptic_specialization_membrane	10	-0.355293	-1.17731	0.269795	0.744831	0.680732	1978	tags=100%, list=65%, signal=35%	11496/20503/19268/68585/12558/65945/225875/13643/272381	Adam22/Slc16a7/Ptprf/Rtn4/Cdh2/Clstn1/Lrfn4/Efnb3/Lrrc4b
GO_intrinsic_component_of_postsynaptic_specialization_membrane	GO_intrinsic_component_of_postsynaptic_specialization_membrane	10	-0.355293	-1.17731	0.269795	0.744831	0.680732	1978	tags=100%, list=65%, signal=35%	11496/20503/19268/68585/12558/65945/225875/13643/272381	Adam22/Slc16a7/Ptprf/Rtn4/Cdh2/Clstn1/Lrfn4/Efnb3/Lrrc4b
GO_monovalent_inorganic_cation_transport	GO_monovalent_inorganic_cation_transport	66	-0.180388	-1.16596	0.269939	0.744831	0.680732	405	tags=24%, list=13%, signal=21%	13489/238276/56632/11689/105675/14167/11651/433809/93692/16526/246049/24012/16527/80906/16509/399548	Drd2/Akap5/Sphk2/Alox5/Derl2/Ppif/Fgf12/Akt1/Rnf207/Glrx/Kcnk2/Slc36a2/Rgs7/Zfp119b/Kcnk3/Kcnip2/Kcne1/Scn4b
GO_response_to_ionizing_radiation	GO_response_to_ionizing_radiation	23	0.318402	1.18287	0.271858	0.748541	0.684122	302	tags=22%, list=10%, signal=20%	12575/17869/229543/18950/224008	Cdkn1a/Myc/Ints3/Pnp/Spidr
GO_alcohol_binding	GO_alcohol_binding	16	0.359341	1.20076	0.271942	0.748541	0.684122	1098	tags=56%, list=36%, signal=36%	11522/11815/63954/52857/12257/12492/20652/235283/18145	Adh1/Apod/Rbp7/Gramd1a/Tspo/Scarb2/Soat1/Gramd1b/Npc1
GO_cellular_response_to_chemical_stress	GO_cellular_response_to_chemical_stress	77	0.232663	1.15358	0.272076	0.748541	0.684122	210	tags=10%, list=7%, signal=10%	16819/15368/17392/12176/13078/14102/11865/60599	Lcn2/Hmox1/Mmp3/Bnip3/Cyp1b1/Fas/Arntl/Trp53inp1
GO_response_to_nutrient	GO_response_to_nutrient	22	0.322439	1.18181	0.272352	0.748572	0.684151	288	tags=18%, list=9%, signal=17%	20750/50706/11486/269378	Spp1/Postn/Ada/Ahcy
GO_negative_regulation_of_peptide_hormone_secretion	GO_negative_regulation_of_peptide_hormone_secretion	17	0.349036	1.18574	0.272989	0.749593	0.685084	577	tags=35%, list=19%, signal=29%	22228/19016/16367/16324/223775/93759	Ucp2/Pparg/Irs1/Inhbb/Pim3/Sirt1
GO_cardiac_muscle_cell_membrane_repolarization	GO_cardiac_muscle_cell_membrane_repolarization	11	-0.348233	-1.19037	0.273273	0.749648	0.685134	208	tags=36%, list=7%, signal=34%	14609/433809/16509/399548	Gja1/Rnf207/Kcne1/Scn4b
GO_negative_regulation_of_protein_binding	GO_negative_regulation_of_protein_binding	18	-0.275214	-1.16391	0.273927	0.750056	0.685508	723	tags=50%, list=24%, signal=38%	23988/67087/18591/56424/98053/52163/244058/11651/11461	Pin1/Ctnnbip1/Pdgfb/Stub1/Gtf2f1/Camk1/Rgma/Akt1/Actb
GO_regulation_of_transcription_from_RNA_polymerase_II_promoter_in_response_to_stress	GO_regulation_of_transcription_from_RNA_polymerase_II_promoter_in_response_to_stress	13	0.377356	1.18636	0.273952	0.750056	0.685508	404	tags=31%, list=13%, signal=27%	15368/17872/12608/17684	Hmox1/Ppp1r15a/Cebpb/Susd6/Cited2
GO_monocarboxylic_acid_biosynthetic_process	GO_monocarboxylic_acid_biosynthetic_process	37	0.277739	1.16786	0.274611	0.751135	0.686494	809	tags=43%, list=26%, signal=32%	27273/19215/243078/212980/11606/19224/12686/22259/17918/93759/272428/228775/11668/56050/11813/20698	Pdk4/Ptgds/Tecrl/Slc45a3/Agt/Ptgs1/Elovl3/Nr1h3/Myo5a/Sirt1/Acsm5/Trib3/Aldh1a1/Cyp39a1/Apoc2/Sphk1
GO_regulation_of_intrinsic_apoptotic_signaling_pathway	GO_regulation_of_intrinsic_apoptotic_signaling_pathway	34	0.280238	1.15556	0.275194	0.751294	0.686639	45	tags=9%, list=1%, signal=9%	20201/20202/64209	S100a8/S100a9/Herpud1
GO_cardiac_conduction	GO_cardiac_conduction	15	-0.298557	-1.19589	0.275542	0.751294	0.686639	469	tags=40%, list=15%, signal=34%	14609/16480/435766/12291/16509/399548	Gja1/Jup/Tnni3k/Cacna1g/Kcne1/Scn4b
GO_regulation_of_autophagy	GO_regulation_of_autophagy	55	0.247554	1.15544	0.275695	0.751294	0.686639	791	tags=35%, list=26%, signal=26%	15368/12176/230379/60599/13179/140742/71712/18760/56484/56480/93759/56312/170822/228775/56458/24088/12257/22590/22433	Hmox1/Bnip3/Acer2/Trp53inp1/Dcn/Sesn1/Dram1/Prkd1/Foxo3/Tbk1/Sirt1/Nupr1/Usp33/Trib3/Foxo1/Scyl3/Tlr2/Tspo/Xpa/Xbp1
GO_reproductive_structure_development	GO_reproductive_structure_development	76	0.232319	1.15051	0.276722	0.751294	0.686639	710	tags=30%, list=23%, signal=24%	12702/11625/69852/15894/22371/11486/13039/11606/19016/12608/17390/19288/17684/18671/56484/15213/93759/56312/17761/20720/16477/14766/235626	Socs3/Ahsg/Tcf23/Icam1/Vwf/Ada/Ctsl/Agt/Pparg/Cebpb/Mmp2/Ptx3/BC005512/Fam71a/Susd6/Cited2/Abcb1a/Foxo3/Hey1/Sirt1/Nupr1/Map7/Serpine2/Junb/Adgrg1/Setd2
GO_reproductive_system_development	GO_reproductive_system_development	76	0.232319	1.15051	0.276722	0.751294	0.686639	710	tags=30%, list=23%, signal=24%	12702/11625/69852/15894/22371/11486/13039/11606/19016/12608/17390/19288/17684/18671/56484/15213/93759/56312/17761/20720/16477/14766/235626	Socs3/Ahsg/Tcf23/Icam1/Vwf/Ada/Ctsl/Agt/Pparg/Cebpb/Mmp2/Ptx3/BC005512/Fam71a/Susd6/Cited2/Abcb1a/Foxo3/Hey1/Sirt1/Nupr1/Map7/Serpine2/Junb/Adgrg1/Setd2
GO_mitochondrion_organization	GO_mitochondrion_organization	84	-0.167349	-1.17594	0.27717	0.751294	0.686639	837	tags=44%, list=27%, signal=33%	21854/74148/100126824/16000/19339/52639/15510/403187/68512/56322/67095/67013/30954/19823/52469/12124/68002/56046/194908/67105/53333/30058/52538/76614/76824/66117/237781/214952/229524/66400/641376/105675/11651/50754/16542/15277/67900	Timm17a/Cluh/Sco2/Igf1/Rab3a/Wipi1/Hspd1/Opa3/Tomm5/Timm22/Trak1/Oma1/Siva1/Rnf7/Coa3/Bik/Sdhaf4/Uqcc1/Pld6/Timm21/Tomm40/Timm8a1/Acaa2/Immt/Mtfr1l/Fmc1/Mief2/Rhot2/Msto1/Alkbh7/Tomm40l/Ppif/Akt1/Fbxw7/Kdr/Hk2/Mtfp1
GO_response_to_UV	GO_response_to_UV	26	0.308616	1.17537	0.277322	0.751294	0.686639	790	tags=42%, list=26%, signal=32%	12575/60599/76293/12359/12051/18708/17688/93759/226409/72584/22590	Cdkn1a/Trp53inp1/Mfap4/Cat/Bcl3/Pik3r1/Msh6/Sirt1/Zranb3/Cul4b/Xpa
GO_positive_regulation_of_vasculature_development	GO_positive_regulation_of_vasculature_development	59	-0.184188	-1.13771	0.277457	0.751294	0.686639	268	tags=19%, list=9%, signal=17%	22340/14164/18186/64074/20292/14172/16542/15277/14463/13653/23796	Vegfb/Fgf1/Nrp1/Smoc2/Rasgef1b/Ccl11/Fgf18/Kdr/Hk2/Gata4/Egr1/Aplnr
GO_stress-activated_MAPK_cascade	GO_stress-activated_MAPK_cascade	44	0.261392	1.15095	0.277778	0.751294	0.686639	819	tags=41%, list=27%, signal=30%	22436/14102/11606/15259/65020/63873/17394/24047/21898/14130/17874/14184/665113/56458/23882/227154/20698/245527	Xdh/Fas/Agt/Hipk3/Zfp110/Trpv4/Mmp8/Ccl19/Tlr4/Fcgr2b/Myd88/Fgfr3/Tnik/Foxo1/Gadd45g/Stradb/Sphk1/Eda2r
GO_helicase_activity	GO_helicase_activity	22	0.320415	1.1744	0.277854	0.751294	0.686639	1446	tags=73%, list=47%, signal=39%	93761/71986/226409/17220/17217/229003/53975/67487/77987/240255/13204/78394/217207/56249/16952/13990	Smarca1/Ddx28/Zranb3/Mcm7/Mcm4/Helz2/Ddx20/Dhx40/Ascc3/Ythdc2/Dhx15/Ddx52/Dhx8/Actr8/Anxa1/Smarcad1
GO_negative_regulation_of_G1/S_transition_of_mitotic_cell_cycle	GO_negative_regulation_of_G1/S_transition_of_mitotic_cell_cycle	22	0.320933	1.17629	0.277854	0.751294	0.686639	188	tags=14%, list=6%, signal=13%	268709/12575/76454	Fam107a/Cdkn1a/Fbxo31
GO_regulation_of_nitric_oxide_biosynthetic_process	GO_regulation_of_nitric_oxide_biosynthetic_process	22	0.321071	1.1768	0.277854	0.751294	0.686639	868	tags=50%, list=28%, signal=36%	15894/11606/12759/19288/17394/21898/16414/24088/12257/16452/18764	Icam1/Agt/Clu/Ptx3/BC005512/Fam71a/Mmp8/Tlr4/Itgb2/Scyl3/Tlr2/Tspo/Jak2/Pkd2
GO_localization_within_membrane	GO_localization_within_membrane	13	-0.313173	-1.16806	0.278443	0.751355	0.686694	329	tags=23%, list=11%, signal=21%	243547/12554/81896	Grip2/Cdh13/Ift122
GO_positive_regulation_of_protein_modification_by_small_protein_conjugation_or_removal	GO_positive_regulation_of_protein_modification_by_small_protein_conjugation_or_removal	25	0.309662	1.17479	0.278755	0.751355	0.686694	809	tags=40%, list=26%, signal=30%	268709/208650/105171/12952/11624/228775/14184/239364/11797/20698	Fam107a/Cblb/Arrdc3/Cry1/Ahrr/Trib3/Fgfr3/Tspyl5/Birc2/Sphk1
GO_regulation_of_cytokine-mediated_signaling_pathway	GO_regulation_of_cytokine-mediated_signaling_pathway	22	0.31973	1.17189	0.27923	0.751355	0.686694	645	tags=41%, list=21%, signal=33%	12363/19016/13601/73914/77128/56480/16178/20564/15257	Casp4/Pparg/Ecm1/Irak3/Crebrf/Tbk1/Il1r2/Slit3/Hipk1
GO_positive_regulation_of_signaling_receptor_activity	GO_positive_regulation_of_signaling_receptor_activity	11	-0.346624	-1.18487	0.279279	0.751355	0.686694	606	tags=45%, list=20%, signal=37%	20296/12631/21423/50754/15980	Ccl2/Cfl1/Tcf3/Fbxw7/Ifngr2
GO_regulation_of_small_GTPase_mediated_signal_transduction	GO_regulation_of_small_GTPase_mediated_signal_transduction	45	-0.197529	-1.13559	0.279412	0.751355	0.686694	478	tags=27%, list=16%, signal=23%	72754/213649/24064/380698/65079/68760/18186/73910/319974/260299/320404/11548	Arhgef10l/Arhgef19/Spry2/Obscn/Rtn4r/Synpo2l/Nrp1/Arhgap18/Auts2/Cadm4/Itpkb/Adra1b/Gm15466
GO_lipopolysaccharide-mediated_signaling_pathway	GO_lipopolysaccharide-mediated_signaling_pathway	11	0.392206	1.17674	0.281016	0.751355	0.686694	829	tags=55%, list=27%, signal=40%	16803/12475/21898/18035/17874/17087	Lbp/Cd14/Tlr4/Nfkbia/Myd88/Ly96
GO_positive_regulation_of_anion_transport	GO_positive_regulation_of_anion_transport	11	0.392263	1.17691	0.281016	0.751355	0.686694	446	tags=36%, list=15%, signal=31%	11606/12608/18671/70008	Agt/Cebpb/Abcb1a/Ace2
GO_regulation_of_gene_silencing	GO_regulation_of_gene_silencing	11	0.392131	1.17651	0.281016	0.751355	0.686694	1865	tags=100%, list=61%, signal=39%	19016/29806/93759/12159/22695/19766/71148/320817/13649/20602/22059	Pparg/Limd1/Sirt1/Bmp4/Zfp36/Ripk1/Mier1/Atad2b/Arhgef19/Egfr/Ncor2/Trp53
GO_negative_regulation_of_transporter_activity	GO_negative_regulation_of_transporter_activity	17	-0.27587	-1.14704	0.281046	0.751355	0.686694	242	tags=29%, list=8%, signal=27%	13489/105675/14167/16509/56437	Drd2/Ppif/Fgf12/Kcne1/Rrad
GO_nucleoside_bisphosphate_metabolic_process	GO_nucleoside_bisphosphate_metabolic_process	14	-0.301893	-1.16873	0.28125	0.751355	0.686694	452	tags=43%, list=15%, signal=37%	70025/52538/67800/104158/78038/68087	Acot7/Acaa2/Dgat2/Ces1d/Mccc2/Dcakd
GO_purine_nucleoside_bisphosphate_metabolic_process	GO_purine_nucleoside_bisphosphate_metabolic_process	14	-0.301893	-1.16873	0.28125	0.751355	0.686694	452	tags=43%, list=15%, signal=37%	70025/52538/67800/104158/78038/68087	Acot7/Acaa2/Dgat2/Ces1d/Mccc2/Dcakd
GO_ribonucleoside_bisphosphate_metabolic_process	GO_ribonucleoside_bisphosphate_metabolic_process	14	-0.301893	-1.16873	0.28125	0.751355	0.686694	452	tags=43%, list=15%, signal=37%	70025/52538/67800/104158/78038/68087	Acot7/Acaa2/Dgat2/Ces1d/Mccc2/Dcakd
GO_negative_regulation_of_neuron_death	GO_negative_regulation_of_neuron_death	50	0.248838	1.13067	0.281327	0.751355	0.686694	247	tags=14%, list=8%, signal=13%	15368/12931/17748/14630/16971/11501/11606	Hmox1/Crlf1/Mt1/Gclm/Lrp1/Adam8/Agt
GO_regulation_of_cardiac_muscle_cell_proliferation	GO_regulation_of_cardiac_muscle_cell_proliferation	15	-0.297839	-1.19302	0.281734	0.751733	0.68704	169	tags=33%, list=6%, signal=32%	17260/14609/16526/16468/14463	Mef2c/Gja1/Kcnk2/Jarid2/Gata4
GO_regulation_of_microtubule-based_process	GO_regulation_of_microtubule-based_process	35	0.277985	1.15015	0.282353	0.752648	0.687877	286	tags=14%, list=9%, signal=13%	268709/57752/74393/20393/14544	Fam107a/Tacc2/Map10/Sgk1/Gda
GO_regulation_of_lymphocyte_differentiation	GO_regulation_of_lymphocyte_differentiation	37	-0.213854	-1.15576	0.282609	0.752648	0.687877	238	tags=19%, list=8%, signal=18%	12522/63953/20850/320404/232174/14960/16149	Cd83/Dusp10/Stat5a/Itpkb/Cyp26b1/H2-Aa/Cd74
GO_extracellular_organelle	GO_extracellular_organelle	20	0.326632	1.164	0.283149	0.753372	0.688538	88	tags=15%, list=3%, signal=15%	100702/12351/15894	Gbp6/Car4/Icam1
GO_dendritic_shaft	GO_dendritic_shaft	12	-0.326118	-1.17891	0.283626	0.753372	0.688538	1005	tags=67%, list=33%, signal=45%	192176/15166/12387/15481/67903/238276/65079/243547	Flna/Hcn2/Ctnnb1/Hspa8/Gipc1/Akap5/Rtn4r/Grip2
GO_regulation_of_extrinsic_apoptotic_signaling_pathway	GO_regulation_of_extrinsic_apoptotic_signaling_pathway	33	0.281981	1.15739	0.283679	0.753372	0.688538	350	tags=18%, list=11%, signal=16%	15368/15894/14630/16854/11606/208449	Hmox1/Icam1/Gclm/Lgals3/Agt/Sgms1
GO_cellular_response_to_oxidative_stress	GO_cellular_response_to_oxidative_stress	70	0.234877	1.14798	0.28436	0.753601	0.688747	210	tags=10%, list=7%, signal=10%	16819/15368/17392/12176/13078/11865/60599	Lcn2/Hmox1/Mmp3/Bnip3/Cyp1b1/Arntl/Trp53inp1
GO_negative_regulation_of_leukocyte_proliferation	GO_negative_regulation_of_leukocyte_proliferation	15	-0.295974	-1.18554	0.28483	0.753601	0.688747	142	tags=20%, list=5%, signal=19%	60533/14961/14960	Cd274/H2-Ab1/H2-Aa
GO_negative_regulation_of_lymphocyte_proliferation	GO_negative_regulation_of_lymphocyte_proliferation	15	-0.295974	-1.18554	0.28483	0.753601	0.688747	142	tags=20%, list=5%, signal=19%	60533/14961/14960	Cd274/H2-Ab1/H2-Aa
GO_negative_regulation_of_mononuclear_cell_proliferation	GO_negative_regulation_of_mononuclear_cell_proliferation	15	-0.295974	-1.18554	0.28483	0.753601	0.688747	142	tags=20%, list=5%, signal=19%	60533/14961/14960	Cd274/H2-Ab1/H2-Aa
GO_heterocycle_catabolic_process	GO_heterocycle_catabolic_process	73	0.235205	1.15773	0.285714	0.754603	0.689663	857	tags=37%, list=28%, signal=27%	15368/22436/105859/11486/11761/12495/18950/14544/269378/19125/214597/394432/381305/71207/12457/17874/237400/227331/140483/16009/233789/211948/229003/22687/67276/18458/22352	Hmox1/Xdh/Csdc2/Ada/Aox1/Entpd1/Pnp/Gda/Ahcy/Prodh/Sidt2/Ugt1a7c/Rc3h1/Nudt4/Noct/Myd88/Mex3d/Gigyf2/Hnmt/Igfbp3/Smg1/Pde12/Helz2/Zpr1/Eri1/Pabpc1/Vim
GO_negative_regulation_of_endothelial_cell_migration	GO_negative_regulation_of_endothelial_cell_migration	14	0.363813	1.17598	0.285924	0.754603	0.689663	402	tags=29%, list=13%, signal=25%	55985/13179/19016/66214	Cxcl13/Dcn/Pparg/Rgcc
GO_cytokine_binding	GO_cytokine_binding	22	0.315957	1.15806	0.286107	0.754603	0.689663	544	tags=32%, list=18%, signal=26%	12931/12845/18414/17965/12768/21937/16178	Crlf1/Comp/Osmr/Nbl1/Ccr1/Tnfrsf1a/Il1r2
GO_positive_regulation_of_lipid_biosynthetic_process	GO_positive_regulation_of_lipid_biosynthetic_process	28	-0.231186	-1.15386	0.286275	0.754603	0.689663	364	tags=25%, list=12%, signal=22%	56632/67800/67181/14164/11651/217166/16149	Sphk2/Dgat2/Ctdnep1/Fgf1/Akt1/Nr1d1/Cd74
GO_purine_nucleoside_triphosphate_metabolic_process	GO_purine_nucleoside_triphosphate_metabolic_process	17	0.345024	1.17211	0.287356	0.75675	0.691625	272	tags=24%, list=9%, signal=22%	17869/11486/12495/18950	Myc/Ada/Entpd1/Pnp
GO_lymphocyte_homeostasis	GO_lymphocyte_homeostasis	21	0.320924	1.16579	0.287671	0.756875	0.691739	566	tags=43%, list=18%, signal=35%	14102/216892/11486/53945/12442/14605/18733/381305/109594	Fas/Spns2/Ada/Slc40a1/Ccnb2/Tsc22d3/Pirb/Rc3h1/Lmo1
GO_regulation_of_endocytosis	GO_regulation_of_endocytosis	37	0.275024	1.15644	0.28886	0.758601	0.693317	581	tags=32%, list=19%, signal=27%	16854/16971/16803/12475/12759/19016/12266/15216/216190/233489/22259/24047	Lgals3/Lrp1/Lbp/Cd14/Clu/Pparg/C3/Hfe/Appl2/Picalm/Nr1h3/Ccl19
GO_regulation_of_cellular_carbohydrate_metabolic_process	GO_regulation_of_cellular_carbohydrate_metabolic_process	34	0.277276	1.14335	0.289406	0.758601	0.693317	763	tags=35%, list=25%, signal=27%	74747/27273/19228/212980/16367/12952/394436/93759/56312/16009/56458/12492	Ddit4/Pdk4/Pth1r/Tmlhe/Pcdh17/Slc45a3/Irs1/Cry1/Ugt1a1/Sirt1/Nupr1/Igfbp3/Foxo1/Scarb2
GO_negative_regulation_of_canonical_Wnt_signaling_pathway	GO_negative_regulation_of_canonical_Wnt_signaling_pathway	20	0.322205	1.14823	0.290055	0.758601	0.693317	1092	tags=60%, list=36%, signal=39%	68588/20671/29806/21885/20378/56484/70122/56458/97064/22411/19277/207181	Cthrc1/Sox17/Limd1/Tle1/Frzb/Foxo3/Mllt3/Foxo1/Wwtr1/Wnt11/Ptpro/Rbms3
GO_positive_regulation_of_viral_process	GO_positive_regulation_of_viral_process	13	-0.309985	-1.15617	0.290419	0.758601	0.693317	630	tags=46%, list=21%, signal=37%	15481/13830/12631/16852/18643/16149	Hspa8/Stom/Cfl1/Lgals1/Pfn1/Cd74
GO_receptor_complex	GO_receptor_complex	65	0.23569	1.13639	0.290516	0.758601	0.693317	982	tags=45%, list=32%, signal=31%	12931/16971/223272/18414/19228/71862/13860/12475/16367/15216/16190/21937/22259/21898/16414/56089/14184/16419/24088/11797/16186/17087/18858/64297/17289/21813/12675/53310/16880	Crlf1/Lrp1/Itgbl1/Osmr/Pth1r/Tmlhe/Pcdh17/Gpr160/Eps8/Cd14/Irs1/Hfe/Appl2/Il4ra/Tnfrsf1a/Nr1h3/Tlr4/Itgb2/Ramp3/Fgfr3/Itgb5/Scyl3/Tlr2/Birc2/Il2rg/Ly96/Pmp22/Gprc5b/Mertk/Tgfbr2/Chuk/Dlg3/Lifr
GO_regulation_of_potassium_ion_transport	GO_regulation_of_potassium_ion_transport	17	-0.272474	-1.13292	0.29085	0.758601	0.693317	405	tags=35%, list=13%, signal=31%	13489/238276/433809/24012/80906/16509	Drd2/Akap5/Rnf207/Rgs7/Zfp119b/Kcnip2/Kcne1
GO_cellular_response_to_antibiotic	GO_cellular_response_to_antibiotic	40	0.268657	1.15671	0.290978	0.758601	0.693317	485	tags=20%, list=16%, signal=17%	16819/12176/13078/60599/12759/387210/56484/11852	Lcn2/Bnip3/Cyp1b1/Trp53inp1/Clu/Mir214/Foxo3/Rhob
GO_regulation_of_angiogenesis	GO_regulation_of_angiogenesis	82	0.226425	1.13298	0.291274	0.758601	0.693317	402	tags=21%, list=13%, signal=19%	15368/76905/13078/16854/14645/21826/11606/13179/19016/13601/18760/58861/12266/80837/18054/14205/66214	Hmox1/Lrg1/Cyp1b1/Lgals3/Glul/Thbs2/Agt/Dcn/Pparg/Ecm1/Prkd1/Cysltr1/C3/Rhoj/Ngp/Vegfd/Rgcc
GO_tissue_regeneration	GO_tissue_regeneration	17	0.344507	1.17035	0.291667	0.758601	0.693317	264	tags=24%, list=9%, signal=22%	12575/735280/15982/66175	Cdkn1a/Mir675/Ifrd1/Mustn1
GO_gliogenesis	GO_gliogenesis	72	0.231999	1.14282	0.292308	0.758601	0.693317	320	tags=15%, list=10%, signal=14%	20201/20202/17869/14102/16971/66277/212980/11606/12759/19016/17190	S100a8/S100a9/Myc/Fas/Lrp1/Klf15/Slc45a3/Agt/Clu/Pparg/Mbd1
GO_endothelial_cell_differentiation	GO_endothelial_cell_differentiation	26	0.305349	1.16293	0.29235	0.758601	0.693317	717	tags=35%, list=23%, signal=27%	22436/20671/15894/11606/21937/15213/17874/71093/20672	Xdh/Sox17/Icam1/Agt/Tnfrsf1a/Hey1/Myd88/Atoh8/Sox18
GO_regulation_of_fibroblast_proliferation	GO_regulation_of_fibroblast_proliferation	26	0.305634	1.16402	0.29235	0.758601	0.693317	265	tags=19%, list=9%, signal=18%	12575/17869/60599/11606/19016	Cdkn1a/Myc/Trp53inp1/Agt/Pparg
GO_positive_regulation_of_sprouting_angiogenesis	GO_positive_regulation_of_sprouting_angiogenesis	12	-0.322843	-1.16707	0.292398	0.758601	0.693317	418	tags=42%, list=14%, signal=36%	11607/14164/18186/16542/23796	Agtr1a/Fgf1/Nrp1/Kdr/Aplnr
GO_regulation_of_lipid_transport	GO_regulation_of_lipid_transport	24	0.307928	1.16018	0.292517	0.758601	0.693317	672	tags=33%, list=22%, signal=26%	20750/16971/11606/12952/22259/93759/18035/16009	Spp1/Lrp1/Agt/Cry1/Nr1h3/Sirt1/Nfkbia/Igfbp3
GO_neurotransmitter_secretion	GO_neurotransmitter_secretion	25	-0.24158	-1.14616	0.292776	0.758601	0.693317	934	tags=52%, list=31%, signal=36%	11540/12614/67903/19339/20909/17260/18441/18754/68404/20615/13489/20618/60425	Adora2a/Celsr1/Gipc1/Rab3a/Stx4a/Mef2c/P2ry1/Prkce/Nrn1/Snapin/Drd2/Sncg/Doc2g
GO_signal_release_from_synapse	GO_signal_release_from_synapse	25	-0.24158	-1.14616	0.292776	0.758601	0.693317	934	tags=52%, list=31%, signal=36%	11540/12614/67903/19339/20909/17260/18441/18754/68404/20615/13489/20618/60425	Adora2a/Celsr1/Gipc1/Rab3a/Stx4a/Mef2c/P2ry1/Prkce/Nrn1/Snapin/Drd2/Sncg/Doc2g
GO_negative_regulation_of_cellular_carbohydrate_metabolic_process	GO_negative_regulation_of_cellular_carbohydrate_metabolic_process	11	0.385939	1.15793	0.292975	0.758601	0.693317	592	tags=36%, list=19%, signal=29%	74747/12952/394436/56312	Ddit4/Cry1/Ugt1a1/Nupr1
GO_myeloid_leukocyte_mediated_immunity	GO_myeloid_leukocyte_mediated_immunity	21	0.319449	1.16043	0.293151	0.758601	0.693317	912	tags=43%, list=30%, signal=30%	15368/14131/12266/16190/14825/16414/11421/28040/11745	Hmox1/Fcgr3/C3/Appl2/Il4ra/Cxcl1/Itgb2/Ace/D6Wsu163e/Rilp/Anxa3
GO_carbohydrate_derivative_catabolic_process	GO_carbohydrate_derivative_catabolic_process	24	0.30714	1.15721	0.295238	0.763305	0.697616	617	tags=33%, list=20%, signal=27%	12655/114332/11486/18950/269378/15211/192193/71207	Chil3/Lyve1/Ada/Pnp/Ahcy/Hexa/Edem1/Nudt4
GO_positive_regulation_of_innate_immune_response	GO_positive_regulation_of_innate_immune_response	22	0.313574	1.14932	0.295736	0.763894	0.698155	601	tags=36%, list=20%, signal=29%	226695/16803/15951/11501/17390/56480/14289/21898	Ifi205/Lbp/Ifi204/Adam8/Mmp2/Tbk1/Fpr2/Tlr4
GO_positive_regulation_of_protein_catabolic_process	GO_positive_regulation_of_protein_catabolic_process	53	0.243779	1.127	0.297101	0.765512	0.699633	284	tags=17%, list=9%, signal=16%	64209/20671/218203/16971/208650/11501/12759/68854/329152	Herpud1/Sox17/Mylip/Lrp1/Cblb/Adam8/Clu/Asb11/Hecw2
GO_Wnt_signaling_pathway	GO_Wnt_signaling_pathway	61	0.23826	1.13297	0.297232	0.765512	0.699633	1097	tags=51%, list=36%, signal=33%	68588/20671/17869/14773/16971/11865/29806/225638/21885/20378/68010/56484/14184/665113/70122/56458/20356/24088/97064/18764/72135/64297/17289/70425/76441/70495/212398/22411/19277/207181/19211	Cthrc1/Sox17/Myc/Grk5/Lrp1/Arntl/Limd1/Alpk2/Tle1/Frzb/Bambi/Foxo3/Fgfr3/Tnik/Mllt3/Foxo1/Sema5a/Scyl3/Tlr2/Wwtr1/Pkd2/Pygo1/Gprc5b/Mertk/Csnk1g3/Daam2/Atp6ap2/Frat2/Wnt11/Ptpro/Rbms3/Pten
GO_cell-cell_signaling_by_wnt	GO_cell-cell_signaling_by_wnt	61	0.23826	1.13297	0.297232	0.765512	0.699633	1097	tags=51%, list=36%, signal=33%	68588/20671/17869/14773/16971/11865/29806/225638/21885/20378/68010/56484/14184/665113/70122/56458/20356/24088/97064/18764/72135/64297/17289/70425/76441/70495/212398/22411/19277/207181/19211	Cthrc1/Sox17/Myc/Grk5/Lrp1/Arntl/Limd1/Alpk2/Tle1/Frzb/Bambi/Foxo3/Fgfr3/Tnik/Mllt3/Foxo1/Sema5a/Scyl3/Tlr2/Wwtr1/Pkd2/Pygo1/Gprc5b/Mertk/Csnk1g3/Daam2/Atp6ap2/Frat2/Wnt11/Ptpro/Rbms3/Pten
GO_icosanoid_metabolic_process	GO_icosanoid_metabolic_process	26	0.303291	1.15509	0.29918	0.765512	0.699633	809	tags=42%, list=26%, signal=31%	13106/13078/19215/13088/19224/21937/93759/21898/24088/56448/20698	Cyp2e1/Cyp1b1/Ptgds/Cyp2b10/Ptgs1/Tnfrsf1a/Sirt1/Tlr4/Scyl3/Tlr2/Cyp2d22/Sphk1
GO_regulation_of_muscle_cell_apoptotic_process	GO_regulation_of_muscle_cell_apoptotic_process	33	0.277134	1.13749	0.299223	0.765512	0.699633	1272	tags=58%, list=42%, signal=34%	15368/12176/67731/11606/19016/18708/93759/56312/16009/16452/12334/16880/12364/16001/15111/19211/109689/26408/19229	Hmox1/Bnip3/Fbxo32/Agt/Pparg/Pik3r1/Sirt1/Nupr1/Igfbp3/Jak2/Capn2/Lifr/Casp12/Igf1r/Hand2/Pten/Arrb1/Map3k5/Ptk2b
GO_regulation_of_adaptive_immune_response_based_on_somatic_recombination_of_immune_receptors_built_from_immunoglobulin_superfamily_domains	GO_regulation_of_adaptive_immune_response_based_on_somatic_recombination_of_immune_receptors_built_from_immunoglobulin_superfamily_domains	27	0.295713	1.14636	0.299329	0.765512	0.699633	637	tags=41%, list=21%, signal=33%	80859/11486/14131/18950/12266/15216/16190/381305/24047/14130/214855	Nfkbiz/Ada/Fcgr3/Pnp/C3/Hfe/Appl2/Il4ra/Rc3h1/Ccl19/Fcgr2b/Arid5a
GO_actinin_binding	GO_actinin_binding	13	0.371295	1.1673	0.299401	0.765512	0.699633	265	tags=23%, list=9%, signal=21%	58916/16493/19016	Myot/Kcna5/Pparg
GO_organelle_envelope_lumen	GO_organelle_envelope_lumen	13	-0.306147	-1.14185	0.299401	0.765512	0.699633	550	tags=46%, list=18%, signal=38%	107566/22154/30058/67092/11689/93692	Arl2bp/Tubb5/Timm8a1/Gatm/Alox5/Derl2/Glrx
GO_organelle_outer_membrane	GO_organelle_outer_membrane	35	-0.219183	-1.16561	0.299578	0.765512	0.699633	644	tags=40%, list=21%, signal=32%	13360/68512/58185/14609/194908/53333/11607/18102/237781/214952/229524/641376/11640/15277	Dhcr7/Tomm5/Rsad2/Gja1/Pld6/Tomm40/Agtr1a/Nme1/Mief2/Rhot2/Msto1/Tomm40l/Akap1/Hk2
GO_outer_membrane	GO_outer_membrane	35	-0.219183	-1.16561	0.299578	0.765512	0.699633	644	tags=40%, list=21%, signal=32%	13360/68512/58185/14609/194908/53333/11607/18102/237781/214952/229524/641376/11640/15277	Dhcr7/Tomm5/Rsad2/Gja1/Pld6/Tomm40/Agtr1a/Nme1/Mief2/Rhot2/Msto1/Tomm40l/Akap1/Hk2
GO_regulation_of_organelle_assembly	GO_regulation_of_organelle_assembly	29	-0.229434	-1.15693	0.299595	0.765512	0.699633	1635	tags=79%, list=53%, signal=37%	98732/76568/225523/231464/328572/212514/55978/15182/76308/22350/117150/16191/56032/19130/72844/54197/17260/14086/230872/72333/225875/78321/272381	Rab3gap2/Ift46/Cep120/Cnot6l/Ep300/Spice1/Ift20/Hdac2/Rab1b/Ezr/Pip4k2c/Il5/Nprl2/Prox1/Kctd17/Rnf5/Mef2c/Fscn1/Crocc/Palld/Lrfn4/Ankrd23/Lrrc4b
GO_N-acetyltransferase_activity	GO_N-acetyltransferase_activity	12	0.380547	1.16409	0.3	0.765512	0.699633	1640	tags=92%, list=54%, signal=43%	12593/227867/228019/233532/70646/226182/12753/20229/67773/78783/328572	Cdyl/Epc2/Mettl8/Rsf1/Naa30/Taf5/Clock/Sat1/Kat8/Brpf1/Ep300
GO_midbody	GO_midbody	21	0.316529	1.14983	0.3	0.765512	0.699633	719	tags=43%, list=23%, signal=33%	74393/14579/78610/12051/20525/12534/12332/67455/225326	Map10/Gem/Uvrag/Bcl3/Slc2a1/Cdk1/Capg/Klhl13/Pik3c3
GO_transferase_complex,_transferring_phosphorus-containing_groups	GO_transferase_complex,_transferring_phosphorus-containing_groups	52	0.242925	1.11785	0.300725	0.765512	0.699633	866	tags=35%, list=28%, signal=25%	12702/12575/18679/12452/16367/78610/12442/66197/18708/51897/320207/12534/69745/18682/225326/14884/231571/83602	Socs3/Cdkn1a/Phka1/Ccng2/Irs1/Uvrag/Ccnb2/Cks2/Pik3r1/Atg13/Pik3r5/Cdk1/Pold4/Phkg1/Pik3c3/Gtf2h1/Rpap2/Gtf2a1
GO_synaptic_vesicle_cycle	GO_synaptic_vesicle_cycle	30	-0.227776	-1.14706	0.300847	0.765512	0.699633	838	tags=47%, list=27%, signal=34%	12387/67903/19339/20909/219228/72961/18441/18754/68404/20615/13489/11465/20528/11461	Ctnnb1/Gipc1/Rab3a/Stx4a/Pcdh17/Slc17a7/P2ry1/Prkce/Nrn1/Snapin/Drd2/Actg1/Slc2a4/Actb
GO_granulocyte_activation	GO_granulocyte_activation	10	0.399961	1.16154	0.301059	0.765512	0.699633	1568	tags=90%, list=51%, signal=44%	246256/16414/11745/14824/20955/14127/20963/110279/18753	Fcgr4/Itgb2/Anxa3/Grn/Vamp7/Fcer1g/Syk/Bcr/Prkcd
GO_positive_regulation_of_JUN_kinase_activity	GO_positive_regulation_of_JUN_kinase_activity	10	0.401634	1.1664	0.301059	0.765512	0.699633	1478	tags=90%, list=48%, signal=47%	24047/665113/54324/26408/19766/19229/20963/22041/26412	Ccl19/Tnik/Arhgef5/Map3k5/Ripk1/Ptk2b/Syk/Trf/Map4k2
GO_ubiquitin-like_protein_transferase_activity	GO_ubiquitin-like_protein_transferase_activity	62	0.23749	1.13101	0.301453	0.765512	0.699633	1440	tags=63%, list=47%, signal=34%	218203/103737/208650/329152/109113/381305/66889/76901/20438/109161/67455/11797/217069/433766/22644/75234/21849/71865/69116/224826/74315/22214/217333/225164/218215/56228/68612/72194/68729/55992/71956/269514/23802/264064/66313/242785/101700/212114/26965	Mylip/Pex12/Cblb/Hecw2/Uhrf2/Rc3h1/Rnf128/Jade2/Siah1b/Ube2q2/Klhl13/Birc2/Trim25/Trim63/Rnf103/Rnf19b/Trim28/Fbxo30/Ubr4/Ubr2/Rnf145/Ube2h/Trim47/Mib1/Rnf144b/Ube2j1/Ube2c/Fbxl20/Trim37/Trim3/Rnf135/Fbxl4/Amfr/Cdk8/Smurf2/Klhl21/Trim68/Nhlrc3/Cul1
GO_regulation_of_peptidyl-serine_phosphorylation	GO_regulation_of_peptidyl-serine_phosphorylation	17	0.343437	1.16672	0.301724	0.765512	0.699633	461	tags=29%, list=15%, signal=25%	74747/11606/18760/17872/215748	Ddit4/Agt/Prkd1/Ppp1r15a/Cnksr3
GO_pathway-restricted_SMAD_protein_phosphorylation	GO_pathway-restricted_SMAD_protein_phosphorylation	13	0.369163	1.1606	0.302395	0.765512	0.699633	1418	tags=77%, list=46%, signal=41%	16324/15216/68371/22433/21813/14560/12159/17130/102141/12161	Inhbb/Hfe/Pbld1/Xbp1/Tgfbr2/Gdf10/Bmp4/Smad6/Snx25/Bmp6
GO_mitochondrial_inner_membrane	GO_mitochondrial_inner_membrane	67	-0.172908	-1.1218	0.30303	0.765512	0.699633	973	tags=54%, list=32%, signal=37%	69487/52064/381038/20656/66154/52815/21854/100126824/73095/15159/71998/15510/11946/56322/67013/66052/13177/13804/27376/58185/52469/74610/56046/67105/53333/30058/52538/67582/76614/214952/56632/67092/105675/11640/67876/67900	Ndufaf5/Coq5/Parl/Sod2/Tmem14c/Ldhd/Timm17a/Sco2/Slc25a42/Hccs/Slc25a35/Hspd1/Atp5a1/Timm22/Oma1/Sdhc/Eci1/Endog/Slc25a10/Rsad2/Coa3/Abcb8/Uqcc1/Timm21/Tomm40/Timm8a1/Acaa2/Slc25a26/Immt/Rhot2/Sphk2/Gatm/Ppif/Akap1/Coq10b/Mtfp1
GO_regulation_of_leukocyte_degranulation	GO_regulation_of_leukocyte_degranulation	12	0.378916	1.1591	0.30303	0.765512	0.699633	1487	tags=83%, list=49%, signal=43%	15368/16190/16414/28040/20955/14127/230899/20963/110279/16783	Hmox1/Appl2/Il4ra/Itgb2/D6Wsu163e/Rilp/Vamp7/Fcer1g/Nppa/Syk/Bcr/Lamp1
GO_organ_growth	GO_organ_growth	50	-0.188037	-1.12574	0.303191	0.765512	0.699633	308	tags=20%, list=10%, signal=18%	246228/14164/11651/11554/12835/16526/16542/11548/16468/14463	Vwa1/Fgf1/Akt1/Adrb1/Col6a3/Kcnk2/Kdr/Adra1b/Gm15466/Jarid2/Gata4
GO_negative_regulation_of_NF-kappaB_transcription_factor_activity	GO_negative_regulation_of_NF-kappaB_transcription_factor_activity	15	0.352858	1.15309	0.303387	0.765512	0.699633	1317	tags=67%, list=43%, signal=38%	13078/12359/73914/93759/18035/12675/52440/109689/68729/108960	Cyp1b1/Cat/Irak3/Sirt1/Nfkbia/Chuk/Tax1bp1/Arrb1/Trim37/Irak2
GO_neuroinflammatory_response	GO_neuroinflammatory_response	24	0.303389	1.14308	0.303401	0.765512	0.699633	1236	tags=71%, list=40%, signal=43%	16971/11606/12759/19016/17394/14289/56312/21898/24088/16452/20698/12803/14824/59027/19225/15979/12273	Lrp1/Agt/Clu/Pparg/Mmp8/Fpr2/Nupr1/Tlr4/Scyl3/Tlr2/Jak2/Sphk1/Cntf/Grn/Nampt/Ptgs2/Ifngr1/C5ar1
GO_negative_regulation_of_protein-containing_complex_disassembly	GO_negative_regulation_of_protein-containing_complex_disassembly	18	-0.272806	-1.15373	0.30363	0.765512	0.699633	76	tags=28%, list=2%, signal=27%	12631/22003/20739/50874/320502	Cfl1/Tpm1/Spta1/Tmod4/Lmod3
GO_release_of_cytochrome_c_from_mitochondria	GO_release_of_cytochrome_c_from_mitochondria	13	0.368907	1.1598	0.303892	0.765512	0.699633	94	tags=15%, list=3%, signal=15%	12176/14102	Bnip3/Fas
GO_generation_of_precursor_metabolites_and_energy	GO_generation_of_precursor_metabolites_and_energy	66	0.232601	1.12641	0.303933	0.765512	0.699633	455	tags=20%, list=15%, signal=17%	74747/12176/11522/18679/17869/209692/12359/16367/110095/224792/52331/13056/63873	Ddit4/Bnip3/Adh1/Phka1/Myc/Dhtkd1/Cat/Irs1/Pygl/Adgrf5/Stbd1/Cyb561/Trpv4
GO_regulation_of_response_to_biotic_stimulus	GO_regulation_of_response_to_biotic_stimulus	56	0.241143	1.12888	0.304507	0.766274	0.70033	630	tags=30%, list=21%, signal=25%	226695/16803/15951/93694/11501/19016/73914/17390/12258/278180/71183/216190/12768/56480/14289/21898/14825	Ifi205/Lbp/Ifi204/Clec2d/Adam8/Pparg/Irak3/Mmp2/Serping1/Vsig4/Clec12b/Appl2/Ccr1/Tbk1/Fpr2/Tlr4/Cxcl1
GO_cyclic-nucleotide-mediated_signaling	GO_cyclic-nucleotide-mediated_signaling	31	-0.225677	-1.13966	0.306667	0.771024	0.704671	217	tags=26%, list=7%, signal=24%	13489/12922/51801/11554/170761/18577/11548/23796	Drd2/Crhr2/Ramp1/Adrb1/Pdzd3/Pde4a/Adra1b/Gm15466/Aplnr
GO_cellular_response_to_heat	GO_cellular_response_to_heat	15	0.35099	1.14699	0.307806	0.772868	0.706357	527	tags=33%, list=17%, signal=28%	15368/15482/63873/21426/19414	Hmox1/Hspa1l/Trpv4/Tfec/Rasa3
GO_regulation_of_ATP_metabolic_process	GO_regulation_of_ATP_metabolic_process	20	0.316466	1.12777	0.308011	0.772868	0.706357	230	tags=15%, list=8%, signal=14%	74747/17869/12495	Ddit4/Myc/Entpd1
GO_nucleoside_diphosphate_phosphorylation	GO_nucleoside_diphosphate_phosphorylation	21	0.31434	1.14187	0.308219	0.772868	0.706357	233	tags=14%, list=8%, signal=13%	74747/17869/209692	Ddit4/Myc/Dhtkd1
GO_negative_regulation_of_catabolic_process	GO_negative_regulation_of_catabolic_process	59	0.238609	1.12816	0.308806	0.772902	0.706387	39	tags=7%, list=1%, signal=7%	74747/15368/21857/110595	Ddit4/Hmox1/Timp1/Timp4
GO_negative_regulation_of_ERK1_and_ERK2_cascade	GO_negative_regulation_of_ERK1_and_ERK2_cascade	19	0.324971	1.1365	0.309091	0.772902	0.706387	601	tags=32%, list=20%, signal=26%	319520/56705/74155/70008/215748/21898	Dusp4/Ranbp9/Errfi1/Ace2/Cnksr3/Tlr4
GO_nucleobase-containing_compound_transport	GO_nucleobase-containing_compound_transport	39	-0.205837	-1.13417	0.309091	0.772902	0.706387	864	tags=46%, list=28%, signal=34%	63959/30959/66118/73095/16549/73666/13340/69241/54196/110172/19317/20383/21681/14609/66441/269346/67681/56009	Slc29a1/Ddx25/Sarnp/Slc25a42/Khsrp/Thoc3/Slc29a2/Polr2d/Pabpn1/Slc35b1/Qk/Srsf3/Alyref/Gja1/Magohb/Slc28a2/Mrpl18/Alyref2
GO_vascular_endothelial_growth_factor_signaling_pathway	GO_vascular_endothelial_growth_factor_signaling_pathway	14	-0.294977	-1.14196	0.309375	0.772902	0.706387	268	tags=50%, list=9%, signal=46%	18591/24064/22340/18186/64074/16542/260299	Pdgfb/Spry2/Vegfb/Nrp1/Smoc2/Kdr/Cadm4
GO_voltage-gated_cation_channel_activity	GO_voltage-gated_cation_channel_activity	15	-0.289213	-1.15847	0.309598	0.772902	0.706387	169	tags=33%, list=6%, signal=32%	12291/16526/16527/80906/16509	Cacna1g/Kcnk2/Kcnk3/Kcnip2/Kcne1
GO_triglyceride_metabolic_process	GO_triglyceride_metabolic_process	19	0.323816	1.13246	0.31049	0.773613	0.707037	1360	tags=74%, list=44%, signal=41%	13106/12359/12266/22259/93759/11813/228859/64899/66968/12491/14775/100504663/19247/264064	Cyp2e1/Cat/C3/Nr1h3/Sirt1/Apoc2/Fitm2/Lpin3/Plin5/Cd36/Gpx1/Atg14/Ptpn11/Cdk8
GO_epithelial_cell_migration	GO_epithelial_cell_migration	78	-0.158823	-1.10432	0.310976	0.773613	0.707037	214	tags=15%, list=7%, signal=15%	11651/18186/50754/63953/64074/14172/16542/67784/20850/12554/15370/80903	Akt1/Nrp1/Fbxw7/Dusp10/Smoc2/Fgf18/Kdr/Plxnd1/Stat5a/Cdh13/Nr4a1/Fgf16
GO_epithelium_migration	GO_epithelium_migration	78	-0.158823	-1.10432	0.310976	0.773613	0.707037	214	tags=15%, list=7%, signal=15%	11651/18186/50754/63953/64074/14172/16542/67784/20850/12554/15370/80903	Akt1/Nrp1/Fbxw7/Dusp10/Smoc2/Fgf18/Kdr/Plxnd1/Stat5a/Cdh13/Nr4a1/Fgf16
GO_tissue_migration	GO_tissue_migration	78	-0.158823	-1.10432	0.310976	0.773613	0.707037	214	tags=15%, list=7%, signal=15%	11651/18186/50754/63953/64074/14172/16542/67784/20850/12554/15370/80903	Akt1/Nrp1/Fbxw7/Dusp10/Smoc2/Fgf18/Kdr/Plxnd1/Stat5a/Cdh13/Nr4a1/Fgf16
GO_regulation_of_neuronal_synaptic_plasticity	GO_regulation_of_neuronal_synaptic_plasticity	13	-0.304314	-1.13501	0.311377	0.773932	0.707329	762	tags=46%, list=25%, signal=35%	19339/140492/12323/13489/16542/13653	Rab3a/Kcnn2/Camk2b/Drd2/Kdr/Egr1
GO_smoothened_signaling_pathway	GO_smoothened_signaling_pathway	22	-0.246972	-1.12387	0.312727	0.776606	0.709773	141	tags=14%, list=5%, signal=13%	15205/81896/56788	Hes1/Ift122/Scube2
GO_mRNA_processing	GO_mRNA_processing	65	-0.175177	-1.11974	0.313609	0.778114	0.711151	1040	tags=48%, list=34%, signal=32%	17149/54614/78651/75062/77411/68955/66637/15481/227682/66094/21379/16549/73666/18747/19655/69241/27756/54196/19317/20383/21681/66441/67332/20641/56009/108121/20382/69878/67678/68816/12696	Magoh/Ccpg1os/Prpf40b/Lsm6/Sf3a3/Esrp2/Srrm4/Gm8069/Tsen15/Hspa8/Trub2/Lsm7/Tbrg4/Khsrp/Thoc3/Prkaca/Rbmx/Podxl2/Polr2d/Lsm2/Pabpn1/Qk/Srsf3/Alyref/Magohb/Snrpd3/Snrpd1/Alyref2/U2af1/Srsf2/Snrpf/Megf8/Lsm3/Ppil1/Cirbp
GO_cell_cortex	GO_cell_cortex	46	0.250323	1.11244	0.313997	0.778395	0.711407	485	tags=24%, list=16%, signal=20%	194231/69581/245049/13860/18760/80837/20525/15216/23830/63873/11852	Cnksr1/Rhou/Myrip/Eps8/Prkd1/Rhoj/Slc2a1/Hfe/Capn10/Trpv4/Rhob
GO_regulation_of_lipid_storage	GO_regulation_of_lipid_storage	13	0.365478	1.14902	0.314371	0.77864	0.711631	1263	tags=77%, list=41%, signal=45%	19016/12266/22259/93759/18035/228859/106326/13660/66968/12491	Pparg/C3/Nr1h3/Sirt1/Nfkbia/Fitm2/Osbpl11/Ehd1/Plin5/Cd36
GO_cytoplasmic_vesicle_membrane	GO_cytoplasmic_vesicle_membrane	41	0.260475	1.13367	0.315121	0.779813	0.712704	933	tags=41%, list=30%, signal=29%	12351/16433/245049/11501/239273/100041194/18550/234678/216190/233489/85031/20908/19341/12492/237504/11745/16784	Car4/Cuzd1/Myrip/Adam8/Abcc4/Ahnak2/Furin/D230025D16Rik/Appl2/Picalm/Pla1a/Stx3/Rab4a/C230007H23Rik/Scarb2/Rassf9/Anxa3/Lamp2
GO_peptide_N-acetyltransferase_activity	GO_peptide_N-acetyltransferase_activity	11	0.374093	1.12239	0.315396	0.779813	0.712704	1640	tags=91%, list=54%, signal=42%	12593/227867/228019/233532/70646/226182/12753/67773/78783/328572	Cdyl/Epc2/Mettl8/Rsf1/Naa30/Taf5/Clock/Kat8/Brpf1/Ep300
GO_positive_regulation_of_epithelial_cell_migration	GO_positive_regulation_of_epithelial_cell_migration	40	-0.204987	-1.13535	0.316279	0.780174	0.713033	370	tags=25%, list=12%, signal=22%	67916/18643/14164/11651/18186/64074/14172/16542/20850/80903	Plpp3/Pfn1/Fgf1/Akt1/Nrp1/Smoc2/Fgf18/Kdr/Stat5a/Fgf16
GO_autophagosome_organization	GO_autophagosome_organization	20	0.315834	1.12552	0.316298	0.780174	0.713033	1429	tags=70%, list=47%, signal=38%	57436/60599/51897/56312/225326/14466/68053/54636/75909/75964/100504663/13033/98732/19349	Gabarapl1/Trp53inp1/Atg13/Nupr1/Pik3c3/Gba/Ubxn2b/Wdr45/Vmp1/Trappc8/Atg14/Ctsd/Rab3gap2/Rab7
GO_ligase_activity	GO_ligase_activity	22	0.307951	1.12871	0.316369	0.780174	0.713033	207	tags=18%, list=7%, signal=17%	14630/14645/70892/22223	Gclm/Glul/Ttll7/Uchl1
GO_positive_regulation_of_type_I_interferon_production	GO_positive_regulation_of_type_I_interferon_production	14	0.354813	1.14689	0.316716	0.78035	0.713194	1336	tags=71%, list=44%, signal=40%	12475/56480/21898/17874/235626/24088/12675/71956/20963/19247	Cd14/Tbk1/Tlr4/Myd88/Setd2/Scyl3/Tlr2/Chuk/Rnf135/Syk/Ptpn11
GO_hydrolase_activity,_acting_on_carbon-nitrogen_(but_not_peptide)_bonds	GO_hydrolase_activity,_acting_on_carbon-nitrogen_(but_not_peptide)_bonds	21	0.312664	1.13578	0.317808	0.782361	0.715032	898	tags=48%, list=29%, signal=34%	230379/11486/12359/14544/16618/104816/93759/59007/80287/11717	Acer2/Ada/Cat/Gda/Klk1b26/Aspg/Sirt1/Ngly1/Apobec3/Ampd3
GO_regulation_of_muscle_organ_development	GO_regulation_of_muscle_organ_development	36	-0.214118	-1.13635	0.318584	0.782909	0.715533	209	tags=19%, list=7%, signal=18%	59091/11554/16526/232174/16468/14463/320502	Jph2/Adrb1/Kcnk2/Cyp26b1/Jarid2/Gata4/Lmod3
GO_regulation_of_striated_muscle_tissue_development	GO_regulation_of_striated_muscle_tissue_development	36	-0.214118	-1.13635	0.318584	0.782909	0.715533	209	tags=19%, list=7%, signal=18%	59091/11554/16526/232174/16468/14463/320502	Jph2/Adrb1/Kcnk2/Cyp26b1/Jarid2/Gata4/Lmod3
GO_positive_regulation_of_response_to_wounding	GO_positive_regulation_of_response_to_wounding	21	0.311611	1.13196	0.320548	0.786394	0.718718	149	tags=14%, list=5%, signal=14%	20202/735280/16971	S100a9/Mir675/Lrp1
GO_cardiac_muscle_cell_proliferation	GO_cardiac_muscle_cell_proliferation	19	-0.262526	-1.12339	0.320557	0.786394	0.718718	557	tags=32%, list=18%, signal=26%	17260/14609/14164/16526/16468/14463	Mef2c/Gja1/Fgf1/Kcnk2/Jarid2/Gata4
GO_Ras_guanyl-nucleotide_exchange_factor_activity	GO_Ras_guanyl-nucleotide_exchange_factor_activity	26	0.298647	1.13741	0.321038	0.786891	0.719172	1449	tags=73%, list=47%, signal=39%	17207/320292/13860/217835/71704/102442/232237/20663/210293/216363/329877/227377/75974/54324/105445/234094/98732/110279/13998	Mcf2l/Dhx8/Rasgef1b/Eps8/Rin3/Arhgef3/Dennd4a/Fgd5/Sos2/Dock10/Rab3ip/Dennd4c/Farp2/Dock11/Arhgef5/Dock9/Arhgef10/Rab3gap2/Bcr/Fgd6
GO_regulation_of_leukocyte_apoptotic_process	GO_regulation_of_leukocyte_apoptotic_process	24	0.298854	1.12599	0.322449	0.789665	0.721708	751	tags=46%, list=25%, signal=35%	17869/16854/11486/11501/18950/14605/93759/24047/14130/20723/227059	Myc/Lgals3/Ada/Adam8/Pnp/Tsc22d3/Sirt1/Ccl19/Fcgr2b/Serpinb9/Slc39a10
GO_negative_regulation_of_cell_cycle_process	GO_negative_regulation_of_cell_cycle_process	46	0.24833	1.10358	0.322825	0.789902	0.721924	1230	tags=54%, list=40%, signal=33%	268709/12575/76454/66214/19651/93695/17688/71733/12534/227331/14184/52468/20843/18764/69274/12581/19355/19090/19211/15937/71943/12159/14199/19766/68729	Fam107a/Cdkn1a/Fbxo31/Rgcc/Rbl2/Gpnmb/Msh6/Susd2/Cdk1/Gigyf2/Fgfr3/Ctdsp2/Stag2/Shroom4/Pkd2/Ctdspl/Cdkn2d/Rad1/Prkdc/Pten/Ier3/Tom1l1/Bmp4/Fhl1/Ripk1/Trim37
GO_response_to_osmotic_stress	GO_response_to_osmotic_stress	17	0.336044	1.1416	0.323276	0.79026	0.722252	620	tags=41%, list=20%, signal=33%	11606/100604/18671/14605/63873/241296/17761	Agt/Lrrc8c/Abcb1a/Tsc22d3/Trpv4/Lrrc8a/Map7
GO_glomerulus_development	GO_glomerulus_development	17	-0.267459	-1.11207	0.323529	0.79026	0.722252	699	tags=41%, list=23%, signal=32%	70350/18591/19713/17260/211401/15205/13653	Basp1/Pdgfb/Ablim3/Ret/Mef2c/Mtss1/Hes1/Egr1
GO_microtubule_associated_complex	GO_microtubule_associated_complex	10	-0.339674	-1.12555	0.325513	0.794084	0.725746	1602	tags=90%, list=52%, signal=43%	110606/67203/58522/22428/234663/69654/16561/18611/68922	Fntb/Nde1/Trim54/Dctn6/Dync1li2/Dctn2/Kif1b/Pea15a/Dnaic1
GO_purine-containing_compound_biosynthetic_process	GO_purine-containing_compound_biosynthetic_process	25	0.296867	1.12625	0.326116	0.794084	0.725746	272	tags=20%, list=9%, signal=18%	27273/17869/11486/12495/18950	Pdk4/Myc/Ada/Entpd1/Pnp
GO_purine_nucleotide_biosynthetic_process	GO_purine_nucleotide_biosynthetic_process	25	0.296867	1.12625	0.326116	0.794084	0.725746	272	tags=20%, list=9%, signal=18%	27273/17869/11486/12495/18950	Pdk4/Myc/Ada/Entpd1/Pnp
GO_regulation_of_cell_growth	GO_regulation_of_cell_growth	81	0.220408	1.10184	0.326241	0.794084	0.725746	366	tags=16%, list=12%, signal=15%	268709/12575/11625/20671/16971/20393/15982/218877/11606/19016/140742/12983/20378	Fam107a/Cdkn1a/Ahsg/Sox17/Lrp1/Sgk1/Ifrd1/Sema3g/Agt/Pparg/Sesn1/Csf2rb/Frzb
GO_cluster_of_actin-based_cell_projections	GO_cluster_of_actin-based_cell_projections	26	0.295184	1.12422	0.326503	0.794084	0.725746	623	tags=31%, list=20%, signal=25%	12351/54670/19228/13860/18671/70008/71960/224796	Car4/Atp8b1/Pth1r/Tmlhe/Pcdh17/Eps8/Abcb1a/Ace2/Myh14/Clic5
GO_cellular_response_to_glucose_starvation	GO_cellular_response_to_glucose_starvation	10	0.392003	1.13843	0.326778	0.794084	0.725746	1865	tags=100%, list=61%, signal=39%	140742/20525/225326/22433/100504663/235344/56295/16210/70394/22059	Sesn1/Slc2a1/Pik3c3/Xbp1/Atg14/Sik2/Higd1a/Impact/Kptn/Trp53
GO_fibroblast_proliferation	GO_fibroblast_proliferation	27	0.289284	1.12144	0.327517	0.795197	0.726764	265	tags=19%, list=9%, signal=17%	12575/17869/60599/11606/19016	Cdkn1a/Myc/Trp53inp1/Agt/Pparg
GO_cis-trans_isomerase_activity	GO_cis-trans_isomerase_activity	10	0.391528	1.13705	0.32829	0.796393	0.727856	91	tags=20%, list=3%, signal=19%	73075/14229	Ppil6/Fkbp5
GO_cellular_nitrogen_compound_catabolic_process	GO_cellular_nitrogen_compound_catabolic_process	69	0.226483	1.10802	0.330178	0.800285	0.731413	857	tags=36%, list=28%, signal=27%	15368/22436/105859/11486/11761/12495/18950/14544/269378/214597/381305/71207/12457/17874/237400/227331/140483/16009/233789/211948/229003/22687/67276/18458/22352	Hmox1/Xdh/Csdc2/Ada/Aox1/Entpd1/Pnp/Gda/Ahcy/Sidt2/Rc3h1/Nudt4/Noct/Myd88/Mex3d/Gigyf2/Hnmt/Igfbp3/Smg1/Pde12/Helz2/Zpr1/Eri1/Pabpc1/Vim
GO_regulation_of_DNA_binding	GO_regulation_of_DNA_binding	28	0.284337	1.11616	0.331995	0.801506	0.73253	645	tags=32%, list=21%, signal=26%	15368/17869/19016/15259/17394/15213/93759/21898/15257	Hmox1/Myc/Pparg/Hipk3/Mmp8/Hey1/Sirt1/Tlr4/Hipk1
GO_lung_epithelium_development	GO_lung_epithelium_development	10	0.389755	1.1319	0.332829	0.801506	0.73253	671	tags=40%, list=22%, signal=31%	74155/77794/52076/14184	Errfi1/Adamtsl2/Tmem38b/Fgfr3
GO_canonical_Wnt_signaling_pathway	GO_canonical_Wnt_signaling_pathway	44	0.249306	1.09773	0.333333	0.801506	0.73253	1097	tags=52%, list=36%, signal=34%	68588/20671/17869/11865/29806/21885/20378/68010/56484/14184/70122/56458/20356/97064/72135/64297/70425/76441/212398/22411/19277/207181/19211	Cthrc1/Sox17/Myc/Arntl/Limd1/Tle1/Frzb/Bambi/Foxo3/Fgfr3/Mllt3/Foxo1/Sema5a/Wwtr1/Pygo1/Gprc5b/Csnk1g3/Daam2/Frat2/Wnt11/Ptpro/Rbms3/Pten
GO_cation_channel_activity	GO_cation_channel_activity	32	-0.215731	-1.10601	0.333333	0.801506	0.73253	209	tags=19%, list=7%, signal=18%	59091/16526/16527/80906/16509/399548	Jph2/Kcnk2/Kcnk3/Kcnip2/Kcne1/Scn4b
GO_mechanoreceptor_differentiation	GO_mechanoreceptor_differentiation	12	0.369636	1.13071	0.333333	0.801506	0.73253	671	tags=42%, list=22%, signal=33%	68588/54670/15213/224796/14184	Cthrc1/Atp8b1/Hey1/Clic5/Fgfr3
GO_synapse_maturation	GO_synapse_maturation	11	-0.327069	-1.11802	0.333333	0.801506	0.73253	1048	tags=64%, list=34%, signal=42%	18027/100042150/233878/12323/330814/319613/18643	Nfia/Nrg2/Sez6l2/Camk2b/Adgrl1/Sybu/Pfn1
GO_Rho_protein_signal_transduction	GO_Rho_protein_signal_transduction	51	0.238799	1.09097	0.333741	0.801506	0.73253	801	tags=35%, list=26%, signal=26%	194231/54366/17207/69581/13860/80837/13617/56699/223513/11852/69288/108100/71704/14766/232237/20663/14744/71653	Cnksr1/Ctnnal1/Mcf2l/Dhx8/Rhou/Eps8/Rhoj/Ednra/Cdc42ep4/Abra/Rhob/Rhobtb1/Baiap2/Arhgef3/Adgrg1/Fgd5/Sos2/Gpr65/Shtn1
GO_response_to_light_stimulus	GO_response_to_light_stimulus	46	0.246232	1.09426	0.334174	0.801506	0.73253	825	tags=39%, list=27%, signal=29%	12575/20393/60599/76293/12359/19016/12051/104027/18708/12952/17688/93759/226409/72584/20356/12288/22590/19893	Cdkn1a/Sgk1/Trp53inp1/Mfap4/Cat/Pparg/Bcl3/Synpo/Pik3r1/Cry1/Msh6/Sirt1/Zranb3/Cul4b/Sema5a/Cacna1c/Xpa/Rpgr
GO_phosphoprotein_binding	GO_phosphoprotein_binding	22	0.303622	1.11285	0.33425	0.801506	0.73253	1336	tags=68%, list=44%, signal=39%	12702/208650/16367/18708/244579/56480/106583/18764/18576/67742/109689/52028/237253/20963/19247	Socs3/Cblb/Irs1/Pik3r1/Tox3/Tbk1/Scaf8/Pkd2/Pde3b/Samsn1/Arrb1/Bbs1/Lrp11/Syk/Ptpn11
GO_response_to_radiation	GO_response_to_radiation	68	0.228683	1.11074	0.334528	0.801506	0.73253	825	tags=37%, list=27%, signal=27%	12575/17869/229543/20393/60599/76293/12359/19016/18950/12051/224008/104027/18708/11852/12952/17688/93759/226409/16477/239364/72584/20356/12288/22590/19893	Cdkn1a/Myc/Ints3/Sgk1/Trp53inp1/Mfap4/Cat/Pparg/Pnp/Bcl3/Spidr/Synpo/Pik3r1/Rhob/Cry1/Msh6/Sirt1/Zranb3/Junb/Tspyl5/Cul4b/Sema5a/Cacna1c/Xpa/Rpgr
GO_regulation_of_protein_depolymerization	GO_regulation_of_protein_depolymerization	20	-0.258195	-1.1209	0.334532	0.801506	0.73253	76	tags=25%, list=2%, signal=25%	12631/22003/20739/50874/320502	Cfl1/Tpm1/Spta1/Tmod4/Lmod3
GO_cofactor_metabolic_process	GO_cofactor_metabolic_process	58	0.233445	1.10064	0.334541	0.801506	0.73253	334	tags=16%, list=11%, signal=14%	15368/17392/27273/14630/14778/69065/12359/269378/74147	Hmox1/Mmp3/Pdk4/Gclm/Gpx3/Chac1/Cat/Ahcy/Ehhadh
GO_negative_regulation_of_cell_activation	GO_negative_regulation_of_cell_activation	45	0.246519	1.09338	0.334586	0.801506	0.73253	530	tags=29%, list=17%, signal=24%	15368/14102/16854/208650/19016/12608/224792/15216/278180/16190/93695/22259/381305	Hmox1/Fas/Lgals3/Cblb/Pparg/Cebpb/Adgrf5/Hfe/Vsig4/Appl2/Il4ra/Gpnmb/Nr1h3/Rc3h1
GO_Z_disc	GO_Z_disc	33	-0.214947	-1.11809	0.334783	0.801506	0.73253	487	tags=36%, list=16%, signal=31%	14200/16480/380698/98932/72333/226041/68760/13007/59091/12372/16716/16509	Fhl2/Jup/Obscn/Myl9/Palld/Pgm5/Synpo2l/Csrp1/Jph2/Casq1/Ky/Kcne1
GO_cognition	GO_cognition	46	-0.188437	-1.1075	0.334928	0.801506	0.73253	405	tags=24%, list=13%, signal=21%	13489/67092/67075/13048/12227/13166/11554/20292/18205/11548/13653	Drd2/Gatm/Magt1/Cux2/Btg2/Dbh/Adrb1/Rasgef1b/Ccl11/Ntf3/Adra1b/Gm15466/Egr1
GO_negative_regulation_of_protein_kinase_activity	GO_negative_regulation_of_protein_kinase_activity	41	0.255111	1.11032	0.335451	0.801531	0.732552	207	tags=15%, list=7%, signal=14%	12575/319520/320472/74155/208650/22223	Cdkn1a/Dusp4/Ppm1e/Errfi1/Cblb/Uchl1
GO_potassium_channel_activity	GO_potassium_channel_activity	16	-0.273382	-1.10964	0.335505	0.801531	0.732552	169	tags=25%, list=6%, signal=24%	16526/16527/80906/16509	Kcnk2/Kcnk3/Kcnip2/Kcne1
GO_superoxide_metabolic_process	GO_superoxide_metabolic_process	15	0.342362	1.11879	0.335788	0.801531	0.732552	915	tags=47%, list=30%, signal=33%	50490/11606/14289/14825/16414/23876/268396	Nox4/Agt/Fpr2/Cxcl1/Itgb2/Fbln5/Sh3pxd2b
GO_regulation_of_peptidyl-tyrosine_phosphorylation	GO_regulation_of_peptidyl-tyrosine_phosphorylation	61	0.231887	1.10267	0.336943	0.802532	0.733467	247	tags=13%, list=8%, signal=12%	12702/12931/50490/15894/74155/21828/208650/11606	Socs3/Crlf1/Nox4/Icam1/Errfi1/Thbs4/Cblb/Agt
GO_regulation_of_organ_growth	GO_regulation_of_organ_growth	28	-0.220591	-1.10098	0.337255	0.802532	0.733467	214	tags=18%, list=7%, signal=17%	11651/11554/16526/16468/14463	Akt1/Adrb1/Kcnk2/Jarid2/Gata4
GO_regulation_of_glial_cell_proliferation	GO_regulation_of_glial_cell_proliferation	10	0.387245	1.12462	0.337368	0.802532	0.733467	1154	tags=70%, list=38%, signal=44%	17869/14102/12257/18858/22352/18755/76893	Myc/Fas/Tspo/Pmp22/Vim/Prkch/Cers2
GO_regulation_of_vasculature_development	GO_regulation_of_vasculature_development	92	0.214205	1.09944	0.337572	0.802532	0.733467	402	tags=20%, list=13%, signal=18%	15368/22436/76905/13078/16854/14645/21826/11606/13179/19016/13601/18760/58861/12266/80837/18054/14205/66214	Hmox1/Xdh/Lrg1/Cyp1b1/Lgals3/Glul/Thbs2/Agt/Dcn/Pparg/Ecm1/Prkd1/Cysltr1/C3/Rhoj/Ngp/Vegfd/Rgcc
GO_leukocyte_apoptotic_process	GO_leukocyte_apoptotic_process	29	0.279757	1.10702	0.337748	0.802532	0.733467	751	tags=41%, list=25%, signal=32%	17869/14102/16854/11486/11501/18950/14605/93759/24047/14130/20723/227059	Myc/Fas/Lgals3/Ada/Adam8/Pnp/Tsc22d3/Sirt1/Ccl19/Fcgr2b/Serpinb9/Slc39a10
GO_nucleotide_phosphorylation	GO_nucleotide_phosphorylation	22	0.302466	1.10861	0.338377	0.802532	0.733467	233	tags=14%, list=8%, signal=13%	74747/17869/209692	Ddit4/Myc/Dhtkd1
GO_regulation_of_blood_coagulation	GO_regulation_of_blood_coagulation	14	0.349586	1.12999	0.33871	0.802532	0.733467	655	tags=36%, list=21%, signal=28%	20202/12258/21898/21824/20720	S100a9/Serping1/Tlr4/Thbd/Serpine2
GO_regulation_of_coagulation	GO_regulation_of_coagulation	14	0.349586	1.12999	0.33871	0.802532	0.733467	655	tags=36%, list=21%, signal=28%	20202/12258/21898/21824/20720	S100a9/Serping1/Tlr4/Thbd/Serpine2
GO_endocytic_vesicle	GO_endocytic_vesicle	40	0.257497	1.10866	0.339263	0.802532	0.733467	1487	tags=72%, list=49%, signal=38%	11501/78610/216190/56699/18805/233489/17476/12332/225326/20912/12492/20698/320473/22352/11745/16784/11303/20955/13660/20963/100504663/53331/56382/15587/20616/19349/22249/22041/16783	Adam8/Uvrag/Appl2/Cdc42ep4/Pld1/Picalm/Mpeg1/Capg/Pik3c3/Stxbp3/Scarb2/Sphk1/Heatr5b/Vim/Anxa3/Lamp2/Abca1/Vamp7/Ehd1/Syk/Atg14/Stx7/Rab9/Hyal2/Snap91/Rab7/Unc13b/Trf/Lamp1
GO_regulation_of_neurotransmitter_receptor_activity	GO_regulation_of_neurotransmitter_receptor_activity	11	-0.324235	-1.10833	0.339339	0.802532	0.733467	606	tags=45%, list=20%, signal=37%	20296/17260/12631/23936/15980	Ccl2/Mef2c/Cfl1/Lynx1/Tspyl5/Ifngr2
GO_positive_regulation_of_myeloid_leukocyte_mediated_immunity	GO_positive_regulation_of_myeloid_leukocyte_mediated_immunity	12	0.368146	1.12615	0.339394	0.802532	0.733467	1320	tags=75%, list=43%, signal=43%	14131/12266/16190/14825/16414/20955/14127/230899/20963	Fcgr3/C3/Appl2/Il4ra/Cxcl1/Itgb2/Vamp7/Fcer1g/Nppa/Syk
GO_cellular_ketone_metabolic_process	GO_cellular_ketone_metabolic_process	42	-0.194162	-1.07839	0.339806	0.802532	0.733467	494	tags=29%, list=16%, signal=24%	11677/18754/105387/28200/67800/69183/11651/68977/67876/217166/16149/13653	Akr1b3/Prkce/Akr1c14/Dhrs4/Dgat2/C1qtnf2/Akt1/Haghl/Coq10b/Nr1d1/Cd74/Egr1
GO_glial_cell_differentiation	GO_glial_cell_differentiation	57	0.23333	1.09724	0.340169	0.802532	0.733467	320	tags=16%, list=10%, signal=14%	20201/20202/16971/66277/212980/11606/12759/19016/17190	S100a8/S100a9/Lrp1/Klf15/Slc45a3/Agt/Clu/Pparg/Mbd1
GO_positive_regulation_of_wound_healing	GO_positive_regulation_of_wound_healing	14	0.349522	1.12979	0.340176	0.802532	0.733467	65	tags=14%, list=2%, signal=14%	20202/735280	S100a9/Mir675
GO_histone_lysine_methylation	GO_histone_lysine_methylation	13	-0.299256	-1.11615	0.341317	0.804554	0.735315	315	tags=31%, list=10%, signal=28%	331623/208266/319974/16468	Bend3/Dot1l/Auts2/Jarid2
GO_endoplasmic_reticulum_lumen	GO_endoplasmic_reticulum_lumen	11	-0.323934	-1.10731	0.342342	0.806299	0.73691	422	tags=36%, list=14%, signal=31%	105245/104158/12372/22027	Txndc5/Ces1d/Casq1/Hsp90b1
GO_Rho_guanyl-nucleotide_exchange_factor_activity	GO_Rho_guanyl-nucleotide_exchange_factor_activity	17	0.329568	1.1196	0.343391	0.807254	0.737783	1449	tags=76%, list=47%, signal=40%	17207/13860/71704/232237/20663/210293/227377/75974/54324/105445/234094/110279/13998	Mcf2l/Dhx8/Eps8/Arhgef3/Fgd5/Sos2/Dock10/Farp2/Dock11/Arhgef5/Dock9/Arhgef10/Bcr/Fgd6
GO_exocrine_system_development	GO_exocrine_system_development	14	-0.288197	-1.11571	0.34375	0.807254	0.737783	941	tags=50%, list=31%, signal=35%	77411/16000/20348/18591/18186/18590/67784	Esrp2/Igf1/Sema3c/Pdgfb/Nrp1/Pdgfa/Plxnd1
GO_regulation_of_G_protein-coupled_receptor_signaling_pathway	GO_regulation_of_G_protein-coupled_receptor_signaling_pathway	24	-0.237795	-1.11144	0.344569	0.807254	0.737783	405	tags=29%, list=13%, signal=26%	13489/239217/51801/11554/24012/30878/23796	Drd2/Kctd12/Ramp1/Adrb1/Rgs7/Zfp119b/Apln/Aplnr
GO_endocrine_process	GO_endocrine_process	14	0.346993	1.12161	0.344575	0.807254	0.737783	496	tags=43%, list=16%, signal=36%	11606/16324/53419/70008/16618/12952	Agt/Inhbb/Corin/Ace2/Klk1b26/Cry1
GO_SH3_domain_binding	GO_SH3_domain_binding	30	0.27491	1.10229	0.344648	0.807254	0.737783	478	tags=27%, list=16%, signal=23%	74155/71233/208650/78610/19248/11502/18828/233489	Errfi1/Enkur/Cblb/Uvrag/Ptpn12/Adam9/Plscr2/Picalm
GO_Golgi_organization	GO_Golgi_organization	18	0.326659	1.12169	0.344778	0.807254	0.737783	1789	tags=89%, list=58%, signal=37%	54670/18760/235416/12534/68053/217365/56389/75909/75964/104318/74094/27883/70297/69190/98910/70361	Atp8b1/Prkd1/Lman1l/Cdk1/Ubxn2b/Nploc4/Stx5a/Vmp1/Trappc8/Csnk1d/Tjap1/Tango2/Gcc2/Dym/Usp6nl/Lman1
GO_positive_regulation_of_cell_killing	GO_positive_regulation_of_cell_killing	12	-0.311414	-1.12575	0.345029	0.807254	0.737783	629	tags=50%, list=21%, signal=40%	15481/18646/20296/16768/20850/15042	Hspa8/Prf1/Ccl2/Lag3/Stat5a/H2-T24
GO_regulation_of_mitochondrial_membrane_permeability	GO_regulation_of_mitochondrial_membrane_permeability	12	-0.311122	-1.1247	0.345029	0.807254	0.737783	609	tags=50%, list=20%, signal=40%	30954/52538/214952/66400/105675/15277	Siva1/Acaa2/Rhot2/Alkbh7/Ppif/Hk2
GO_negative_regulation_of_growth	GO_negative_regulation_of_growth	58	0.231354	1.09078	0.345411	0.807307	0.737831	270	tags=16%, list=9%, signal=14%	12575/11625/14955/20671/15982/218877/11606/19016/140742	Cdkn1a/Ahsg/H19/Sox17/Ifrd1/Sema3g/Agt/Pparg/Sesn1
GO_alpha-amino_acid_catabolic_process	GO_alpha-amino_acid_catabolic_process	13	0.355264	1.1169	0.345808	0.807307	0.737831	328	tags=23%, list=11%, signal=21%	12583/269378/19125	Cdo1/Ahcy/Prodh
GO_positive_regulation_of_blood_vessel_endothelial_cell_migration	GO_positive_regulation_of_blood_vessel_endothelial_cell_migration	17	-0.261528	-1.08741	0.346405	0.807307	0.737831	214	tags=29%, list=7%, signal=28%	11651/18186/14172/16542/20850	Akt1/Nrp1/Fgf18/Kdr/Stat5a
GO_postsynapse_organization	GO_postsynapse_organization	34	-0.212875	-1.11267	0.346491	0.807307	0.737831	477	tags=29%, list=16%, signal=25%	12323/13845/12631/225875/243547/19400/13048/18186/272381/11461	Camk2b/Ephb3/Cfl1/Lrfn4/Grip2/Rapsn/Cux2/Nrp1/Lrrc4b/Actb
GO_cardiac_muscle_tissue_growth	GO_cardiac_muscle_tissue_growth	31	-0.220446	-1.11324	0.346667	0.807307	0.737831	266	tags=19%, list=9%, signal=18%	14164/11554/16526/11548/16468/14463	Fgf1/Adrb1/Kcnk2/Adra1b/Gm15466/Jarid2/Gata4
GO_body_fluid_secretion	GO_body_fluid_secretion	16	0.334711	1.11846	0.346763	0.807307	0.737831	198	tags=19%, list=6%, signal=18%	12583/22436/11486	Cdo1/Xdh/Ada
GO_regulation_of_neuron_death	GO_regulation_of_neuron_death	81	0.217373	1.08666	0.347518	0.8084	0.73883	497	tags=20%, list=16%, signal=17%	74747/15368/12931/17748/14102/14630/16971/11501/11606/12759/12608/56484/93695/233489/244579/21937	Ddit4/Hmox1/Crlf1/Mt1/Fas/Gclm/Lrp1/Adam8/Agt/Clu/Cebpb/Foxo3/Gpnmb/Picalm/Tox3/Tnfrsf1a
GO_protein_kinase_regulator_activity	GO_protein_kinase_regulator_activity	29	0.278124	1.10056	0.348344	0.809658	0.73998	519	tags=24%, list=17%, signal=20%	12575/11625/12452/66214/12442/66197/51897	Cdkn1a/Ahsg/Ccng2/Rgcc/Ccnb2/Cks2/Atg13
GO_I-kappaB_kinase/NF-kappaB_signaling	GO_I-kappaB_kinase/NF-kappaB_signaling	38	0.258508	1.0965	0.348718	0.809861	0.740166	1317	tags=66%, list=43%, signal=38%	20210/56620/12051/18760/21885/93759/24047/21898/18035/17874/24088/245527/217069/21817/64297/12675/231130/18412/211550/229603/266692/19766/12491/19697/108960	Saa3/Clec4n/Bcl3/Prkd1/Tle1/Sirt1/Ccl19/Tlr4/Nfkbia/Myd88/Scyl3/Tlr2/Eda2r/Trim25/Tgm2/Gprc5b/Chuk/Tnip2/Sqstm1/Tifa/Otud7b/Cpne1/Ripk1/Cd36/Rela/Irak2
GO_DNA-binding_transcription_repressor_activity	GO_DNA-binding_transcription_repressor_activity	38	0.257771	1.09337	0.35	0.809968	0.740263	360	tags=21%, list=12%, signal=19%	235320/226695/17869/15951/18030/19016/17681/12608	Zbtb16/Ifi205/Myc/Ifi204/Nfil3/Pparg/Msc/Cebpb
GO_DNA-binding_transcription_repressor_activity,_RNA_polymerase_II-specific	GO_DNA-binding_transcription_repressor_activity,_RNA_polymerase_II-specific	38	0.257771	1.09337	0.35	0.809968	0.740263	360	tags=21%, list=12%, signal=19%	235320/226695/17869/15951/18030/19016/17681/12608	Zbtb16/Ifi205/Myc/Ifi204/Nfil3/Pparg/Msc/Cebpb
GO_catecholamine_secretion	GO_catecholamine_secretion	12	0.365607	1.11839	0.35	0.809968	0.740263	341	tags=33%, list=11%, signal=30%	171180/12495/11606/19224	Syt12/Entpd1/Agt/Ptgs1
GO_regulation_of_catecholamine_secretion	GO_regulation_of_catecholamine_secretion	12	0.365607	1.11839	0.35	0.809968	0.740263	341	tags=33%, list=11%, signal=30%	171180/12495/11606/19224	Syt12/Entpd1/Agt/Ptgs1
GO_actin_filament	GO_actin_filament	27	-0.222184	-1.09694	0.350195	0.809968	0.740263	2229	tags=96%, list=73%, signal=26%	23999/57784/18764/114774/53318/56376/208431/16952/50884/93677/56320/19353/50768/83945/70394/22350/23805/192176/22388/14360/12721/72333/11465/22003/29856/11629	Twf2/Bin3/Pkd2/Pawr/Pdlim3/Pdlim5/Shroom4/Anxa1/Nckap1/Lmod2/Dbn1/Rac1/Dlc1/Dnaja3/Kptn/Ezr/Apc2/Flna/Wdr1/Fyn/Coro1a/Palld/Actg1/Tpm1/Smtn/Aif1
GO_regulation_of_muscle_tissue_development	GO_regulation_of_muscle_tissue_development	38	-0.205959	-1.13007	0.351351	0.811976	0.742098	209	tags=18%, list=7%, signal=17%	59091/11554/16526/232174/16468/14463/320502	Jph2/Adrb1/Kcnk2/Cyp26b1/Jarid2/Gata4/Lmod3
GO_glial_cell_activation	GO_glial_cell_activation	21	0.302433	1.09862	0.352055	0.811976	0.742098	1236	tags=71%, list=40%, signal=43%	16971/11606/12759/19016/17394/14289/21898/24088/16452/20698/12803/14824/59027/15979/12273	Lrp1/Agt/Clu/Pparg/Mmp8/Fpr2/Tlr4/Scyl3/Tlr2/Jak2/Sphk1/Cntf/Grn/Nampt/Ifngr1/C5ar1
GO_regulation_of_heart_growth	GO_regulation_of_heart_growth	24	-0.236552	-1.10563	0.35206	0.811976	0.742098	186	tags=17%, list=6%, signal=16%	11554/16526/16468/14463	Adrb1/Kcnk2/Jarid2/Gata4
GO_gene_silencing	GO_gene_silencing	20	0.306951	1.09386	0.35221	0.811976	0.742098	1223	tags=60%, list=40%, signal=36%	19016/29806/387210/93759/53892/67276/18458/224826/12159/22695/12151/19766	Pparg/Limd1/Mir214/Sirt1/Ppm1d/Eri1/Pabpc1/Ubr2/Bmp4/Zfp36/Bmi1/Ripk1
GO_regulation_of_neuron_apoptotic_process	GO_regulation_of_neuron_apoptotic_process	60	0.22892	1.0862	0.353365	0.813977	0.743927	247	tags=13%, list=8%, signal=13%	15368/12931/17748/14102/14630/16971/11501/11606	Hmox1/Crlf1/Mt1/Fas/Gclm/Lrp1/Adam8/Agt
GO_regulation_of_reproductive_process	GO_regulation_of_reproductive_process	31	0.269408	1.08745	0.353925	0.814126	0.744063	412	tags=19%, list=13%, signal=17%	21857/19215/11486/16324/17684/18671	Timp1/Ptgds/Ada/Inhbb/Susd6/Cited2/Abcb1a
GO_cellular_glucose_homeostasis	GO_cellular_glucose_homeostasis	32	0.268195	1.0923	0.354005	0.814126	0.744063	472	tags=25%, list=15%, signal=21%	50490/15894/16971/66277/22228/223775/214597/18708	Nox4/Icam1/Lrp1/Klf15/Ucp2/Pim3/Sidt2/Pik3r1
GO_positive_regulation_of_axon_extension	GO_positive_regulation_of_axon_extension	13	0.351624	1.10546	0.35479	0.814608	0.744504	903	tags=54%, list=30%, signal=38%	16971/14268/20356/71653/23999/99152/12803	Lrp1/Fn1/Sema5a/Shtn1/Twf2/Anapc2/Cntf
GO_regulation_of_pattern_recognition_receptor_signaling_pathway	GO_regulation_of_pattern_recognition_receptor_signaling_pathway	13	0.352818	1.10921	0.35479	0.814608	0.744504	743	tags=46%, list=24%, signal=35%	16803/73914/216190/22259/21898/24088	Lbp/Irak3/Appl2/Nr1h3/Tlr4/Scyl3/Tlr2
GO_regulation_of_toll-like_receptor_signaling_pathway	GO_regulation_of_toll-like_receptor_signaling_pathway	10	0.380774	1.10582	0.355522	0.815239	0.745081	743	tags=50%, list=24%, signal=38%	16803/73914/216190/22259/24088	Lbp/Irak3/Appl2/Nr1h3/Scyl3/Tlr2
GO_negative_regulation_of_carbohydrate_metabolic_process	GO_negative_regulation_of_carbohydrate_metabolic_process	12	0.362363	1.10846	0.356061	0.815239	0.745081	592	tags=33%, list=19%, signal=27%	74747/12952/394436/56312	Ddit4/Cry1/Ugt1a1/Nupr1
GO_positive_regulation_of_protein_ubiquitination	GO_positive_regulation_of_protein_ubiquitination	24	0.2914	1.09791	0.356463	0.815239	0.745081	809	tags=38%, list=26%, signal=28%	268709/208650/105171/12952/228775/14184/239364/11797/20698	Fam107a/Cblb/Arrdc3/Cry1/Trib3/Fgfr3/Tspyl5/Birc2/Sphk1
GO_mitotic_cell_cycle_phase_transition	GO_mitotic_cell_cycle_phase_transition	70	0.222352	1.08676	0.356635	0.815239	0.745081	465	tags=20%, list=15%, signal=17%	268709/12575/16493/12452/69581/76454/13860/329152/66214/18671/12442/66197/19651/93695	Fam107a/Cdkn1a/Kcna5/Ccng2/Rhou/Fbxo31/Eps8/Hecw2/Rgcc/Abcb1a/Ccnb2/Cks2/Rbl2/Gpnmb
GO_cellular_response_to_reactive_oxygen_species	GO_cellular_response_to_reactive_oxygen_species	40	0.255397	1.09962	0.357052	0.815239	0.745081	79	tags=8%, list=3%, signal=7%	16819/12176/13078	Lcn2/Bnip3/Cyp1b1
GO_polysaccharide_metabolic_process	GO_polysaccharide_metabolic_process	25	-0.229386	-1.08831	0.357414	0.815239	0.745081	319	tags=28%, list=10%, signal=25%	15118/97440/69183/11651/11554/217166/11548	Has3/B3gnt9/C1qtnf2/Akt1/Adrb1/Nr1d1/Adra1b/Gm15466
GO_negative_regulation_of_chromosome_organization	GO_negative_regulation_of_chromosome_organization	10	-0.329617	-1.09223	0.357771	0.815239	0.745081	735	tags=50%, list=24%, signal=38%	327799/56292/24074/56632/16468	Usp44/Naa10/Taf7/Sphk2/Jarid2
GO_positive_regulation_of_leukocyte_mediated_cytotoxicity	GO_positive_regulation_of_leukocyte_mediated_cytotoxicity	10	-0.326849	-1.08306	0.357771	0.815239	0.745081	82	tags=50%, list=3%, signal=49%	15481/20296/16768/20850/15042	Hspa8/Ccl2/Lag3/Stat5a/H2-T24
GO_iron-sulfur_cluster_binding	GO_iron-sulfur_cluster_binding	10	0.379665	1.1026	0.358548	0.815239	0.745081	223	tags=20%, list=7%, signal=19%	22436/11761	Xdh/Aox1
GO_metal_cluster_binding	GO_metal_cluster_binding	10	0.379665	1.1026	0.358548	0.815239	0.745081	223	tags=20%, list=7%, signal=19%	22436/11761	Xdh/Aox1
GO_gene_silencing_by_RNA	GO_gene_silencing_by_RNA	13	0.350331	1.1014	0.359281	0.815239	0.745081	1223	tags=62%, list=40%, signal=37%	19016/29806/387210/67276/18458/12159/22695/19766	Pparg/Limd1/Mir214/Eri1/Pabpc1/Bmp4/Zfp36/Ripk1
GO_regulation_of_oxidoreductase_activity	GO_regulation_of_oxidoreductase_activity	14	-0.285109	-1.10375	0.359375	0.815239	0.745081	364	tags=86%, list=12%, signal=76%	22337/18162/13649/192289/381511/14148/26940/74748/56632/11689/11651/382051	Vdr/Npr3/Arhgef19/Egfr/Tmlhe/Pdp1/Fdx1/Ecsit/Slamf8/Sphk2/Alox5/Derl2/Akt1/Pdp2
GO_segmentation	GO_segmentation	24	-0.2351	-1.09885	0.359551	0.815239	0.745081	2348	tags=100%, list=77%, signal=23%	70122/14234/19090/225164/12159/11308/68713/21415/22431/50884/20377/328572/12166/22059/17286/18187/20348/16373/12590/194908/67122/18186/235542	Mllt3/Foxc2/Prkdc/Mib1/Bmp4/Abi1/Ifitm1/Tcf7l1/Wt1/Nckap1/Sfrp1/Ep300/Bmpr1a/Trp53/Meox2/Nrp2/Sema3c/Irx3/Cdx1/Pld6/Nrarp/Nrp1/Ppp2r3a
GO_positive_regulation_of_actin_filament_polymerization	GO_positive_regulation_of_actin_filament_polymerization	20	-0.254594	-1.10527	0.359712	0.815239	0.745081	722	tags=45%, list=24%, signal=35%	12721/22323/242894/260409/18754/14784/18643/20292/320502	Coro1a/Vasp/Actr3b/Cdc42ep3/Prkce/Grb2/Pfn1/Rasgef1b/Ccl11/Lmod3
GO_macrophage_activation	GO_macrophage_activation	27	0.282871	1.09658	0.359732	0.815239	0.745081	809	tags=48%, list=26%, signal=36%	16803/12759/19016/216161/224792/16190/22259/17394/14289/21898/24088/16452/20698	Lbp/Clu/Pparg/Sbno2/Adgrf5/Appl2/Il4ra/Nr1h3/Mmp8/Fpr2/Tlr4/Scyl3/Tlr2/Jak2/Sphk1
GO_regulation_of_generation_of_precursor_metabolites_and_energy	GO_regulation_of_generation_of_precursor_metabolites_and_energy	29	0.274847	1.08759	0.360265	0.815239	0.745081	85	tags=10%, list=3%, signal=10%	74747/12176/17869	Ddit4/Bnip3/Myc
GO_cellular_respiration	GO_cellular_respiration	21	0.300619	1.09203	0.360274	0.815239	0.745081	260	tags=19%, list=8%, signal=18%	12176/17869/209692/12359	Bnip3/Myc/Dhtkd1/Cat
GO_DNA_alkylation	GO_DNA_alkylation	14	0.344963	1.11505	0.360704	0.815239	0.745081	85	tags=14%, list=3%, signal=14%	14955/17869	H19/Myc
GO_DNA_methylation	GO_DNA_methylation	14	0.344963	1.11505	0.360704	0.815239	0.745081	85	tags=14%, list=3%, signal=14%	14955/17869	H19/Myc
GO_glial_cell_migration	GO_glial_cell_migration	15	0.335733	1.09713	0.360825	0.815239	0.745081	857	tags=47%, list=28%, signal=34%	14102/16971/14766/14268/12257/18858/22352	Fas/Lrp1/Adgrg1/Fn1/Tspo/Pmp22/Vim
GO_cysteine-type_peptidase_activity	GO_cysteine-type_peptidase_activity	23	0.292792	1.08773	0.362022	0.815767	0.745563	1296	tags=61%, list=42%, signal=35%	12363/22223/13039/94242/23830/13040/170822/12334/12364/78787/229603/107868/13036/235441	Casp4/Uchl1/Ctsl/Tinagl1/Capn10/Ctss/Usp33/Capn2/Casp12/Usp54/Otud7b/Usp9y/Ctsh/Usp3
GO_negative_regulation_of_peptide_secretion	GO_negative_regulation_of_peptide_secretion	26	0.285926	1.08896	0.362022	0.815767	0.745563	577	tags=35%, list=19%, signal=28%	22228/19016/16367/16324/223775/66214/22259/16178/93759	Ucp2/Pparg/Irs1/Inhbb/Pim3/Rgcc/Nr1h3/Il1r2/Sirt1
GO_insulin_secretion	GO_insulin_secretion	44	0.24395	1.07415	0.362374	0.815767	0.745563	577	tags=27%, list=19%, signal=22%	14645/16971/22228/11865/245049/16367/16324/223775/23830/214597/17918/93759	Glul/Lrp1/Ucp2/Arntl/Myrip/Irs1/Inhbb/Pim3/Capn10/Sidt2/Myo5a/Sirt1
GO_negative_regulation_of_apoptotic_signaling_pathway	GO_negative_regulation_of_apoptotic_signaling_pathway	47	0.238848	1.06872	0.362733	0.815767	0.745563	102	tags=11%, list=3%, signal=10%	15368/64209/15894/14630/16854	Hmox1/Herpud1/Icam1/Gclm/Lgals3
GO_metal_ion_transmembrane_transporter_activity	GO_metal_ion_transmembrane_transporter_activity	45	-0.184814	-1.0625	0.362745	0.815767	0.745563	373	tags=24%, list=12%, signal=22%	12291/67075/269346/22042/59091/16526/20519/16527/80906/16509/399548	Cacna1g/Magt1/Slc28a2/Tfrc/Jph2/Kcnk2/Slc22a3/Kcnk3/Kcnip2/Kcne1/Scn4b
GO_monovalent_inorganic_cation_transmembrane_transporter_activity	GO_monovalent_inorganic_cation_transmembrane_transporter_activity	40	-0.199654	-1.10581	0.362791	0.815767	0.745563	228	tags=20%, list=7%, signal=19%	20528/16526/246049/20519/16527/80906/16509/399548	Slc2a4/Kcnk2/Slc36a2/Slc22a3/Kcnk3/Kcnip2/Kcne1/Scn4b
GO_T_cell_differentiation_in_thymus	GO_T_cell_differentiation_in_thymus	20	-0.252054	-1.09424	0.363309	0.815767	0.745563	82	tags=15%, list=3%, signal=15%	20850/320404/16149	Stat5a/Itpkb/Cd74
GO_postsynaptic_density_membrane	GO_postsynaptic_density_membrane	11	-0.318689	-1.08937	0.363363	0.815767	0.745563	2090	tags=100%, list=68%, signal=32%	19277/11496/20503/19268/68585/24071/65945/225875/13643/272381	Ptpro/Adam22/Slc16a7/Ptprf/Rtn4/Synj2bp/Clstn1/Lrfn4/Efnb3/Lrrc4b
GO_cardiac_muscle_hypertrophy	GO_cardiac_muscle_hypertrophy	28	-0.216717	-1.08165	0.364706	0.816286	0.746038	186	tags=18%, list=6%, signal=17%	11554/11640/11548/16468/14463	Adrb1/Akap1/Adra1b/Gm15466/Jarid2/Gata4
GO_muscle_hypertrophy	GO_muscle_hypertrophy	28	-0.216717	-1.08165	0.364706	0.816286	0.746038	186	tags=18%, list=6%, signal=17%	11554/11640/11548/16468/14463	Adrb1/Akap1/Adra1b/Gm15466/Jarid2/Gata4
GO_striated_muscle_hypertrophy	GO_striated_muscle_hypertrophy	28	-0.216717	-1.08165	0.364706	0.816286	0.746038	186	tags=18%, list=6%, signal=17%	11554/11640/11548/16468/14463	Adrb1/Akap1/Adra1b/Gm15466/Jarid2/Gata4
GO_neurotrophin_signaling_pathway	GO_neurotrophin_signaling_pathway	12	0.358493	1.09663	0.365152	0.816286	0.746038	247	tags=17%, list=8%, signal=15%	74747/11606	Ddit4/Agt
GO_heart_growth	GO_heart_growth	33	-0.208186	-1.08292	0.365217	0.816286	0.746038	266	tags=18%, list=9%, signal=17%	14164/11554/16526/11548/16468/14463	Fgf1/Adrb1/Kcnk2/Adra1b/Gm15466/Jarid2/Gata4
GO_positive_regulation_of_mitochondrion_organization	GO_positive_regulation_of_mitochondrion_organization	17	0.322748	1.09643	0.366379	0.816286	0.746038	283	tags=24%, list=9%, signal=21%	12176/14102/13179/15482	Bnip3/Fas/Dcn/Hspa1l
GO_purine_nucleoside_triphosphate_biosynthetic_process	GO_purine_nucleoside_triphosphate_biosynthetic_process	12	0.358056	1.09529	0.366667	0.816286	0.746038	272	tags=25%, list=9%, signal=23%	17869/12495/18950	Myc/Entpd1/Pnp
GO_purine_ribonucleoside_triphosphate_biosynthetic_process	GO_purine_ribonucleoside_triphosphate_biosynthetic_process	12	0.358056	1.09529	0.366667	0.816286	0.746038	272	tags=25%, list=9%, signal=23%	17869/12495/18950	Myc/Entpd1/Pnp
GO_regulation_of_ERK1_and_ERK2_cascade	GO_regulation_of_ERK1_and_ERK2_cascade	73	0.217518	1.07066	0.366667	0.816286	0.746038	743	tags=33%, list=24%, signal=26%	50490/319520/20305/15894/56705/74155/16971/20308/12266/13617/12768/70008/63873/215748/93695/14289/24047/100040035/21898/20307/56089/14184/14268/24088	Nox4/Dusp4/Ccl6/Icam1/Ranbp9/Errfi1/Lrp1/Ccl9/C3/Ednra/Ccr1/Ace2/Trpv4/Cnksr3/Gpnmb/Fpr2/Ccl19/Gm2564/Tlr4/Ccl8/Ramp3/Fgfr3/Fn1/Scyl3/Tlr2
GO_regulation_of_DNA-templated_transcription_in_response_to_stress	GO_regulation_of_DNA-templated_transcription_in_response_to_stress	15	0.334678	1.09368	0.366716	0.816286	0.746038	404	tags=27%, list=13%, signal=23%	15368/17872/12608/17684	Hmox1/Ppp1r15a/Cebpb/Susd6/Cited2
GO_nucleic_acid_phosphodiester_bond_hydrolysis	GO_nucleic_acid_phosphodiester_bond_hydrolysis	13	0.344799	1.08401	0.366766	0.816286	0.746038	1536	tags=85%, list=50%, signal=42%	16009/22590/211948/67276/11783/13368/59014/22695/97827/353190/22591	Igfbp3/Xpa/Pde12/Eri1/Apaf1/Dffb/Rrs1/Zfp36/Exd2/Edc3/Xpc
GO_Hsp70_protein_binding	GO_Hsp70_protein_binding	13	0.344031	1.08159	0.36976	0.822303	0.751537	258	tags=23%, list=8%, signal=21%	13106/13088/69310	Cyp2e1/Cyp2b10/Pacrg
GO_vasoconstriction	GO_vasoconstriction	28	0.275239	1.08045	0.370817	0.822807	0.751997	420	tags=29%, list=14%, signal=25%	15894/16493/12845/11606/19224/58861/17390/13617	Icam1/Kcna5/Comp/Agt/Ptgs1/Cysltr1/Mmp2/Ednra
GO_regulation_of_endothelial_cell_differentiation	GO_regulation_of_endothelial_cell_differentiation	12	0.35706	1.09224	0.371212	0.822807	0.751997	1518	tags=83%, list=50%, signal=42%	22436/21937/71093/67888/12159/18132/12226/60611/12161/19878	Xdh/Tnfrsf1a/Atoh8/Tmem100/Bmp4/Notch4/Btg1/Foxj2/Bmp6/Rock2
GO_regulation_of_TOR_signaling	GO_regulation_of_TOR_signaling	21	0.298366	1.08385	0.371233	0.822807	0.751997	850	tags=38%, list=28%, signal=28%	74747/11865/140742/101148/93759/70661/22433/14466	Ddit4/Arntl/Sesn1/Bmt2/Sirt1/Sik3/Xbp1/Gba
GO_neuron_maturation	GO_neuron_maturation	16	-0.268624	-1.09032	0.371336	0.822807	0.751997	916	tags=56%, list=30%, signal=40%	68955/380713/121021/54352/18591/19713/12577/243547/80906	Srrm4/Scarf1/Cspg4/Irx5/Pdgfb/Ablim3/Ret/Cdkn1c/Grip2/Kcnip2
GO_regulation_of_protein_binding	GO_regulation_of_protein_binding	42	0.245461	1.07807	0.371859	0.822807	0.751997	172	tags=14%, list=6%, signal=14%	16948/68588/17869/16854/16971/208650	Lox/Cthrc1/Myc/Lgals3/Lrp1/Cblb
GO_embryo_implantation	GO_embryo_implantation	11	0.359237	1.07782	0.372197	0.822807	0.751997	1368	tags=73%, list=45%, signal=40%	21857/17390/21849/14824/19225/75909/13852/66313	Timp1/Mmp2/Trim28/Grn/Ptgs2/Vmp1/Stx2/Smurf2
GO_extrinsic_component_of_cytoplasmic_side_of_plasma_membrane	GO_extrinsic_component_of_cytoplasmic_side_of_plasma_membrane	11	0.35894	1.07693	0.372197	0.822807	0.751997	574	tags=36%, list=19%, signal=30%	17207/74155/14710/52857	Mcf2l/Dhx8/Errfi1/Gngt2/Gramd1a
GO_nucleoside-triphosphatase_regulator_activity	GO_nucleoside-triphosphatase_regulator_activity	50	-0.174693	-1.04585	0.37234	0.822807	0.751997	2536	tags=100%, list=83%, signal=17%	217835/66687/74030/233204/19341/243362/114713/228482/231801/232089/22411/216831/14569/231532/109689/78808/244867/94221/329679/78618/56812/244548/98732/110279/19889/71302/98366/19386/216805/235633/98910/50768/83945/69780/56032/66245/67903/244668/19339/381085/107566/72754/240168/213649/18643/19385/18186/24012/73910	Rin3/Tbc1d15/Rin2/Tbc1d17/Rab4a/C230007H23Rik/Stard13/Rasa2/Arhgap11a/Agfg2/Elmod3/Wnt11/Arhgap44/Gdi2/Arhgap24/Arrb1/Stxbp5/Arhgap20/Gopc/Fnip2/Acap2/Dnajb2/Elmod2/Rab3gap2/Bcr/Rp2/Arhgap26/Smap1/Ranbp2/Flcn/Als2cl/Usp6nl/Dlc1/Dnaja3/Smap2/Nprl2/Hspbp1/Gipc1/Sipa1l2/Rab3a/Tbc1d22b/Arl2bp/Arhgef10l/Rasgrp3/Arhgef19/Pfn1/Ranbp1/Nrp1/Rgs7/Zfp119b/Arhgap18
GO_regulation_of_phospholipid_metabolic_process	GO_regulation_of_phospholipid_metabolic_process	21	0.297877	1.08207	0.372603	0.822807	0.751997	854	tags=48%, list=28%, signal=35%	16367/224792/216505/18708/14289/320207/24047/14184/11813/12334	Irs1/Adgrf5/Pik3ip1/Pik3r1/Fpr2/Pik3r5/Ccl19/Fgfr3/Apoc2/Capn2
GO_negative_regulation_of_protein_serine/threonine_kinase_activity	GO_negative_regulation_of_protein_serine/threonine_kinase_activity	23	0.289813	1.07666	0.372951	0.822934	0.752113	435	tags=22%, list=14%, signal=19%	12575/319520/22223/73914/15259	Cdkn1a/Dusp4/Uchl1/Irak3/Hipk3
GO_cAMP-mediated_signaling	GO_cAMP-mediated_signaling	27	-0.217975	-1.07616	0.373541	0.823594	0.752716	405	tags=30%, list=13%, signal=26%	330814/13489/12922/51801/11554/18577/11548/23796	Adgrl1/Drd2/Crhr2/Ramp1/Adrb1/Pde4a/Adra1b/Gm15466/Aplnr
GO_activation_of_MAPKK_activity	GO_activation_of_MAPKK_activity	12	0.355134	1.08635	0.374242	0.823751	0.75286	808	tags=42%, list=26%, signal=31%	53608/11502/665113/23882/16452	Map3k6/Adam9/Tnik/Gadd45g/Jak2
GO_regulation_of_protein_dephosphorylation	GO_regulation_of_protein_dephosphorylation	22	-0.23755	-1.08099	0.374545	0.823751	0.75286	853	tags=45%, list=28%, signal=33%	243819/226591/69556/19049/23988/77976/110854/13489/11640/22027	Ppp6r1/Tiprl/Bod1/Ppp1r1b/Pin1/Nuak1/Ptpa/Drd2/Akap1/Hsp90b1
GO_negative_regulation_of_cell_morphogenesis_involved_in_differentiation	GO_negative_regulation_of_cell_morphogenesis_involved_in_differentiation	14	0.340828	1.10168	0.375367	0.823751	0.75286	240	tags=21%, list=8%, signal=20%	50706/15982/218877	Postn/Ifrd1/Sema3g
GO_oxidoreductase_activity,_acting_on_the_CH-CH_group_of_donors	GO_oxidoreductase_activity,_acting_on_the_CH-CH_group_of_donors	10	-0.31834	-1.05486	0.375367	0.823751	0.75286	1044	tags=70%, list=34%, signal=46%	106529/233016/13360/67460/66052/68002/71755	Tecr/Blvrb/Dhcr7/Decr1/Sdhc/Sdhaf4/Dhdh
GO_polyol_biosynthetic_process	GO_polyol_biosynthetic_process	14	0.341624	1.10426	0.375367	0.823751	0.75286	901	tags=50%, list=29%, signal=35%	19228/227399/230379/14718/20698/14466/20773	Pth1r/Tmlhe/NA/Ppip5k2/Acer2/Got1/Sphk1/Gba/Sptlc2
GO_apoptotic_cell_clearance	GO_apoptotic_cell_clearance	12	0.354805	1.08534	0.375758	0.823751	0.75286	883	tags=50%, list=29%, signal=36%	16971/12266/69288/22259/21817/17289	Lrp1/C3/Rhobtb1/Nr1h3/Tgm2/Mertk
GO_regulation_of_pathway-restricted_SMAD_protein_phosphorylation	GO_regulation_of_pathway-restricted_SMAD_protein_phosphorylation	12	0.355082	1.08619	0.375758	0.823751	0.75286	1418	tags=75%, list=46%, signal=40%	16324/15216/68371/22433/14560/12159/17130/102141/12161	Inhbb/Hfe/Pbld1/Xbp1/Gdf10/Bmp4/Smad6/Snx25/Bmp6
GO_energy_derivation_by_oxidation_of_organic_compounds	GO_energy_derivation_by_oxidation_of_organic_compounds	45	0.239067	1.06033	0.37594	0.823751	0.75286	455	tags=22%, list=15%, signal=19%	12176/18679/17869/209692/12359/16367/110095/224792/52331/63873	Bnip3/Phka1/Myc/Dhtkd1/Cat/Irs1/Pygl/Adgrf5/Stbd1/Trpv4
GO_protein-containing_complex_disassembly	GO_protein-containing_complex_disassembly	42	0.244968	1.07591	0.376884	0.825182	0.754168	378	tags=19%, list=12%, signal=17%	74747/12176/17869/20393/13860/78610/73914/11567	Ddit4/Bnip3/Myc/Sgk1/Eps8/Uvrag/Irak3/Avil
GO_regulation_of_JNK_cascade	GO_regulation_of_JNK_cascade	29	0.271833	1.07567	0.377483	0.825854	0.754783	1750	tags=86%, list=57%, signal=37%	15259/65020/63873/17394/24047/21898/14130/17874/665113/23882/245527/16001/54324/26408/19766/19229/20963/17873/22041/26412/20377/17969/13649/26921/16906	Hipk3/Zfp110/Trpv4/Mmp8/Ccl19/Tlr4/Fcgr2b/Myd88/Tnik/Gadd45g/Eda2r/Igf1r/Arhgef5/Map3k5/Ripk1/Ptk2b/Syk/Gadd45b/Trf/Map4k2/Sfrp1/Ncf1/Arhgef19/Egfr/Map4k4/Lmnb1
GO_leukocyte_cell-cell_adhesion	GO_leukocyte_cell-cell_adhesion	69	0.219807	1.07536	0.378698	0.82779	0.756552	465	tags=22%, list=15%, signal=19%	20201/20202/235320/15894/16854/208650/80859/11486/11501/18950/12608/15216/278180/16190/93695	S100a8/S100a9/Zbtb16/Icam1/Lgals3/Cblb/Nfkbiz/Ada/Adam8/Pnp/Cebpb/Hfe/Vsig4/Appl2/Il4ra/Gpnmb
GO_DNA-directed_RNA_polymerase_complex	GO_DNA-directed_RNA_polymerase_complex	18	-0.252383	-1.06736	0.379538	0.82779	0.756552	2294	tags=78%, list=75%, signal=20%	228980/225283/218832/28015/66671/22059/18968/233890/74414/24074/245841/69241/98053/64424	Taf4/Rprd1a/Polr3a/Polr2m/Ccnh/Trp53/Pola1/Zfp768/Polr3c/Taf7/Polr2h/Polr2d/Gtf2f1/Polr1e
GO_RNA_polymerase_complex	GO_RNA_polymerase_complex	18	-0.252383	-1.06736	0.379538	0.82779	0.756552	2294	tags=78%, list=75%, signal=20%	228980/225283/218832/28015/66671/22059/18968/233890/74414/24074/245841/69241/98053/64424	Taf4/Rprd1a/Polr3a/Polr2m/Ccnh/Trp53/Pola1/Zfp768/Polr3c/Taf7/Polr2h/Polr2d/Gtf2f1/Polr1e
GO_nuclear_DNA-directed_RNA_polymerase_complex	GO_nuclear_DNA-directed_RNA_polymerase_complex	18	-0.252383	-1.06736	0.379538	0.82779	0.756552	2294	tags=78%, list=75%, signal=20%	228980/225283/218832/28015/66671/22059/18968/233890/74414/24074/245841/69241/98053/64424	Taf4/Rprd1a/Polr3a/Polr2m/Ccnh/Trp53/Pola1/Zfp768/Polr3c/Taf7/Polr2h/Polr2d/Gtf2f1/Polr1e
GO_embryonic_digit_morphogenesis	GO_embryonic_digit_morphogenesis	11	-0.314285	-1.07432	0.381381	0.831048	0.759529	469	tags=55%, list=15%, signal=46%	12387/18109/14609/14673/242022/81896	Ctnnb1/Mycn/Gja1/Gna12/Frem2/Ift122
GO_maintenance_of_location_in_cell	GO_maintenance_of_location_in_cell	37	-0.202259	-1.0931	0.382609	0.831048	0.759529	405	tags=27%, list=13%, signal=24%	13489/66913/105785/18643/11651/59091/12372/15277/68460/23796	Drd2/Kdelr2/Kdelr3/Pfn1/Akt1/Jph2/Casq1/Hk2/Dhrs7c/Aplnr
GO_PML_body	GO_PML_body	15	0.327185	1.0692	0.382916	0.831048	0.759529	1115	tags=53%, list=36%, signal=34%	235320/226026/15259/93759/15257/76007/17187/18412	Zbtb16/Smc5/Hipk3/Sirt1/Hipk1/Zmym2/Max/Sqstm1
GO_glial_cell_proliferation	GO_glial_cell_proliferation	14	0.337839	1.09202	0.384164	0.831048	0.759529	259	tags=21%, list=8%, signal=20%	17869/14102/12759	Myc/Fas/Clu
GO_mast_cell_mediated_immunity	GO_mast_cell_mediated_immunity	10	0.371186	1.07798	0.384266	0.831048	0.759529	1320	tags=70%, list=43%, signal=40%	15368/16190/28040/20955/14127/230899/20963	Hmox1/Appl2/Il4ra/D6Wsu163e/Rilp/Vamp7/Fcer1g/Nppa/Syk
GO_response_to_calcium_ion	GO_response_to_calcium_ion	16	-0.266794	-1.0829	0.384365	0.831048	0.759529	242	tags=25%, list=8%, signal=23%	105675/233908/320404/14281	Ppif/Fus/Itpkb/Fos
GO_epithelial_cell_development	GO_epithelial_cell_development	42	0.242963	1.0671	0.384422	0.831048	0.759529	949	tags=43%, list=31%, signal=30%	15894/67694/11865/11606/387210/18671/214597/21937/229595/17761/224796/17874/14184/20672/22433/22352/14234/14284	Icam1/Ift74/Arntl/Agt/Mir214/Abcb1a/Sidt2/Tnfrsf1a/Adamtsl4/Map7/Clic5/Myd88/Fgfr3/Sox18/Xbp1/Vim/Foxc2/Fosl2
GO_regulation_of_reactive_oxygen_species_biosynthetic_process	GO_regulation_of_reactive_oxygen_species_biosynthetic_process	30	0.266024	1.06666	0.385117	0.831048	0.759529	868	tags=43%, list=28%, signal=31%	15894/11606/12759/19288/56484/17394/93759/21898/16414/24088/12257/16452/18764	Icam1/Agt/Clu/Ptx3/BC005512/Fam71a/Foxo3/Mmp8/Sirt1/Tlr4/Itgb2/Scyl3/Tlr2/Tspo/Jak2/Pkd2
GO_BMP_signaling_pathway	GO_BMP_signaling_pathway	27	-0.21679	-1.07031	0.385214	0.831048	0.759529	141	tags=19%, list=5%, signal=18%	244058/15205/16542/14463/13653	Rgma/Hes1/Kdr/Gata4/Egr1
GO_cellular_response_to_BMP_stimulus	GO_cellular_response_to_BMP_stimulus	27	-0.21679	-1.07031	0.385214	0.831048	0.759529	141	tags=19%, list=5%, signal=18%	244058/15205/16542/14463/13653	Rgma/Hes1/Kdr/Gata4/Egr1
GO_response_to_BMP	GO_response_to_BMP	27	-0.21679	-1.07031	0.385214	0.831048	0.759529	141	tags=19%, list=5%, signal=18%	244058/15205/16542/14463/13653	Rgma/Hes1/Kdr/Gata4/Egr1
GO_focal_adhesion	GO_focal_adhesion	33	0.259644	1.06571	0.38601	0.831048	0.759529	900	tags=39%, list=29%, signal=28%	268709/50490/223272/29806/20410/63873/170822/16414/16419/16452/12334/225341/107321	Fam107a/Nox4/Itgbl1/Limd1/Sorbs3/Trpv4/Usp33/Itgb2/Itgb5/Jak2/Capn2/Lims2/Lpxn
GO_negative_regulation_of_protein_secretion	GO_negative_regulation_of_protein_secretion	23	0.287073	1.06648	0.386612	0.831048	0.759529	544	tags=30%, list=18%, signal=25%	22228/16367/16324/223775/66214/22259/16178	Ucp2/Irs1/Inhbb/Pim3/Rgcc/Nr1h3/Il1r2
GO_positive_regulation_of_peptide_hormone_secretion	GO_positive_regulation_of_peptide_hormone_secretion	23	0.287394	1.06767	0.386612	0.831048	0.759529	389	tags=26%, list=13%, signal=23%	14645/16971/245049/16367/15216/23830	Glul/Lrp1/Myrip/Irs1/Hfe/Capn10
GO_positive_regulation_of_cell-substrate_adhesion	GO_positive_regulation_of_cell-substrate_adhesion	33	-0.206739	-1.0754	0.386957	0.831048	0.759529	481	tags=30%, list=16%, signal=26%	18754/16480/12631/110829/268780/18186/30963/64074/16542/12554	Prkce/Jup/Cfl1/Lims1/Egflam/Nrp1/Hacd1/Smoc2/Kdr/Cdh13
GO_glucan_biosynthetic_process	GO_glucan_biosynthetic_process	10	-0.315745	-1.04626	0.387097	0.831048	0.759529	237	tags=30%, list=8%, signal=28%	69183/11651/217166	C1qtnf2/Akt1/Nr1d1
GO_glycogen_biosynthetic_process	GO_glycogen_biosynthetic_process	10	-0.315745	-1.04626	0.387097	0.831048	0.759529	237	tags=30%, list=8%, signal=28%	69183/11651/217166	C1qtnf2/Akt1/Nr1d1
GO_positive_regulation_of_lipid_localization	GO_positive_regulation_of_lipid_localization	21	0.294095	1.06833	0.387671	0.831048	0.759529	611	tags=29%, list=20%, signal=23%	20750/16971/12266/22259/93759/18035	Spp1/Lrp1/C3/Nr1h3/Sirt1/Nfkbia
GO_calcium_ion_homeostasis	GO_calcium_ion_homeostasis	74	0.212851	1.05016	0.3879	0.831048	0.759529	808	tags=35%, list=26%, signal=27%	12176/64209/55985/16493/13609/16971/19228/11606/20310/18760/13617/12768/63873/104027/66168/17918/14289/24047/14825/56089/52076/71877/14718/12288/14744/16452	Bnip3/Herpud1/Cxcl13/Kcna5/S1pr1/Lrp1/Pth1r/Tmlhe/Pcdh17/Agt/Cxcl2/Prkd1/Ednra/Ccr1/Trpv4/Synpo/Grina/Myo5a/Fpr2/Ccl19/Cxcl1/Ramp3/Tmem38b/Efhc1/Got1/Cacna1c/Gpr65/Jak2
GO_cellular_calcium_ion_homeostasis	GO_cellular_calcium_ion_homeostasis	74	0.212851	1.05016	0.3879	0.831048	0.759529	808	tags=35%, list=26%, signal=27%	12176/64209/55985/16493/13609/16971/19228/11606/20310/18760/13617/12768/63873/104027/66168/17918/14289/24047/14825/56089/52076/71877/14718/12288/14744/16452	Bnip3/Herpud1/Cxcl13/Kcna5/S1pr1/Lrp1/Pth1r/Tmlhe/Pcdh17/Agt/Cxcl2/Prkd1/Ednra/Ccr1/Trpv4/Synpo/Grina/Myo5a/Fpr2/Ccl19/Cxcl1/Ramp3/Tmem38b/Efhc1/Got1/Cacna1c/Gpr65/Jak2
GO_regulation_of_binding	GO_regulation_of_binding	72	0.214551	1.05688	0.388166	0.831048	0.759529	652	tags=28%, list=21%, signal=22%	15368/16948/68588/17869/16854/16971/208650/19016/15216/68010/15259/17394/15213/211286/93759/72278/21898/170822/15257/228775	Hmox1/Lox/Cthrc1/Myc/Lgals3/Lrp1/Cblb/Pparg/Hfe/Bambi/Hipk3/Mmp8/Hey1/Cln5/Sirt1/Ccpg1/Tlr4/Usp33/Hipk1/Trib3
GO_cellular_glucan_metabolic_process	GO_cellular_glucan_metabolic_process	20	-0.2459	-1.06752	0.388489	0.831048	0.759529	237	tags=25%, list=8%, signal=23%	69183/11651/11554/217166/11548	C1qtnf2/Akt1/Adrb1/Nr1d1/Adra1b/Gm15466
GO_glucan_metabolic_process	GO_glucan_metabolic_process	20	-0.2459	-1.06752	0.388489	0.831048	0.759529	237	tags=25%, list=8%, signal=23%	69183/11651/11554/217166/11548	C1qtnf2/Akt1/Adrb1/Nr1d1/Adra1b/Gm15466
GO_glycogen_metabolic_process	GO_glycogen_metabolic_process	20	-0.2459	-1.06752	0.388489	0.831048	0.759529	237	tags=25%, list=8%, signal=23%	69183/11651/11554/217166/11548	C1qtnf2/Akt1/Adrb1/Nr1d1/Adra1b/Gm15466
GO_maintenance_of_protein_location	GO_maintenance_of_protein_location	18	-0.248975	-1.05295	0.389439	0.831048	0.759529	351	tags=28%, list=11%, signal=25%	66913/105785/18643/11651/15277	Kdelr2/Kdelr3/Pfn1/Akt1/Hk2
GO_muscle_cell_proliferation	GO_muscle_cell_proliferation	67	0.21852	1.05928	0.389486	0.831048	0.759529	472	tags=21%, list=15%, signal=18%	15368/12575/11815/17869/13609/11727/11606/239273/19016/17390/17684/13617/70008/18708	Hmox1/Cdkn1a/Apod/Myc/S1pr1/Ang/Agt/Abcc4/Pparg/Mmp2/Susd6/Cited2/Ednra/Ace2/Pik3r1
GO_appendage_development	GO_appendage_development	24	-0.228852	-1.06964	0.389513	0.831048	0.759529	920	tags=50%, list=30%, signal=35%	18933/16403/12387/20348/18109/30791/14609/106522/14673/232174/242022/81896	Prrx1/Itga6/Ctnnb1/Sema3c/Mycn/Slc39a1/Gja1/Pkdcc/Gna12/Cyp26b1/Frem2/Ift122
GO_limb_development	GO_limb_development	24	-0.228852	-1.06964	0.389513	0.831048	0.759529	920	tags=50%, list=30%, signal=35%	18933/16403/12387/20348/18109/30791/14609/106522/14673/232174/242022/81896	Prrx1/Itga6/Ctnnb1/Sema3c/Mycn/Slc39a1/Gja1/Pkdcc/Gna12/Cyp26b1/Frem2/Ift122
GO_chondrocyte_development	GO_chondrocyte_development	10	-0.314892	-1.04344	0.390029	0.831048	0.759529	308	tags=40%, list=10%, signal=36%	246228/12406/12835/14172	Vwa1/Serpinh1/Col6a3/Fgf18
GO_positive_regulation_of_alpha-beta_T_cell_activation	GO_positive_regulation_of_alpha-beta_T_cell_activation	15	0.325827	1.06476	0.39028	0.831048	0.759529	581	tags=40%, list=19%, signal=33%	235320/80859/11486/18950/16190/24047	Zbtb16/Nfkbiz/Ada/Pnp/Appl2/Il4ra/Ccl19
GO_negative_regulation_of_ion_transmembrane_transporter_activity	GO_negative_regulation_of_ion_transmembrane_transporter_activity	14	-0.273925	-1.06046	0.390625	0.831048	0.759529	218	tags=29%, list=7%, signal=27%	13489/14167/16509/56437	Drd2/Fgf12/Kcne1/Rrad
GO_kinase_activator_activity	GO_kinase_activator_activity	13	0.338205	1.06327	0.390719	0.831048	0.759529	425	tags=23%, list=14%, signal=20%	12575/66214/66197	Cdkn1a/Rgcc/Cks2
GO_protein_kinase_activator_activity	GO_protein_kinase_activator_activity	13	0.338205	1.06327	0.390719	0.831048	0.759529	425	tags=23%, list=14%, signal=20%	12575/66214/66197	Cdkn1a/Rgcc/Cks2
GO_regulation_of_cholesterol_transport	GO_regulation_of_cholesterol_transport	11	0.353611	1.06094	0.391629	0.831735	0.760157	1000	tags=55%, list=33%, signal=37%	16971/22259/93759/18035/11813/11303	Lrp1/Nr1h3/Sirt1/Nfkbia/Apoc2/Abca1
GO_regulation_of_sterol_transport	GO_regulation_of_sterol_transport	11	0.353611	1.06094	0.391629	0.831735	0.760157	1000	tags=55%, list=33%, signal=37%	16971/22259/93759/18035/11813/11303	Lrp1/Nr1h3/Sirt1/Nfkbia/Apoc2/Abca1
GO_regulation_of_cartilage_development	GO_regulation_of_cartilage_development	11	0.353212	1.05974	0.393124	0.832688	0.761028	366	tags=27%, list=12%, signal=24%	235320/66175/20378	Zbtb16/Mustn1/Frzb
GO_nuclease_activity	GO_nuclease_activity	24	0.28247	1.06426	0.393197	0.832688	0.761028	1031	tags=50%, list=34%, signal=33%	241547/11727/58809/209966/12457/226409/211948/229003/67276/244871/13368/19355	Harbi1/Ang/Rnase4/Pgbd5/Noct/Zranb3/Pde12/Helz2/Eri1/Zc3h12c/Dffb/Rad1
GO_cholesterol_homeostasis	GO_cholesterol_homeostasis	18	0.314364	1.07947	0.393419	0.832688	0.761028	1188	tags=67%, list=39%, signal=41%	218203/22259/68453/93759/56050/22433/20652/11303/235283/18145/11770/13660	Mylip/Nr1h3/Gpihbp1/Sirt1/Cyp39a1/Xbp1/Soat1/Abca1/Gramd1b/Npc1/Fabp4/Ehd1
[truncated: 1,495 more rows]
