# Supplementary material for: Fibroblast growth factor 18 alleviates stress-induced pathological cardiac hypertrophy in male mice
Source: Nat Commun. 2023 Mar 4;14:1235. doi: 10.1038/s41467-023-36895-1 (PMC9985628; doi:10.1038/s41467-023-36895-1)
Supplement: Supplementary file 3 — Source Data [file 41467_2023_36895_MOESM3_ESM.zip › 22-09253B_Source Data file/F1/F1 d/F1 d.xlsx]

## Sheet: Sheet1
GAP		FGF1		FGF2		FGF3		FGF4		FGF5		FGF6		FGF7		FGF8		FGF9
sham	TAC	sham	TAC	sham	TAC	sham	TAC	sham	TAC	sham	TAC	sham	TAC	sham	TAC	sham	TAC	sham	TAC
15.1497	15.4234	18.1327	18.5074	17.8886	17.9786	20.9724	20.6895	20.3611	20.2316	17.7493	18.1252	19.6522	19.7564	20.187	20.3088	21.3255	21.7555	20.1546	20.6105
15.4415	15.4876	18.4298	18.6706	18.4955	18.7089	21.3444	20.9687	20.5543	20.0411	17.9689	18.4359	19.7563	19.5092	20.3171	20.4525	21.5054	21.3429	20.5924	20.5662
15.3758	15.5856	18.527	18.8784	18.2033	18.5143	21.3514	20.9016	20.4106	19.9829	17.9736	18.2154	19.7168	19.8512	20.3801	20.7601	21.4441	21.5309	20.32	20.3097
15.1192	15.0461	18.4935	18.9093	18.0812	17.7513	20.9845	20.3974	20.1727	19.8004	17.6749	17.7656	19.2992	18.8146	19.7859	19.9753	21.4497	21.442	20.2344	19.8371
		FGF10		FGF11		FGF12		FGF13		FGF14		FGF15		FGF16		FGF17		FGF18
		sham	TAC	sham	TAC	sham	TAC	sham	TAC	sham	TAC	sham	TAC	sham	TAC	sham	TAC	sham	TAC
		21.9238	22.2453	19.8308	20.0064	19.5244	19.2825	20.8786	20.4706	21.0703	21.1093	19.9581	20.2378	21.1343	20.6682	21.1624	21.1879	22.1541	23.2878
		22.1655	22.1402	19.875	19.8878	19.8123	19.6579	20.8984	20.0042	21.5286	21.6387	20.1981	20.1671	21.2171	20.293	21.6425	21.67	22.3111	22.8694
		22.0897	22.0938	20.129	20.1554	19.8662	19.604	21.1193	20.4407	21.2402	21.6387	20.4509	20.6314	21.2293	20.5853	21.6853	21.7387	22.307	23.3652
		22.043	22.3468	19.524	19.3884	19.3775	18.5522	20.5591	19.7201	20.7879	20.5373	20.1107	20.2582	20.757	19.8665	21.0814	20.982	22.2922	22.9722
FGF20		FGF21		FGF22		FGF23
sham	TAC	sham	TAC	sham	TAC	sham	TAC
20.0649	20.3113	19.6854	18.3829	21.0599	21.0574	18.9016	18.9198
20.3382	20.5016	19.9661	18.9862	21.0382	20.9898	19.069	18.7247
20.3825	20.339	19.9043	18.5906	21.2936	21.2521	19.0915	18.8033
20.2538	20.0635	19.6806	18.1838	20.9262	20.5844	18.9665	18.2143
