# Supplementary material for: Fibroblast growth factor 18 alleviates stress-induced pathological cardiac hypertrophy in male mice
Source: Nat Commun. 2023 Mar 4;14:1235. doi: 10.1038/s41467-023-36895-1 (PMC9985628; doi:10.1038/s41467-023-36895-1)
Supplement: Supplementary file 3 — Source Data [file 41467_2023_36895_MOESM3_ESM.zip › 22-09253B_Source Data file/F1/F1 e.xlsx]

## Sheet: Sheet1
	Con	ISO（10uM)
FGF18	24.2553	25.1263
GAP	15.2596	15.4866
FGF18	24.4161	24.346
GAP	15.8552	15.1413
FGF18	23.9745	23.7801
GAP	15.6162	15.0447
FGF18	23.6388	24.5705
GAP	15.058	15.0183
FGF18	24.1274	26.1295
GAP	15.0772	15.959
