# Supplementary material for: Fibroblast growth factor 18 alleviates stress-induced pathological cardiac hypertrophy in male mice
Source: Nat Commun. 2023 Mar 4;14:1235. doi: 10.1038/s41467-023-36895-1 (PMC9985628; doi:10.1038/s41467-023-36895-1)
Supplement: Supplementary file 3 — Source Data [file 41467_2023_36895_MOESM3_ESM.zip › 22-09253B_Source Data file/F1/F1 f.xlsx]

## Sheet: Sheet1
	Sham	TAC
FGF18	23.9633	24.9036
GAP	15.1497	15.4234
FGF18	23.7674	25.0999
GAP	15.4415	15.4876
FGF18	23.9448	24.5317
GAP	15.3758	15.5856
FGF18	24.0641	24.9069
GAP	15.1192	15.0461
FGF18	24.3209	24.8816
GAP	15.4756	15.3466
