# Supplementary material for: Fibroblast growth factor 18 alleviates stress-induced pathological cardiac hypertrophy in male mice
Source: Nat Commun. 2023 Mar 4;14:1235. doi: 10.1038/s41467-023-36895-1 (PMC9985628; doi:10.1038/s41467-023-36895-1)
Supplement: Supplementary file 3 — Source Data [file 41467_2023_36895_MOESM3_ESM.zip › 22-09253B_Source Data file/F1/F1 g.xlsx]

## Sheet: Sheet1
	NRCM			NRCF
FGF18	173.272	123.546	73.0837	12.1806	19.141
GAPDH	424.788	422.361	410.273	427.419	455.069
	NRCM			NRCF
FGF18	476.438	267.94	71.7696	43.0618	38.2771
GAPDH	1156.52	992.423	1026.07	1183.22	968.351
	NRCM			NRCF
FGF18	330.032	261.834	119.317	6.6287	13.2574
GAPDH	705.582	733.889	704.408	694.707	631.981
	NRCM			NRCF
FGF18	403.991	166.341	129.827	44.628	36.5139
GAPDH	729.92	703.989	749.902	700.254	783.284
	NRCM			NRCF
FGF18	595.486	406.653	155.485	5.98019	23.9207
GAPDH	1201.12	1259.14	1225.58	1259.58	1255.23
