# Supplementary material for: Fibroblast growth factor 18 alleviates stress-induced pathological cardiac hypertrophy in male mice
Source: Nat Commun. 2023 Mar 4;14:1235. doi: 10.1038/s41467-023-36895-1 (PMC9985628; doi:10.1038/s41467-023-36895-1)
Supplement: Supplementary file 3 — Source Data [file 41467_2023_36895_MOESM3_ESM.zip › 22-09253B_Source Data file/F2/F2 b.xlsx]

## Sheet: ANP
		sham		TAC
		AAV-LacZ	AAV-F18	AAV-LacZ	AAV-F18
	ANP	14.2858	14.5009	13.1395	14.0938
	GAP	17.9221	17.89	17.8514	18.0498
	ANP	14.3339	14.3337	13.8404	13.6322
	GAP	17.6377	17.8674	18.3216	17.0081
	ANP	14.0997	14.4577	13.7878	14.3343
	GAP	17.4212	17.678	18.0484	17.9635
	ANP	14.4357	13.5654	13.3829	14.0856
	GAP	18.0861	17.4466	18.2055	17.8125
	ANP	13.3629	14.6743	12.1036	13.4224
	GAP	17.3657	18.046	17.0756	17.815

## Sheet: BNP
		sham		TAC
		AAV-LacZ	AAV-F18	AAV-LacZ	AAV-F18
	BNP	14.6246	14.9262	14.5052	14.6423
	GAP	14.303	14.8348	15.3506	14.7513
	BNP	14.2739	15.1136	13.0168	14.7377
	GAP	14.1718	15.1018	14.0007	14.7445
	BNP	14.2597	14.9923	14.1714	13.9366
	GAP	14.0344	14.2079	15.1856	14.0417
	BNP	15.2692	14.7913	13.4596	15.0918
	GAP	15.3751	14.5727	14.6804	15.4331
	BNP	14.3962	15.4214	14.3326	14.5924
	GAP	14.2756	15.0003	15.062	14.3602

## Sheet: Co1
		sham		TAC
		AAV-LacZ	AAV-F18	AAV-LacZ	AAV-F18
	Co1	23.2651	22.9569	20.6247	23.1459
	GAP	16.8883	16.6804	15.3261	16.9118
	Co1	21.6433	22.5215	21.3748	21.1408
	GAP	15.6709	16.6548	16.3765	15.6099
	Co1	22.7198	22.0201	22.4217	21.9536
	GAP	16.4222	15.2803	16.7902	15.6987
	Co1	23.0741	22.7698	21.8631	22.2312
	GAP	16.6803	16.3715	16.5355	15.8588
	Co1	21.2888	21.9283	20.7683	22.4949
	GAP	15.5026	16.1931	15.9242	16.8103

## Sheet: Co3
		sham		TAC
		AAV-LacZ	AAV-F18	AAV-LacZ	AAV-F18
	Co3	17.365	17.9653	16.134	15.8035
	GAP	14.3284	14.4878	13.9659	13.2967
	Co3	16.9132	18.053	16.9518	17.3933
	GAP	13.7485	14.5297	14.7453	14.0127
	Co3	16.6923	17.9733	15.6158	18.298
	GAP	13.2676	14.5628	13.1455	14.7763
	Co3	16.4854	16.5809	16.5786	16.3325
	GAP	13.7663	13.696	14.9237	13.8257
	Co3	16.5533	17.7402	15.4753	17.7865
	GAP	13.215	14.5482	13.2313	14.7456
