# Supplementary material for: Fibroblast growth factor 18 alleviates stress-induced pathological cardiac hypertrophy in male mice
Source: Nat Commun. 2023 Mar 4;14:1235. doi: 10.1038/s41467-023-36895-1 (PMC9985628; doi:10.1038/s41467-023-36895-1)
Supplement: Supplementary file 3 — Source Data [file 41467_2023_36895_MOESM3_ESM.zip › 22-09253B_Source Data file/F2/F2 d.xlsx]

## Sheet: Sheet1
		sham		TAC
		AAV-LacZ	AAV-F18	AAV-LacZ	AAV-F18
	fibrosis	31283	19813	156824	31606
		22894	31508	125176	48484
		23430	32524	100183	31613
		32517	33462	87270	64615
		27109	24629	169344	24191
	heart area	2670998	2797255	2798229	2663549
		2779729	2666115	2733766	2784541
		2720421	2718748	2936107	2779406
		2727589	2995199	2598787	2904175
		2823856	2878214	2881465	2969355
			c
