# Supplementary material for: Fibroblast growth factor 18 alleviates stress-induced pathological cardiac hypertrophy in male mice
Source: Nat Commun. 2023 Mar 4;14:1235. doi: 10.1038/s41467-023-36895-1 (PMC9985628; doi:10.1038/s41467-023-36895-1)
Supplement: Supplementary file 3 — Source Data [file 41467_2023_36895_MOESM3_ESM.zip › 22-09253B_Source Data file/F2/F2 e.xlsx]

## Sheet: Sheet1
		sham		TAC
		AAV-LacZ	AAV-F18	AAV-LacZ	AAV-F18		y = 0.0277x + 0.0176 （0.2-30ug/ml）
	absorbancy	0.203	0.287	0.543	0.332
		0.237	0.184	0.687	0.366		diluent：30
		0.124	0.127	0.763	0.346
		0.136	0.24	0.484	0.528
		0.25	0.19	0.488	0.284
	Mass (mg)	99.236	102.984	95.204	97.873
		101.717	104.075	96.744	97.876
		98.802	102.763	98.823	95.838
		97.907	95.069	95.107	103.001
		98.35	103.826	100.286	97.366
