# Supplementary material for: Fibroblast growth factor 18 alleviates stress-induced pathological cardiac hypertrophy in male mice
Source: Nat Commun. 2023 Mar 4;14:1235. doi: 10.1038/s41467-023-36895-1 (PMC9985628; doi:10.1038/s41467-023-36895-1)
Supplement: Supplementary file 3 — Source Data [file 41467_2023_36895_MOESM3_ESM.zip › 22-09253B_Source Data file/F2/F2 f.xlsx]

## Sheet: Sheet1
		sham		TAC
		AAV-LacZ	AAV-F18	AAV-LacZ	AAV-F18
	positive	2.141	2.749	13.151	3.242
		2.902	3.803	9.763	5.838
		4.645	3.814	14.141	6.464
		4.245	3.737	15.431	4.649
		1.994	3.108	11.717	4.612
	whole	916	990	963	989
		915	936	1022	1038
		1070	979	919	925
		1010	939	930	967
		927	1052	1027	1085
