# Supplementary material for: Fibroblast growth factor 18 alleviates stress-induced pathological cardiac hypertrophy in male mice
Source: Nat Commun. 2023 Mar 4;14:1235. doi: 10.1038/s41467-023-36895-1 (PMC9985628; doi:10.1038/s41467-023-36895-1)
Supplement: Supplementary file 3 — Source Data [file 41467_2023_36895_MOESM3_ESM.zip › 22-09253B_Source Data file/F2/F2 g.xlsx]

## Sheet: Sheet1
		sham		TAC
		AAV-LacZ	AAV-F18	AAV-LacZ	AAV-F18
	3-Nt	1824.58	2009.38	4370.98	1912.65
	GAP	1169.36	1181.42	1123.31	1170.33
	3-Nt	1452.95	1592.83	2591.26	1428.61
	GAP	845.664	833.211	712.343	765.788
	3-Nt	1481.58	1175.19	3327	1286.34
	GAP	739.34	721.428	761.205	729.494
	3-Nt	1431.3	1249.85	2853.31	1347.2
	GAP	604.004	711.411	644.683	640.492
	3-Nt	1891.02	596.951	1015.17	2379.5
	GAP	1106.16	967.924	1036.87	1147.16
