# Supplementary material for: Fibroblast growth factor 18 alleviates stress-induced pathological cardiac hypertrophy in male mice
Source: Nat Commun. 2023 Mar 4;14:1235. doi: 10.1038/s41467-023-36895-1 (PMC9985628; doi:10.1038/s41467-023-36895-1)
Supplement: Supplementary file 3 — Source Data [file 41467_2023_36895_MOESM3_ESM.zip › 22-09253B_Source Data file/F2/F2 i.xlsx]

## Sheet: Sheet1
		sham		TAC
		AAV-LacZ	AAV-F18	AAV-LacZ	AAV-F18
		0.237	0.237	0.492	0.299
		0.163	0.154	0.297	0.215
		0.232	0.275	0.514	0.268
		0.212	0.17	0.385	0.234
		0.25	0.3	0.486	0.351
