# Supplementary material for: Fibroblast growth factor 18 alleviates stress-induced pathological cardiac hypertrophy in male mice
Source: Nat Commun. 2023 Mar 4;14:1235. doi: 10.1038/s41467-023-36895-1 (PMC9985628; doi:10.1038/s41467-023-36895-1)
Supplement: Supplementary file 3 — Source Data [file 41467_2023_36895_MOESM3_ESM.zip › 22-09253B_Source Data file/F2/F2 j.xlsx]

## Sheet: Bax
		sham		TAC
		AAV-LacZ	AAV-F18	AAV-LacZ	AAV-F18
	Bax	257.232	216.123	616.354	327.607
	Bcl	560.532	617.935	583.267	638.413
	GAP	572.243	572.399	619.354	666.325
	Bax	225.067	221.342	401.478	291.483
	Bcl	599.336	620.159	509.137	569.205
	GAP	576.546	689.261	570.579	652.251
	Bax	185.413	216.662	416.443	259.234
	Bcl	568.168	522.663	553.579	578.531
	GAP	662.019	644	637.394	639.724
	Bax	207.577	125.413	413.889	271.593
	Bcl	502.859	689.219	546.281	586.641
	GAP	581.176	639.438	679.5	611.963
	Bax	233.258	183.355	467.896	219.969
	Bcl	614.499	613.905	650.747	641.41
	GAP	616.388	585.891	656.373	675.295

## Sheet: p-p38
		sham		TAC
		AAV-LacZ	AAV-F18	AAV-LacZ	AAV-F18
	p-p38	269.418	240.136	467.606	288.891
	p38	412.499	435.128	542.547	541.022
	p-p38	215.962	162.051	386.493	265.425
	p38	530.585	442.809	520.817	508.121
	p-p38	213.834	248.413	469.746	316.223
	p38	484.663	487.273	509.307	459.174
	p-p38	319.262	375.488	663.341	368.015
	p38	554.694	668.419	585.132	623.257
	p-p38	249.229	231.117	496.639	234.383
	p38	602.77	633.781	677.513	647.271

## Sheet: p-erk
		sham		TAC
		AAV-LacZ	AAV-F18	AAV-LacZ	AAV-F18
	p-erk	157.237	130.784	363.419	243.789
	erk	609.858	660.538	659.493	594.734
	p-erk	219.964	234.304	514.561	280.698
	erk	664.521	641.141	640.71	648.035
	p-erk	175.207	154.232	343.771	198.216
	erk	522.365	489.243	492.62	527.489
	p-erk	123.093	133.149	282.901	179.864
	erk	465.013	478.243	459.117	569.428
	p-erk	142.992	172.844	324.342	196.122
	erk	539.303	584.541	555.308	452.754

## Sheet: p-jnk
		sham		TAC
		AAV-LacZ	AAV-F18	AAV-LacZ	AAV-F18
	p-jnk	103.749	104.367	240.91	150.878
	jnk	492.051	500.335	572.063	542.356
	p-jnk	128.523	130.227	248.548	137.119
	jnk	534.927	470.492	508.87	582.949
	p-jnk	94.9613	79.0816	203.974	131.477
	jnk	477.048	581.789	452.127	461.222
	p-jnk	107.453	67.0057	263.594	132.84
	jnk	530.59	519.324	453.003	480.74
	p-jnk	128.932	118.761	268.041	163.637
	jnk	511.076	581.645	527.172	522.26
