# Supplementary material for: Fibroblast growth factor 18 alleviates stress-induced pathological cardiac hypertrophy in male mice
Source: Nat Commun. 2023 Mar 4;14:1235. doi: 10.1038/s41467-023-36895-1 (PMC9985628; doi:10.1038/s41467-023-36895-1)
Supplement: Supplementary file 3 — Source Data [file 41467_2023_36895_MOESM3_ESM.zip › 22-09253B_Source Data file/F3/F3 a.xlsx]

## Sheet: Sheet1
		WT		+/- KO
	Sham	+	-	+	-
	TAC	-	+	-	+
	F18	311.865	272.503	184.801	40.7189
	GAP	861.383	964.439	921.189	964.976
	F18	243.757	178.717	115.064	61.2045
	GAP	570.61	538.947	562.322	572.548
	F18	304.508	226.317	100.925	48.9334
	GAP	749.804	711.741	702.893	721.029
	F18	618.747	403.937	360.436	105.645
	GAP	1303.08	1345.94	1278.23	1278.81
	F18	345.011	256.42	145.536	79.698
	GAP	846.298	945.638	872.348	956.517
