# Supplementary material for: Fibroblast growth factor 18 alleviates stress-induced pathological cardiac hypertrophy in male mice
Source: Nat Commun. 2023 Mar 4;14:1235. doi: 10.1038/s41467-023-36895-1 (PMC9985628; doi:10.1038/s41467-023-36895-1)
Supplement: Supplementary file 3 — Source Data [file 41467_2023_36895_MOESM3_ESM.zip › 22-09253B_Source Data file/F3/F3 c.xlsx]

## Sheet: size
		WT		+/- KO
	Sham	+	-	+	-
	TAC	-	+	-	+
		186.648	245.299	434.159	605.344
		230.856	184.537	437.643	536.401
		197.728	227.614	466.994	553.298
		209.423	186.769	461.59	505.737
		229.492	200.374	413.736	577.659
		171.751	211.989	399.253	584.558
		194.627	182.154	454.349	536.209
