# Supplementary material for: Fibroblast growth factor 18 alleviates stress-induced pathological cardiac hypertrophy in male mice
Source: Nat Commun. 2023 Mar 4;14:1235. doi: 10.1038/s41467-023-36895-1 (PMC9985628; doi:10.1038/s41467-023-36895-1)
Supplement: Supplementary file 3 — Source Data [file 41467_2023_36895_MOESM3_ESM.zip › 22-09253B_Source Data file/F3/F3 d.xlsx]

## Sheet: fibrosis
		WT		+/- KO
	Sham	+	-	+	-
	TAC	-	+	-	+
	fibrosis	15989	17179	133340	213695
		33909	26147	100871	169192
		18823	21987	140344	131269
		40739	28441	124318	194560
		22282	21389	94406	160117
		31620	39779	120963	191337
		20894	25311	153243	183426
	heart area	2900672	2564849	2679550	2771892
		2955280	2621713	2899783	2958209
		2987855	2705387	2903614	2542099
		2863932	2562684	2602179	2691620
		2785301	2742239	2566521	2595858
		2897512	2841383	2896831	2736779
		2855596	2876297	2909383	2549593
