# Supplementary material for: Fibroblast growth factor 18 alleviates stress-induced pathological cardiac hypertrophy in male mice
Source: Nat Commun. 2023 Mar 4;14:1235. doi: 10.1038/s41467-023-36895-1 (PMC9985628; doi:10.1038/s41467-023-36895-1)
Supplement: Supplementary file 3 — Source Data [file 41467_2023_36895_MOESM3_ESM.zip › 22-09253B_Source Data file/F3/F3 e.xlsx]

## Sheet: Sheet1
		WT		+/- KO
	Sham	+	-	+	-
	TAC	-	+	-	+		y = 0.0306x + 0.0263 （0.2-30ug/ml）
	absorbancy	0.187	0.325	0.684	0.771
		0.248	0.171	0.76	0.956		diluent：30
		0.257	0.211	0.48	0.804
		0.347	0.296	0.454	0.673
		0.248	0.129	0.603	0.88
	Mass (mg)	99.643	104.477	98.093	99.781
		104.325	105	99.775	104.75
		97.713	99.317	104.934	96.372
		98.053	98.917	101.197	100.245
		101.581	95.83	98.883	96.434
