# Supplementary material for: Fibroblast growth factor 18 alleviates stress-induced pathological cardiac hypertrophy in male mice
Source: Nat Commun. 2023 Mar 4;14:1235. doi: 10.1038/s41467-023-36895-1 (PMC9985628; doi:10.1038/s41467-023-36895-1)
Supplement: Supplementary file 3 — Source Data [file 41467_2023_36895_MOESM3_ESM.zip › 22-09253B_Source Data file/F3/F3 f.xlsx]

## Sheet: Sheet1
		WT		+/- KO
	Sham	+	-	+	-
	TAC	-	+	-	+
		0.412	0.463	0.646	0.926
		0.397	0.33	0.64	0.731
		0.331	0.379	0.573	0.768
		0.433	0.519	0.8	0.826
