# Supplementary material for: Fibroblast growth factor 18 alleviates stress-induced pathological cardiac hypertrophy in male mice
Source: Nat Commun. 2023 Mar 4;14:1235. doi: 10.1038/s41467-023-36895-1 (PMC9985628; doi:10.1038/s41467-023-36895-1)
Supplement: Supplementary file 3 — Source Data [file 41467_2023_36895_MOESM3_ESM.zip › 22-09253B_Source Data file/F3/F3 g.xlsx]

## Sheet: ANP
		WT		+/- KO
	Sham	+	-	+	-
	TAC	-	+	-	+
	ANP	16.6708	15.5396	14.5014	14.4667
	GAP	16.495	15.6742	15.45	15.3751
	ANP	15.8575	16.5893	15.5101	14.3609
	GAP	15.3723	16.2417	16.0676	15.1743
	ANP	15.5984	15.6403	14.1113	14.6351
	GAP	15.6311	15.3867	15.047	16.0628
	ANP	15.4338	16.2808	14.5007	14.3253
	GAP	15.3173	16.2483	15.1326	15.4957
	ANP	16.1215	15.9523	14.8181	14.8074
	GAP	16.0874	15.5963	15.7984	16.0182

## Sheet: BNP
		WT		+/- KO
	Sham	+	-	+	-
	TAC	-	+	-	+
	BNP	15.622	16.6119	14.2259	14.3223
	GAP	15.5244	16.2799	15.226	15.6088
	BNP	15.8303	16.1961	14.0373	14.3633
	GAP	15.8456	16.2258	15.1836	15.4491
	BNP	15.8378	14.8255	14.8883	13.9083
	GAP	16.0689	15.3434	15.9267	15.3473
	BNP	15.2453	15.6024	15.49	15.1322
	GAP	15.1478	15.3205	16.1749	16.1188
	BNP	15.7505	15.8242	14.2654	13.409
	GAP	16.2267	16.2859	15.4197	15.1178

## Sheet: Co1
		WT		+/- KO
	Sham	+	-	+	-
	TAC	-	+	-	+
	Co1	16.5487	16.9584	16.0776	14.9538
	GAP	13.3648	13.8586	13.5807	13.2657
	Co1	16.5864	17.3459	16.6051	15.5486
	GAP	13.1918	14.2262	13.8334	13.6134
	Co1	16.0503	17.1157	15.1166	14.9554
	GAP	13.0503	13.6215	13.0273	13.2244
	Co1	16.7566	17.3145	15.1082	14.9734
	GAP	13.6936	13.9826	13.1892	13.0995
	Co1	17.5583	16.5268	16.9428	15.6901
	GAP	14.0455	13.2528	14.278	13.3472

## Sheet: Co3
			WT		+/- KO
		Sham	+	-	+	-
		TAC	-	+	-	+
		Co3	17.4045	17.1639	17.038	16.7495
		GAP	15.4357	15.0903	15.6637	16.0133
		Co3	18.1365	18.4696	18.1017	17.1193
		GAP	15.747	16.331	16.503	15.9377
		Co3	17.135	16.674	17.2735	15.685
		GAP	15.3362	15.0387	16.2487	15.3084
		Co3	17.5732	18.671	17.4167	17.4493
		GAP	15.3322	16.2618	16.0076	16.5069
		Co3	18.3492	17.869	16.4649	17.0515
		GAP	16.0604	15.3793	15.0558	16.2063
