# Supplementary material for: Fibroblast growth factor 18 alleviates stress-induced pathological cardiac hypertrophy in male mice
Source: Nat Commun. 2023 Mar 4;14:1235. doi: 10.1038/s41467-023-36895-1 (PMC9985628; doi:10.1038/s41467-023-36895-1)
Supplement: Supplementary file 3 — Source Data [file 41467_2023_36895_MOESM3_ESM.zip › 22-09253B_Source Data file/F4/F4 a.xlsx]

## Sheet: size
	WT		CKO
Sham	+	-	+	-
TAC	-	+	-	+
	269.544	320.594	520.71	645.272
	302.216	324.678	556.445	712.658
	294.048	286.901	485.996	653.44
	267.502	312.426	573.802	666.713
	314.468	262.397	506.416	608.516
