# Supplementary material for: Fibroblast growth factor 18 alleviates stress-induced pathological cardiac hypertrophy in male mice
Source: Nat Commun. 2023 Mar 4;14:1235. doi: 10.1038/s41467-023-36895-1 (PMC9985628; doi:10.1038/s41467-023-36895-1)
Supplement: Supplementary file 3 — Source Data [file 41467_2023_36895_MOESM3_ESM.zip › 22-09253B_Source Data file/F4/F4 c.xlsx]

## Sheet: HW
	WT		CKO
Sham	+	-	+	-
TAC	-	+	-	+
heart(mg)	106.956	214.303	82.318	245.355
	99.726	198.749	116.572	260.052
	93.112	189.508	100.727	232.047
	89.373	168.127	80.452	222.742
	90.021	174.535	107.741	241.39
body(g)	24.008	25.616	24.133	23.405
	25.395	24.549	26.009	23.882
	25.316	25.808	23.365	25.883
	24.339	24.049	23.039	24.277
	25.23	23.5	25.179	25.688
	26.203	23.667	24.249	24.472
