# Supplementary material for: Fibroblast growth factor 18 alleviates stress-induced pathological cardiac hypertrophy in male mice
Source: Nat Commun. 2023 Mar 4;14:1235. doi: 10.1038/s41467-023-36895-1 (PMC9985628; doi:10.1038/s41467-023-36895-1)
Supplement: Supplementary file 3 — Source Data [file 41467_2023_36895_MOESM3_ESM.zip › 22-09253B_Source Data file/F4/F4 d.xlsx]

## Sheet: ANP
	WT		CKO
Sham	+	-	+	-
TAC	-	+	-	+
ANP	16.2618	15.7669	13.8243	14.7761
GAP	18.529	17.7946	17.1398	18.4362
ANP	15.4284	16.3922	14.6095	14.5628
GAP	17.4826	18.5852	17.6644	18.0765
ANP	15.4502	15.4937	13.7222	14.2963
GAP	17.7033	17.8308	17.1535	17.8309
ANP	16.3439	15.9282	14.0402	14.8248
GAP	18.5534	18.3192	17.3654	18.5326
ANP	15.1911	15.8145	13.6727	14.5627
GAP	17.6061	17.959	17.2428	18.2881

## Sheet: BNP
	WT		+/- KO
Sham	+	-	+	-
TAC	-	+	-	+
BNP	14.2247	14.6262	13.3877	12.8003
GAP	14.0985	14.2604	14.3098	14.067
BNP	14.6765	14.3694	13.7739	13.3731
GAP	14.3373	14.169	14.4354	14.4934
BNP	14.856	14.2436	13.6007	14.0008
GAP	14.7156	14.1873	14.6385	15.1419
BNP	14.834	14.815	13.0848	13.3624
GAP	14.6501	14.8125	14.0166	14.6768
BNP	14.6467	14.3744	13.5559	13.4282
GAP	14.6683	14.1254	14.7326	14.7601

## Sheet: Co1
	WT		+/- KO
Sham	+	-	+	-
TAC	-	+	-	+
Co1	21.5977	20.5852	20.0968	20.5895
GAP	17.0716	16.2954	16.4884	17.3952
Co1	21.4122	20.6622	19.898	18.7622
GAP	17.5161	16.9601	16.9003	16.3816
Co1	20.4674	20.2839	19.6792	19.414
GAP	16.5219	16.3712	16.8797	16.8498
Co1	20.9486	21.4212	20.9927	19.9406
GAP	16.5499	16.7606	17.7157	16.8534
Co1	20.3374	21.5773	20.0945	20.4089
GAP	16.2468	17.5475	16.9131	17.7939

## Sheet: Co3
		WT		+/- KO
	Sham	+	-	+	-
	TAC	-	+	-	+
	Co3	17.3265	16.6156	16.6781	15.7678
	GAP	15.3585	14.7248	15.617	15.208
	Co3	16.6782	17.8869	15.939	16.1825
	GAP	14.5637	15.5464	14.9926	15.4265
	Co3	15.945	16.3871	16.1504	14.441
	GAP	14.0866	14.5054	15.4425	14.0664
	Co3	17.5821	17.5054	17.1361	15.9248
	GAP	15.0158	15.1255	15.4889	14.7833
	Co3	16.8987	16.4369	16.1692	15.5733
	GAP	14.5407	14.0688	14.9455	14.514
