# Supplementary material for: Fibroblast growth factor 18 alleviates stress-induced pathological cardiac hypertrophy in male mice
Source: Nat Commun. 2023 Mar 4;14:1235. doi: 10.1038/s41467-023-36895-1 (PMC9985628; doi:10.1038/s41467-023-36895-1)
Supplement: Supplementary file 3 — Source Data [file 41467_2023_36895_MOESM3_ESM.zip › 22-09253B_Source Data file/F4/F4 e.xlsx]

## Sheet: fibrosis 
	WT		CKO
Sham	+	-	+	-
TAC	-	+	-	+
fibrosis	19425	9579	70284	178923
	19389	24231	102852	219360
	6725	19354	107652	193759
	22491	9627	92314	190565
	12331	22104	60365	144130
heart area	2653951	2679814	2571178	2657913
	2798288	2740620	2877288	2896681
	2603014	2817592	2708135	2780695
	2581843	2612701	2682427	2561489
	2560257	2790775	2645336	2731369
