# Supplementary material for: Fibroblast growth factor 18 alleviates stress-induced pathological cardiac hypertrophy in male mice
Source: Nat Commun. 2023 Mar 4;14:1235. doi: 10.1038/s41467-023-36895-1 (PMC9985628; doi:10.1038/s41467-023-36895-1)
Supplement: Supplementary file 3 — Source Data [file 41467_2023_36895_MOESM3_ESM.zip › 22-09253B_Source Data file/F4/F4 f.xlsx]

## Sheet: Sheet1
		WT		CKO
	Sham	+	-	+	-
	TAC	-	+	-	+		y = 0.0381x + 0.0179 （0.2-30ug/ml）
	absorbancy	0.235	0.402	0.654	0.935
		0.318	0.263	0.768	1.185		diluent：30
		0.157	0.378	0.862	0.988
		0.43	0.368	0.786	0.928
		0.345	0.207	0.956	1.13
	Mass (mg)	102.202	103.907	100.35	101.028
		104.403	103.719	100.306	104.03
		101.549	104.52	96.599	96.97
		103.718	100.489	102.037	101.792
		101.532	102.575	103.442	103.537
