# Supplementary material for: Fibroblast growth factor 18 alleviates stress-induced pathological cardiac hypertrophy in male mice
Source: Nat Commun. 2023 Mar 4;14:1235. doi: 10.1038/s41467-023-36895-1 (PMC9985628; doi:10.1038/s41467-023-36895-1)
Supplement: Supplementary file 3 — Source Data [file 41467_2023_36895_MOESM3_ESM.zip › 22-09253B_Source Data file/F4/F4 g.xlsx]

## Sheet: Tunel
	WT		CKO
Sham	+	-	+	-
TAC	-	+	-	+
positive	2	3	13	21
	2	2	9	19
	2	1	9	17
	2	3	10	18
	2	1	10	20
whole	1034	1088	991	941
	924	1072	1067	1032
	1024	1050	1049	995
	934	1089	1006	1023
	973	946	913	962
