# Supplementary material for: Fibroblast growth factor 18 alleviates stress-induced pathological cardiac hypertrophy in male mice
Source: Nat Commun. 2023 Mar 4;14:1235. doi: 10.1038/s41467-023-36895-1 (PMC9985628; doi:10.1038/s41467-023-36895-1)
Supplement: Supplementary file 3 — Source Data [file 41467_2023_36895_MOESM3_ESM.zip › 22-09253B_Source Data file/F4/F4 h.xlsx]

## Sheet: DCFH-DA
	WT		CKO
Sham	+	-	+	-
TAC	-	+	-	+
	0.266	0.217	0.478	0.56
	0.274	0.281	0.563	0.642
	0.327	0.234	0.578	0.868
	0.229	0.223	0.458	0.56
	0.274	0.262	0.443	0.637
