# Supplementary material for: Fibroblast growth factor 18 alleviates stress-induced pathological cardiac hypertrophy in male mice
Source: Nat Commun. 2023 Mar 4;14:1235. doi: 10.1038/s41467-023-36895-1 (PMC9985628; doi:10.1038/s41467-023-36895-1)
Supplement: Supplementary file 3 — Source Data [file 41467_2023_36895_MOESM3_ESM.zip › 22-09253B_Source Data file/F5/F5 d.xlsx]

## Sheet: Sheet1
	IP:FGFR3
	IgG	+	-	-
	FGF18	-	-	+
	FYN		120.684	161.208
	FGFR3	373.439	318.584	369.78
	GAPDH	521.32	562.798	570.133
	FYN		181.91	224.723
	FGFR3	456.674	454.016	432.579
	GAPDH	722.7	736.063	738.01
	FYN		132.964	168.264
	FGFR3	406.734	402.979	439.901
	GAPDH	454.205	490.623	469.385
	FYN		153.829	225.568
	FGFR3	419.141	391.049	401.45
	GAPDH	544.42	574.281	593.034
