# Supplementary material for: Fibroblast growth factor 18 alleviates stress-induced pathological cardiac hypertrophy in male mice
Source: Nat Commun. 2023 Mar 4;14:1235. doi: 10.1038/s41467-023-36895-1 (PMC9985628; doi:10.1038/s41467-023-36895-1)
Supplement: Supplementary file 3 — Source Data [file 41467_2023_36895_MOESM3_ESM.zip › 22-09253B_Source Data file/F5/F5 e.xlsx]

## Sheet: Sheet1
	IP:FYN
	IgG	+	-	-
	FGF18	-	-	+
	p-FYN		296.719	458.89
	FGFR3		529.213	814.988
	FYN	529.141	523.861	583.376
	GAPDH	521.32	562.798	570.133
	p-FYN		238.493	347.286
	FGFR3		435.666	705.779
	FYN	450.138	471.901	463.943
	GAPDH	722.7	736.063	738.01
	p-FYN		170.146	258.014
	FGFR3		289.767	437.548
	FYN	321.51	339.869	316.893
	GAPDH	454.205	490.623	469.385
	p-FYN		231.905	309.746
	FGFR3		319.195	418.145
	FYN	415.895	349.095	395.528
	GAPDH	544.42	574.281	593.034
