# Supplementary material for: Fibroblast growth factor 18 alleviates stress-induced pathological cardiac hypertrophy in male mice
Source: Nat Commun. 2023 Mar 4;14:1235. doi: 10.1038/s41467-023-36895-1 (PMC9985628; doi:10.1038/s41467-023-36895-1)
Supplement: Supplementary file 3 — Source Data [file 41467_2023_36895_MOESM3_ESM.zip › 22-09253B_Source Data file/F6/F6 a.xlsx]

## Sheet: F6a
	LacZ	+	—	+	—
	F18	—	+	—	+
	TAC	—	—	+	+
	p-Fyn	104.097	173.554	32.4106	122.324
	FYN	360.478	311.666	249.492	310.152
	GAP	558.072	602.019	587.318	546.397
	p-Fyn	105.015	153.989	11.6019	124.457
	FYN	286.648	355.318	138.17	291.797
	GAP	440.123	478.841	455.879	471.601
	p-Fyn	72.7178	133.653	18.9889	71.5737
	FYN	255.882	270.001	176.203	255.921
	GAP	521.445	513.455	548.77	515.379
	p-Fyn	73.1538	110.943	11.7556	65.3903
	FYN	238.103	191.736	169.535	200.097
	GAP	443.592	434.622	466.449	406.054
	p-Fyn	134.518	237.782	33.7759	172.933
	FYN	487.8	514.813	241.668	457.373
	GAP	745.495	755.687	679.151	769.278
