# Supplementary material for: Fibroblast growth factor 18 alleviates stress-induced pathological cardiac hypertrophy in male mice
Source: Nat Commun. 2023 Mar 4;14:1235. doi: 10.1038/s41467-023-36895-1 (PMC9985628; doi:10.1038/s41467-023-36895-1)
Supplement: Supplementary file 3 — Source Data [file 41467_2023_36895_MOESM3_ESM.zip › 22-09253B_Source Data file/F6/F6 b.xlsx]

## Sheet: F6b
	LacZ	+	—	+	—
	F18	—	+	—	+
	TAC	—	—	+	+
	FYN	23.322	24.1859	24.8622	22.5259
	GAP	17.7476	18.3024	18.1979	17.3098
	FYN	23.7246	23.383	24.6973	23.5523
	GAP	18.6053	18.4617	18.6449	18.3094
	FYN	22.9552	22.3518	23.1358	23.1204
	GAP	18.0759	17.3237	17.887	18.5727
	FYN	22.6085	23.1144	23.6205	23.7416
	GAP	17.4865	17.9279	17.6674	18.4248
	FYN	23.6891	22.483	24.4559	22.9893
	GAP	18.5097	17.4571	18.5807	18.2519
