# Supplementary material for: Fibroblast growth factor 18 alleviates stress-induced pathological cardiac hypertrophy in male mice
Source: Nat Commun. 2023 Mar 4;14:1235. doi: 10.1038/s41467-023-36895-1 (PMC9985628; doi:10.1038/s41467-023-36895-1)
Supplement: Supplementary file 3 — Source Data [file 41467_2023_36895_MOESM3_ESM.zip › 22-09253B_Source Data file/F6/F6 c.xlsx]

## Sheet: Sheet1
	Ctrl	+	+	—	—
	sh-FYN	—	—	—	+
	F18	—	—	+	+
	TAC	—	+	+	+
		257.465	620.666	322.338	530.694
		309.216	552.451	340.031	541.312
		322.657	598.127	410.157	597.827
		269.174	575.72	314.281	521.256
		286.539	532.695	329.763	573.938
