# Supplementary material for: Fibroblast growth factor 18 alleviates stress-induced pathological cardiac hypertrophy in male mice
Source: Nat Commun. 2023 Mar 4;14:1235. doi: 10.1038/s41467-023-36895-1 (PMC9985628; doi:10.1038/s41467-023-36895-1)
Supplement: Supplementary file 3 — Source Data [file 41467_2023_36895_MOESM3_ESM.zip › 22-09253B_Source Data file/F6/F6 d.xlsx]

## Sheet: ANP
	Ctrl	+	+	—	—
	sh-FYN	—	—	—	+
	F18	—	—	+	+
	TAC	—	+	+	+
	ANP	19.4027	18.1979	19.0151	18.6541
	GAP	18.1345	17.9675	18.2235	18.1292
	ANP	18.5597	17.2574	19.212	18.0438
	GAP	17.8734	17.7833	18.6058	18.1869
	ANP	19.4628	18.1384	18.6379	18.5165
	GAP	18.3935	18.1961	17.9049	18.4509
	ANP	18.7905	17.7403	19.4261	19.0947
	GAP	17.4401	17.3732	18.6562	18.6208
	ANP	20.0474	18.8879	19.549	18.2436
	GAP	18.469	18.3688	18.2231	17.6565

## Sheet: BNP
	Ctrl	+	+	—	—
	sh-FYN	—	—	—	+
	F18	—	—	+	+
	TAC	—	+	+	+
	BNP	15.952	15.3933	15.8227	14.8349
	GAP	15.7101	16.0459	15.6864	15.6266
	BNP	15.43	14.4743	15.1511	14.7316
	GAP	15.5239	15.8815	15.6357	15.6711
	BNP	15.753	14.7545	15.4088	14.8823
	GAP	15.6881	15.8866	15.6774	15.7212
	BNP	15.5174	14.4213	15.197	14.6663
	GAP	15.1894	15.3285	15.3971	15.1645
	BNP	16.1992	15.1451	16.0613	15.3708
	GAP	15.8583	15.8469	15.8341	16.0982

## Sheet: Co1
	Ctrl	+	+	—	—
	sh-FYN	—	—	—	+
	F18	—	—	+	+
	TAC	—	+	+	+
	Co1	20.7191	19.7491	20.4102	19.813
	GAP	15.4317	15.5224	15.2325	15.4426
	Co1	21.0597	20.4282	21.1795	20.8126
	GAP	15.4181	15.8666	15.9719	15.9714
	Co1	21.0744	19.6413	20.9923	20.1834
	GAP	16.0905	15.4997	16.0299	15.7692
	Co1	20.2445	19.2736	20.2779	19.3012
	GAP	15.1393	15.432	15.6663	15.2605
	Co1	20.0336	19.9248	20.7634	20.1585
	GAP	15.1533	15.9013	16.035	16.1431

## Sheet: Co3
	Ctrl	+	+	—	—
	sh-FYN	—	—	—	+
	F18	—	—	+	+
	TAC	—	+	+	+
	Co3	20.7174	20.5809	20.8639	20.9545
	GAP	17.19	17.8257	17.5891	18.1451
	Co3	20.1689	20.1559	20.5289	19.8282
	GAP	17.1488	17.983	17.4455	17.3917
	Co3	21.3979	19.8629	20.6849	19.7053
	GAP	18.3182	17.8922	17.9413	17.4057
	Co3	21.6528	19.6223	19.9219	20.3449
	GAP	18.4563	17.2882	17.306	18.1866
	Co3	21.1198	18.7886	20.7863	19.3727
	GAP	18.1923	17.1079	18.1112	17.4975
