# Supplementary material for: Fibroblast growth factor 18 alleviates stress-induced pathological cardiac hypertrophy in male mice
Source: Nat Commun. 2023 Mar 4;14:1235. doi: 10.1038/s41467-023-36895-1 (PMC9985628; doi:10.1038/s41467-023-36895-1)
Supplement: Supplementary file 3 — Source Data [file 41467_2023_36895_MOESM3_ESM.zip › 22-09253B_Source Data file/F6/F6 e.xlsx]

## Sheet: Sheet1
	Ctrl	+	+	—	—
	sh-FYN	—	—	—	+
	F18	—	—	+	+
	TAC	—	+	+	+
	heart(mg)	132.248	198.332	130.631	221.557
		115.874	183.906	158.692	228.162
		98.544	226.021	158.608	163.749
		119.566	232.046	120.968	166.03
		98.942	222.649	142.453	167.919
	body(g)	25.366	25.404	24.262	25.868
		25.11	24.237	25.506	25.341
		25.472	25.215	25.012	24.01
		23.935	24.703	25.71	24.309
		24.027	24.193	25.604	24.372
