# Supplementary material for: Fibroblast growth factor 18 alleviates stress-induced pathological cardiac hypertrophy in male mice
Source: Nat Commun. 2023 Mar 4;14:1235. doi: 10.1038/s41467-023-36895-1 (PMC9985628; doi:10.1038/s41467-023-36895-1)
Supplement: Supplementary file 3 — Source Data [file 41467_2023_36895_MOESM3_ESM.zip › 22-09253B_Source Data file/F6/F6 g.xlsx]

## Sheet: fibrosis
	Ctrl	+	+	—	—
	sh-FYN	—	—	—	+
	F18	—	—	+	+
	TAC	—	+	+	+
	fibrosis	34095	89006	24317	59357
		31491	134908	42373	75249
		17572	107879	27493	94684
		19855	79836	27348	69279
		35459	83981	36502	92092
	heart area	2790140	2755616	2783277	2713711
		2721809	2852476	2800185	2753133
		2682808	2758123	2773388	2694571
		2807854	2786958	2780891	2847972
		2815951	2788832	2824537	2837415
