# Supplementary material for: Fibroblast growth factor 18 alleviates stress-induced pathological cardiac hypertrophy in male mice
Source: Nat Commun. 2023 Mar 4;14:1235. doi: 10.1038/s41467-023-36895-1 (PMC9985628; doi:10.1038/s41467-023-36895-1)
Supplement: Supplementary file 3 — Source Data [file 41467_2023_36895_MOESM3_ESM.zip › 22-09253B_Source Data file/F6/F6 h.xlsx]

## Sheet: Sheet1
	LacZ	+	—	+	—
	F18	—	+	—	+
	TAC	—	—	+	+		y = 0.0249x + 0.0351 （0.2-30ug/ml）
	absorbancy	0.234	0.566	0.216	0.293
		0.171	0.427	0.216	0.436		diluent：30
		0.16	0.516	0.351	0.503
		0.231	0.444	0.249	0.373
		0.202	0.632	0.294	0.372
	Mass (mg)	101.793	97.608	96.984	99.461
		102.258	102.151	98.437	95.614
		101.399	98.958	101.101	103.603
		98.996	98.062	101.951	97.053
		100.125	101.303	98.191	101.85
