# Supplementary material for: Fibroblast growth factor 18 alleviates stress-induced pathological cardiac hypertrophy in male mice
Source: Nat Commun. 2023 Mar 4;14:1235. doi: 10.1038/s41467-023-36895-1 (PMC9985628; doi:10.1038/s41467-023-36895-1)
Supplement: Supplementary file 3 — Source Data [file 41467_2023_36895_MOESM3_ESM.zip › 22-09253B_Source Data file/F6/F6 i.xlsx]

## Sheet: Sheet1
	Ctrl	+	+	—	—
	sh-FYN	—	—	—	+
	F18	—	—	+	+
	TAC	—	+	+	+
	3-nt	1434.26	2668.68	1725.29	2714.92
	p-FYN	415.918	183.801	346.715	20.8864
	GAP	695.578	706.253	768.636	678.876
	3-nt	1114.4	2084.83	1330.01	1866.8
	p-FYN	389.902	97.8999	266.288	50.908
	GAP	709.496	725.52	760.179	679.158
	3-nt	535.719	888.914	542.947	1005.56
	p-FYN	248.594	127.335	219.715	22.4708
	GAP	487.244	403.504	459.001	406.519
	3-nt	797.572	1531.76	1180.1	1130.19
	p-FYN	274.885	91.1069	179.453	33.1298
	GAP	429.137	411.293	491.044	410.89
	3-nt	652.307	1128.55	906.395	1054.65
	p-FYN	280.017	118.119	210.927	53.4347
	GAP	413.189	436.532	480.768	461.146
