# Supplementary material for: Fibroblast growth factor 18 alleviates stress-induced pathological cardiac hypertrophy in male mice
Source: Nat Commun. 2023 Mar 4;14:1235. doi: 10.1038/s41467-023-36895-1 (PMC9985628; doi:10.1038/s41467-023-36895-1)
Supplement: Supplementary file 3 — Source Data [file 41467_2023_36895_MOESM3_ESM.zip › 22-09253B_Source Data file/F6/F6 j.xlsx]

## Sheet: Sheet1
		Ctrl	+	+	—	—
		sh-FYN	—	—	—	+
		F18	—	—	+	+
		TAC	—	+	+	+
			0.329	0.692	0.355	0.561
			0.459	0.737	0.575	0.874
			0.405	0.771	0.538	0.569
			0.375	0.755	0.418	0.706
