# Supplementary material for: Fibroblast growth factor 18 alleviates stress-induced pathological cardiac hypertrophy in male mice
Source: Nat Commun. 2023 Mar 4;14:1235. doi: 10.1038/s41467-023-36895-1 (PMC9985628; doi:10.1038/s41467-023-36895-1)
Supplement: Supplementary file 3 — Source Data [file 41467_2023_36895_MOESM3_ESM.zip › 22-09253B_Source Data file/F6/F6 k.xlsx]

## Sheet: Sheet1
		Ctrl	+	+	—	—
		sh-FYN	—	—	—	+
		F18	—	—	+	+
		TAC	—	+	+	+
			0.532	1.002	0.668	0.873
			0.514	1.085	0.7	0.741
			0.385	0.672	0.406	0.623
			0.313	0.61	0.458	0.465
			0.436	0.895	0.567	0.828
