# Supplementary material for: Fibroblast growth factor 18 alleviates stress-induced pathological cardiac hypertrophy in male mice
Source: Nat Commun. 2023 Mar 4;14:1235. doi: 10.1038/s41467-023-36895-1 (PMC9985628; doi:10.1038/s41467-023-36895-1)
Supplement: Supplementary file 3 — Source Data [file 41467_2023_36895_MOESM3_ESM.zip › 22-09253B_Source Data file/F6/F6 l.xlsx]

## Sheet: Bax
		sham		TAC
		AAV-LacZ	AAV-F18	AAV-LacZ	AAV-F18
	Bax	234.728	435.736	323.661	348.438
	Bcl	398.97	392.945	395.559	404.877
	GAP	589.374	576.863	564.263	592.905
	Bax	497.427	953.122	557.395	948.676
	Bcl	564.551	581.557	560.129	557.326
	GAP	598.64	587.488	586.389	589.718
	Bax	290.38	456.394	304.127	410.314
	Bcl	543.974	543.826	559.361	533.447
	GAP	619.429	639.996	620.849	648.41
	Bax	246.142	447.951	253.369	398.384
	Bcl	468.619	471.663	460.344	486.329
	GAP	605.695	618.529	616.536	609.533
	Bax	323.713	561.778	383.351	457.674
	Bcl	443.373	497.182	444.387	494.727
	GAP	600.682	612.301	600.588	595.181

## Sheet: p-p38
		sham		TAC
		AAV-LacZ	AAV-F18	AAV-LacZ	AAV-F18
	p-p38	208.762	365.827	308.131	362.901
	p38	498.938	508.555	555.37	595.76
	p-p38	153.593	284.839	198.249	275.918
	p38	438.556	446.71	429.203	432.027
	p-p38	212.563	404.417	252.441	438.686
	p38	484.828	508.564	531.252	515.068
	p-p38	179.631	395.183	187.429	304.887
	p38	593.483	606.254	592.119	562.914
	p-p38	193.9	432.205	243.673	309.883
	p38	555.269	489.853	519.889	542.351

## Sheet: p-erk
		sham		TAC
		AAV-LacZ	AAV-F18	AAV-LacZ	AAV-F18
	p-erk	176.757	345.987	216.797	233.377
	erk	577.091	606.921	564.998	596.745
	p-erk	169.11	326.6	230.371	241.881
	erk	588.414	605.661	603.635	591.362
	p-erk	116.57	260.874	135.242	206.824
	erk	486.769	493.142	496.459	487.15
	p-erk	148.277	347.632	161.592	242.567
	erk	494.569	469.591	461.949	494.745
	p-erk	187.455	402.547	204.101	357.072
	erk	540.736	553.621	546.804	554.658

## Sheet: p-jnk
		sham		TAC
		AAV-LacZ	AAV-F18	AAV-LacZ	AAV-F18
	p-jnk	227.743	417.439	247.856	445.116
	jnk	569.263	566.331	595.577	593.53
	p-jnk	186.242	421.242	269.917	295.73
	jnk	575.258	562.184	607.37	577.218
	p-jnk	160.271	351.717	217.373	264.955
	jnk	490.885	471.989	509.948	492.656
	p-jnk	251.84	626.523	284.351	511.184
	jnk	523.308	515.937	510.66	518.734
	p-jnk	181.031	433.819	181.946	344.91
	jnk	471.977	482.737	466.048	500.141
