# Supplementary material for: Fibroblast growth factor 18 alleviates stress-induced pathological cardiac hypertrophy in male mice
Source: Nat Commun. 2023 Mar 4;14:1235. doi: 10.1038/s41467-023-36895-1 (PMC9985628; doi:10.1038/s41467-023-36895-1)
Supplement: Supplementary file 3 — Source Data [file 41467_2023_36895_MOESM3_ESM.zip › 22-09253B_Source Data file/F7/F7 a.xlsx]

## Sheet: Sheet1
		TAC
	LacZ	+	-	+	-
	FYN	-	+	-	+
	FYN	239.199	482.884	225.826	420.421
	GAP	406.472	474.636	440.381	491.639
	FYN	204.748	409.223	220.034	366.039
	GAP	483.206	493.19	525.534	481.169
	FYN	248.852	524.865	242.438	364.906
	GAP	454.298	467.405	519.742	512.828
	FYN	312.571	524.265	348.464	496.012
	GAP	780.592	783.732	718.105	813.791
	FYN	301.149	468.813	372.025	556.526
	GAP	681.772	694.461	682.447	675.809
