# Supplementary material for: Fibroblast growth factor 18 alleviates stress-induced pathological cardiac hypertrophy in male mice
Source: Nat Commun. 2023 Mar 4;14:1235. doi: 10.1038/s41467-023-36895-1 (PMC9985628; doi:10.1038/s41467-023-36895-1)
Supplement: Supplementary file 3 — Source Data [file 41467_2023_36895_MOESM3_ESM.zip › 22-09253B_Source Data file/F7/F7 b.xlsx]

## Sheet: size
		TAC
	LacZ	+	-	+	-
	FYN	-	+	-	+
		473.744	224.62	655.482	345.098
		536.025	250.145	692.238	425.757
		485.996	326.72	613.621	445.156
		564.613	354.287	738.183	363.476
		468.639	276.691	720.826	506.416
