# Supplementary material for: Fibroblast growth factor 18 alleviates stress-induced pathological cardiac hypertrophy in male mice
Source: Nat Commun. 2023 Mar 4;14:1235. doi: 10.1038/s41467-023-36895-1 (PMC9985628; doi:10.1038/s41467-023-36895-1)
Supplement: Supplementary file 3 — Source Data [file 41467_2023_36895_MOESM3_ESM.zip › 22-09253B_Source Data file/F7/F7 d.xlsx]

## Sheet: fibrosis
		TAC
	LacZ	+	-	+	-
	FYN	-	+	-	+
	fibrosis	89882	36550	161958	98053
		89620	32631	176440	64530
		48006	33878	150520	96458
		74685	56124	172727	42973
		106414	27231	166298	70704
	heart area	2878051	2828260	2729315	2811356
		2861629	2842792	2700576	2707100
		2716461	2853129	2779110	2835519
		2865904	2849870	2743006	2856642
		2836112	2731720	2725605	2790342
