# Supplementary material for: Fibroblast growth factor 18 alleviates stress-induced pathological cardiac hypertrophy in male mice
Source: Nat Commun. 2023 Mar 4;14:1235. doi: 10.1038/s41467-023-36895-1 (PMC9985628; doi:10.1038/s41467-023-36895-1)
Supplement: Supplementary file 3 — Source Data [file 41467_2023_36895_MOESM3_ESM.zip › 22-09253B_Source Data file/F7/F7 e.xlsx]

## Sheet: Sheet1
		TAC
	LacZ	+	-	+	-
	FYN	-	+	-	+		y = 0.0275x + 0.0248 （0.2-30ug/ml）
	absorbancy	0.599	0.361	0.869	0.456
		0.758	0.457	0.791	0.507		diluent：30
		0.606	0.373	0.787	0.412
		0.554	0.424	0.853	0.568
		0.728	0.333	0.928	0.569
	Mass (mg)	103.024	99.782	100.921	96.929
		100.791	100.636	102.159	104.063
		104.621	102.93	103.541	95.648
		98.407	102.865	98.161	99.791										4.23	3.5
		103.937	96.156	102.263	98.583										5.94	6.02
