# Supplementary material for: Fibroblast growth factor 18 alleviates stress-induced pathological cardiac hypertrophy in male mice
Source: Nat Commun. 2023 Mar 4;14:1235. doi: 10.1038/s41467-023-36895-1 (PMC9985628; doi:10.1038/s41467-023-36895-1)
Supplement: Supplementary file 3 — Source Data [file 41467_2023_36895_MOESM3_ESM.zip › 22-09253B_Source Data file/F7/F7 f.xlsx]

## Sheet: DCFH-DA
		TAC
	LacZ	+	-	+	-
	FYN	-	+	-	+
		0.357	0.215	0.661	0.485
		0.388	0.273	0.654	0.451
		0.328	0.282	0.416	0.324
		0.383	0.265	0.735	0.449
		0.363	0.276	0.628	0.459
