# Supplementary material for: Fibroblast growth factor 18 alleviates stress-induced pathological cardiac hypertrophy in male mice
Source: Nat Commun. 2023 Mar 4;14:1235. doi: 10.1038/s41467-023-36895-1 (PMC9985628; doi:10.1038/s41467-023-36895-1)
Supplement: Supplementary file 3 — Source Data [file 41467_2023_36895_MOESM3_ESM.zip › 22-09253B_Source Data file/F7/F7 g.xlsx]

## Sheet: ANP
		TAC
	LacZ	+	-	+	-
	FYN	-	+	-	+
	ANP	16.7438	16.0613	15.4815	15.1107
	GAP	16.6479	15.3373	15.959	15.0742
	ANP	15.4946	16.6242	15.7515	16.314
	GAP	15.4681	16.2757	16.1907	16.3998
	ANP	15.4687	16.419	16.3937	16.2029
	GAP	15.165	15.2343	16.4382	15.8716
	ANP	16.0431	15.8843	16.032	15.5341
	GAP	15.7216	15.1554	16.1133	15.0526
	ANP	15.3303	16.1082	15.4817	15.8982
	GAP	15.3144	15.6887	15.6611	16.0611

## Sheet: BNP
		TAC
	LacZ	+	-	+	-
	FYN	-	+	-	+
	BNP	17.141	17.4514	17.2317	17.1747
	GAP	17.4399	17.4409	18.0577	17.4993
	BNP	17.3422	18.9301	16.8794	17.5232
	GAP	17.4025	18.4382	17.3479	17.5602
	BNP	18.4043	18.6171	17.6802	17.5536
	GAP	18.3738	18.1146	18.1403	17.6814
	BNP	17.5674	17.7744	16.4971	18.3135
	GAP	17.7363	17.3762	17.0968	18.3175
	BNP	17.6693	17.5479	17.2034	17.2374
	GAP	17.9404	17.6032	18.0739	17.3614

## Sheet: Co1
		TAC
	LacZ	+	-	+	-
	FYN	-	+	-	+
	Co1	24.0986	24.8739	23.7154	24.037
	GAP	18.2122	18.0329	18.4852	18.398
	Co1	24.2441	23.6852	23.213	23.8106
	GAP	18.3992	17.45	17.4051	18.0209
	Co1	24.5328	25.1284	24.1885	24.47
	GAP	18.172	18.3057	18.1804	18.0276
	Co1	24.5237	25.178	24.5375	25.1542
	GAP	18.0607	18.5008	18.3976	18.2665
	Co1	23.6044	24.4345	23.1416	24.5799
	GAP	17.3106	17.5607	17.2966	17.8497

## Sheet: Co3
		TAC
	LacZ	+	-	+	-
	FYN	-	+	-	+
	Co3	18.3615	18.5672	18.2218	18.56
	GAP	15.4998	15.2789	15.6611	15.8436
	Co3	18.7464	19.6976	17.7641	19.769
	GAP	15.6777	16.0852	15.0661	16.421
	Co3	19.2342	19.2419	18.2134	18.9664
	GAP	16.0527	15.8156	15.5213	15.3524
	Co3	19.5959	20.1549	19.2444	18.2895
	GAP	16.279	16.1598	16.0344	15.0647
	Co3	18.7303	20.065	17.846	18.758
	GAP	15.4133	16.262	15.1283	15.4337
