# Supplementary material for: Fibroblast growth factor 18 alleviates stress-induced pathological cardiac hypertrophy in male mice
Source: Nat Commun. 2023 Mar 4;14:1235. doi: 10.1038/s41467-023-36895-1 (PMC9985628; doi:10.1038/s41467-023-36895-1)
Supplement: Supplementary file 3 — Source Data [file 41467_2023_36895_MOESM3_ESM.zip › 22-09253B_Source Data file/F8/F8 a.xlsx]

## Sheet: size
		Sham				TAC
	LacZ	+	-	-	-	+	-	-	-
	FYN1-80	-	+	-	+	-	+	-	+
	FGF18	-	-	+	+	-	-	+	+
		196.455	236.573	196.355	242.621	525.057	642.285	386.863	493.003
		224.578	224.276	222.764	182.948	597.732	628.476	280.823	569.206
		244.435	231.331	240.706	175.389	484.435	697.623	332.029	449.861
		278.404	188.895	188.19	197.564	569.71	660.731	340.596	542.999
		191.315	221.252	229.215	224.376	492.6	691.172	291.911	507.316
