# Supplementary material for: Fibroblast growth factor 18 alleviates stress-induced pathological cardiac hypertrophy in male mice
Source: Nat Commun. 2023 Mar 4;14:1235. doi: 10.1038/s41467-023-36895-1 (PMC9985628; doi:10.1038/s41467-023-36895-1)
Supplement: Supplementary file 3 — Source Data [file 41467_2023_36895_MOESM3_ESM.zip › 22-09253B_Source Data file/F8/F8 b.xlsx]

## Sheet: HW
		Sham				TAC
	LacZ	+	-	-	-	+	-	-	-
	FYN1-80	-	+	-	+	-	+	-	+
	FGF18	-	-	+	+	-	-	+	+
	heart(mg)	110.684	131.915	125.494	87.409	203.147	312.068	151.441	188.385
		134.452	124.746	126.824	111.16	152.033	273.256	127.726	160.769
		105.986	115.981	102.891	112.797	228.266	223.735	147.407	211.509
		108.019	95.321	87.683	86.137	189.574	266.903	131.186	227.273
		86.595	135.041	116.281	118.162	210.569	276.889	114.968	167.45
	body(g)	25.332	26.031	25.726	24.205	25.68	24.288	25.862	24.589
		24.685	25.625	24.543	24.33	24.862	26.063	25.866	24.909
		23.875	24.896	26.046	25.934	25.885	23.809	24.793	24.455
		24.722	24.819	23.885	25.028	24.616	24.213	24.489	25.286
		24.591	24.568	24.854	23.833	24.804	24.412	24.161	24.257
