# Supplementary material for: Fibroblast growth factor 18 alleviates stress-induced pathological cardiac hypertrophy in male mice
Source: Nat Commun. 2023 Mar 4;14:1235. doi: 10.1038/s41467-023-36895-1 (PMC9985628; doi:10.1038/s41467-023-36895-1)
Supplement: Supplementary file 3 — Source Data [file 41467_2023_36895_MOESM3_ESM.zip › 22-09253B_Source Data file/F8/F8 d.xlsx]

## Sheet: fibrosis
		Sham				TAC
	LacZ	+	-	-	-	+	-	-	-
	FYN1-80	-	+	-	+	-	+	-	+
	FGF18	-	-	+	+	-	-	+	+
	fibrosis	23846	22936	15522	33617	126326	187318	57638	132478
		15326	25220	24480	25335	82176	174949	56271	166153
		30952	29043	26174	9848	137997	216925	80442	119453
		34204	9423	29540	28131	109927	219962	81012	141722
		22690	31971	24384	24651	108155	188280	60216	133357
	heart area	2685546	2824788	2755635	2854098	2771717	2725324	2727108	2869292
		2701264	2719477	2680855	2772978	2727139	2867325	2829874	2824092
		2757475	2680992	2732626	2709630	2785368	2688836	2829068	2852374
		2877836	2801319	2729057	2874394	2808835	2772580	2684239	2771075
		2796405	2748674	2760543	2836838	2791576	2708097	2848134	2742459
