# Supplementary material for: Fibroblast growth factor 18 alleviates stress-induced pathological cardiac hypertrophy in male mice
Source: Nat Commun. 2023 Mar 4;14:1235. doi: 10.1038/s41467-023-36895-1 (PMC9985628; doi:10.1038/s41467-023-36895-1)
Supplement: Supplementary file 3 — Source Data [file 41467_2023_36895_MOESM3_ESM.zip › 22-09253B_Source Data file/F8/F8 e.xlsx]

## Sheet: Sheet1
		Sham				TAC
	LacZ	+	-	-	-	+	-	-	-
	FYN1-80	-	+	-	+	-	+	-	+		y = 0.0253x + 0.0361 （0.2-30ug/ml）
	FGF18	-	-	+	+	-	-	+	+		diluent：30
	absorbancy	0.185	0.252	0.153	0.201	0.612	0.741	0.336	0.608
		0.226	0.214	0.231	0.217	0.508	0.781	0.302	0.477
		0.207	0.198	0.166	0.174	0.457	0.841	0.24	0.591
		0.169	0.182	0.251	0.148	0.487	0.7	0.245	0.507
		0.161	0.139	0.166	0.191	0.586	0.83	0.298	0.465
	Mass (mg)	96.098	102.691	95.227	103.277	100.394	99.195	97.951	101.572
		100.223	99.796	98.262	104.645	97.357	98.021	103.577	96.755
		99.542	103.117	103.774	98.195	103.597	104.911	99.716	95.582
		98.782	97.488	98.271	100.731	95.204	97.612	101.66	95.205
		99.764	98.452	96.196	97.115	104.352	99.595	101.181	102.621
