# Supplementary material for: Fibroblast growth factor 18 alleviates stress-induced pathological cardiac hypertrophy in male mice
Source: Nat Commun. 2023 Mar 4;14:1235. doi: 10.1038/s41467-023-36895-1 (PMC9985628; doi:10.1038/s41467-023-36895-1)
Supplement: Supplementary file 3 — Source Data [file 41467_2023_36895_MOESM3_ESM.zip › 22-09253B_Source Data file/F8/F8 g.xlsx]

## Sheet: H2O2
		Sham				TAC
	LacZ	+	-	-	-	+	-	-	-
	FYN1-80	-	+	-	+	-	+	-	+
	FGF18	-	-	+	+	-	-	+	+
		0.351905	0.347	0.352	0.327	0.565	0.792	0.425	0.638
		0.325893	0.365	0.274	0.28	0.556	0.795	0.387	0.552
		0.334812	0.344	0.336	0.278	0.448	0.683	0.531	0.737
		0.403558	0.389	0.333	0.417	0.723	0.878	0.558	0.762
		0.441832	0.432	0.519	0.462	0.813	1.019	0.567	0.734
