# Supplementary material for: Fibroblast growth factor 18 alleviates stress-induced pathological cardiac hypertrophy in male mice
Source: Nat Commun. 2023 Mar 4;14:1235. doi: 10.1038/s41467-023-36895-1 (PMC9985628; doi:10.1038/s41467-023-36895-1)
Supplement: Supplementary file 3 — Source Data [file 41467_2023_36895_MOESM3_ESM.zip › 22-09253B_Source Data file/F8/F8 h.xlsx]

## Sheet: ANP
		Sham				TAC
	LacZ	+	-	-	-	+	-	-	-
	FYN1-80	-	+	-	+	-	+	-	+
	FGF18	-	-	+	+	-	-	+	+
	ANP	17.216	17.0479	16.8139	17.4755	16.4911	15.6687	16.9865	14.7049
	GAP	16.931	16.6934	16.3817	17.219	17.0036	16.4833	17.2053	16.4032
	ANP	16.4025	17.415	17.1405	17.7888	16.4056	16.452	16.5565	15.3663
	GAP	16.0512	17.0965	16.9731	17.2822	16.7206	17.0759	16.2365	16.4818
	ANP	17.2309	17.5967	16.5879	16.9568	16.9943	16.0554	16.121	14.5079
	GAP	16.7201	17.018	16.2975	16.526	17.2078	16.8957	16.0433	16.0218
	ANP	16.1147	16.6062	16.9386	16.9283	16.0692	15.352	16.5185	14.4722
	GAP	16.0985	16.6172	17.129	16.7012	16.9652	16.5922	16.8322	16.5475
	ANP	16.8974	16.7603	16.9244	16.3235	16.3176	15.7442	16.5708	15.6738
	GAP	16.7253	16.3124	16.8727	16.3379	16.8451	16.6711	16.7582	17.3073

## Sheet: BNP
		Sham				TAC
	LacZ	+	-	-	-	+	-	-	-
	FYN1-80	-	+	-	+	-	+	-	+
	FGF18	-	-	+	+	-	-	+	+
	BNP	16.7063	16.7929	15.7171	15.4726	15.474	16.0391	16.446	14.4724
	GAP	15.9644	15.891	15.1439	14.9511	15.7183	16.1738	16.0871	15.625
	BNP	16.1698	16.3563	16.3839	16.028	14.5545	15.1898	15.5978	13.7116
	GAP	15.873	16.0552	16.0668	15.8044	14.988	15.9593	15.9155	15.214
	BNP	16.0122	16.1421	16.6242	16.9533	15.6138	15.5438	16.2696	14.7289
	GAP	15.3805	15.2046	16.014	16.1356	15.5526	16.1417	16.1357	16.1506
	BNP	15.8735	15.9667	16.3051	16.1572	15.1161	14.3673	16.1809	13.6086
	GAP	15.5689	15.5744	16.182	15.9717	15.6222	15.1644	16.0755	15.3256
	BNP	16.2569	16.7137	16.0193	15.7316	15.4914	15.1974	15.9352	14.2534
	GAP	15.9047	16.1048	15.4088	15.473	15.7845	15.7825	15.9803	15.8372

## Sheet: Co1
		Sham				TAC
	LacZ	+	-	-	-	+	-	-	-
	FYN1-80	-	+	-	+	-	+	-	+
	FGF18	-	-	+	+	-	-	+	+
	Co1	23.5033	22.9138	23.1354	22.304	22.6914	21.4756	21.8902	20.8742
	GAP	19.4179	19.0475	19.207	18.4438	19.3337	18.5277	18.1034	18.8378
	Co1	23.5301	22.4437	23.0429	22.598	21.8002	21.0699	23.1162	20.5049
	GAP	19.3253	18.1248	18.8352	18.4118	18.4687	18.2585	19.3401	18.5148
	Co1	22.2509	22.4953	23.1209	23.6834	22.0484	21.8628	22.4876	20.6086
	GAP	18.1982	18.6455	19.2188	19.3962	18.6121	19.2945	18.9868	19.0962
	Co1	22.4606	22.7631	22.4108	23.0126	21.4855	21.0033	21.7384	20.4347
	GAP	18.42	18.5913	18.242	19.1445	18.2257	18.3385	18.3104	18.374
	Co1	22.9762	22.3763	23.3913	22.7322	22.7901	22.077	22.5869	21.3115
	GAP	18.586	18.0606	18.8133	18.2861	19.3927	18.9654	18.3845	19.0678

## Sheet: Co3
		Sham				TAC
	LacZ	+	-	-	-	+	-	-	-
	FYN1-80	-	+	-	+	-	+	-	+
	FGF18	-	-	+	+	-	-	+	+
	Co3	19.4298	18.4624	19.8008	19.4107	18.481	17.9337	19.4117	16.7649
	GAP	15.7316	14.9545	15.8596	15.6848	15.5509	15.3038	16.0027	15.0186
	Co3	19.2827	18.3838	19.2425	18.8275	18.7924	17.1509	18.3588	16.0277
	GAP	15.8153	14.9785	15.8821	15.2784	16.2148	15.1632	15.4334	15.1124
	Co3	18.9196	19.3134	19.0898	18.8073	18.5727	18.0599	18.383	17.3646
	GAP	15.5584	15.7937	15.9264	15.6701	15.7475	16.002	15.639	16.0756
	Co3	19.3651	18.7959	18.9549	19.1142	18.5693	17.5757	17.908	16.7284
	GAP	16.0419	15.4899	15.7468	15.8587	16.1984	15.6126	15.1659	15.5103
	Co3	18.7457	19.6854	18.9575	19.7145	17.9129	18.0385	18.5565	16.5104
	GAP	15.1682	16.1407	15.3524	15.9722	15.0958	15.5328	15.4395	14.9822
