# Supplementary material for: Fibroblast growth factor 18 alleviates stress-induced pathological cardiac hypertrophy in male mice
Source: Nat Commun. 2023 Mar 4;14:1235. doi: 10.1038/s41467-023-36895-1 (PMC9985628; doi:10.1038/s41467-023-36895-1)
Supplement: Supplementary file 3 — Source Data [file 41467_2023_36895_MOESM3_ESM.zip › 22-09253B_Source Data file/S1/S1 a.xlsx]

## Sheet: Sheet1
	ACM
	Sham		TAC						Sham			TAC
F18	169.508	182.81	115.034	118.508				F18	183.244	161.664	216.603	110.612	111.316	161.516
GAP	429.607	372.267	402.592	408.752				GAP	414.058	395.03	404.646	369.288	375.886	401.987
F18	158.14	144.084	94.8988	81.1539				F18	144.679	152.483	192.124	97.443	107.19	168.798
GAP	383.583	392.628	399.989	382.615				GAP	411.414	365.665	445.434	442.795	394.103	404.468
F18	198.994	201.276	110.546	130.662				F18	138.028	158.228	173.557	114.639	86.5631	72.4428
GAP	398.693	417.479	372.556	373.127				GAP	381.811	362.663	443.613	362.886	416.253	371.401
F18	184.669	211.496	77.6693	113.317				F18	251.61	235.519	288.135	98.8007	193.373	260.593
GAP	503.985	483.65	513.916	451.975				GAP	542.448	456.472	524.766	515.302	453.964	504.741
F18	208.278	258.615	181.82	169.873				F18	278.084	243.019	280.913	119.456	121.216	178.141
GAP	520.39	468.803	491.844	441.062				GAP	530.309	457.435	520.035	496.099	531.21	511.638
