# Supplementary material for: Fibroblast growth factor 18 alleviates stress-induced pathological cardiac hypertrophy in male mice
Source: Nat Commun. 2023 Mar 4;14:1235. doi: 10.1038/s41467-023-36895-1 (PMC9985628; doi:10.1038/s41467-023-36895-1)
Supplement: Supplementary file 3 — Source Data [file 41467_2023_36895_MOESM3_ESM.zip › 22-09253B_Source Data file/S1/S1 b.xlsx]

## Sheet: Sheet1
		Sham		TAC
	F1	244.402	249.185	237.481	218.595
	F2	271.195	264.466	332.279	334.832
	F3	240.961	278.016	360.7	389.881
	F5	334.579	373.586	416.115	416.045
	F9	277.559	274.492	279.109	220.007
	F13	214.144	223.442	329.057	361.092
	F16	341.117	335.934	454.973	442.816
	GAP	492.381	547.02	468.596	503.717
	F1	240.439	282.314	269.9	244.628
	F2	230.051	283.862	343.111	374.338
	F3	332.981	363.95	504.04	650.901
	F5	402.327	396.914	392.6	386.039
	F9	263.54	293.398	306.708	308.723
	F13	200.237	230.354	265.766	309.537
	F16	212.351	274.163	221.924	374.335
	GAP	507.381	510.214	544.509	487.32
	F1	283.47	221.749	210.617	251.134
	F2	254.11	317.132	423.654	391.04
	F3	314.356	308.029	480.37	426.016
	F5	421.154	408.744	333.297	400.192
	F9	243.067	277.314	311.685	299.942
	F13	321.727	285.497	476.189	524.208
	F16	402.697	391.504	509.554	543.58
	GAP	538.386	547.162	543.27	537.555
	F1	267.013	295.52	273.312	342.518
	F2	295.342	313.699	410.836	408.832
	F3	242.582	270.98	308.792	377.219
	F5	288.548	288.246	320.666	374.5
	F9	247.503	272.878	306.309	305.318
	F13	236.01	256.638	351.521	371.03
	F16	263.368	269.101	329.722	408.442
	GAP	514.746	503.276	494.568	501.016
	F1	166.302	145.583	217.649	151.978
	F2	144.994	178.907	240.647	169.245
	F3	262.369	240.973	357.466	431.167
	F5	220.863	264.929	166.137	233.947
	F9	158.615	183.439	212.606	203.17
	F13	209.873	222.177	293.396	292.536
	F16	203.317	256.847	372.782	297.505
	GAP	411.079	363.551	409.871	362.324
