# Supplementary material for: Fibroblast growth factor 18 alleviates stress-induced pathological cardiac hypertrophy in male mice
Source: Nat Commun. 2023 Mar 4;14:1235. doi: 10.1038/s41467-023-36895-1 (PMC9985628; doi:10.1038/s41467-023-36895-1)
Supplement: Supplementary file 3 — Source Data [file 41467_2023_36895_MOESM3_ESM.zip › 22-09253B_Source Data file/S1/S1 c/s1 c.xlsx]

## Sheet: Sheet1
GAP		FGF1		FGF2		FGF3		FGF4		FGF5		FGF6		FGF7		FGF8		FGF9
sham	TAC	sham	TAC	sham	TAC	sham	TAC	sham	TAC	sham	TAC	sham	TAC	sham	TAC	sham	TAC	sham	TAC
14.8701	14.3567	17.7929	17.3756	18.1728	17.5069	18.87	18.1265	19.3162	18.3463	19.9802	19.5472	18.5731	17.8153	19.2856	19.4715	20.0867	19.5046	20.9365	20.4986
14.0875	15.2088	16.9927	17.9576	17.2253	17.9888	18.0698	19.4698	18.4525	19.3742	19.18	20.0406	17.9091	18.7805	18.3463	19.6085	19.2865	20.5236	19.994	21.5744
14.2312	15.2306	17.1187	18.1158	17.348	18.3115	18.1958	19.5448	18.7187	19.4509	19.306	20.4929	18.1816	19.1115	18.6187	20.0686	19.4124	20.5061	20.1163	21.7926
14.8158	15.1278	17.6639	18.2596	18.2118	17.8958	18.6722	18.9236	19.1376	18.8955	19.9756	20.3841	18.6952	19.1288	19.1383	19.9155	20.3161	20.3683	20.5897	21.1508
		FGF10		FGF11		FGF12		FGF13		FGF14		FGF15		FGF16		FGF17		FGF18
		sham	TAC	sham	TAC	sham	TAC	sham	TAC	sham	TAC	sham	TAC	sham	TAC	sham	TAC	sham	TAC
		19.5717	19.3549	20.3016	19.8306	19.2162	18.7734	18.2942	16.8571	20.7758	20.3373	19.1084	18.4112	19.0319	17.9393	19.2596	18.5217	20.4204	20.9059
		18.9423	20.2905	19.6357	20.5892	18.559	19.8616	17.4801	17.7469	19.9755	20.8424	18.3082	19.2583	18.1435	18.4871	18.5956	19.8542	19.7715	21.3933
		18.9045	20.2288	19.7564	20.7392	18.5485	19.7338	17.4613	17.7256	20.1015	21.3123	18.4342	19.3527	18.2593	18.275	18.8682	19.7918	19.9029	21.5141
		19.3769	20.2447	20.5131	19.8411	19.4981	20.2391	18.544	18.0216	20.7411	21.1559	19.4117	19.9922	19.0201	19.0393	19.3818	19.418	20.4261	21.1952
FGF20		FGF21		FGF22		FGF23
sham	TAC	sham	TAC	sham	TAC	sham	TAC
18.9809	18.7007	18.1394	16.9561	20.3955	19.8091	19.3746	18.5629
18.1806	19.1505	17.197	17.4218	19.7927	20.7492	18.8529	19.2567
18.3066	19.0943	17.5872	18.125	19.8577	21.0499	19.1153	19.5363
19.4173	19.5834	18.3228	17.9555	20.5183	20.5266	19.2606	18.9286
