# Supplementary material for: Fibroblast growth factor 18 alleviates stress-induced pathological cardiac hypertrophy in male mice
Source: Nat Commun. 2023 Mar 4;14:1235. doi: 10.1038/s41467-023-36895-1 (PMC9985628; doi:10.1038/s41467-023-36895-1)
Supplement: Supplementary file 3 — Source Data [file 41467_2023_36895_MOESM3_ESM.zip › 22-09253B_Source Data file/S10/S10 a.xlsx]

## Sheet: Sheet1
	LacZ	+	-	+	-
	F18	-	+	-	+
	ISO	-	-	+	+
	p-FYN	113.421	158.338	33.0345	95.686
	FYN	303.842	310.022	197.563	264.43
	GAP	594.163	606.407	641.601	546.287
	p-FYN	114.71	140.552	38.0181	87.5569
	FYN	287.177	310.254	212.581	318.872
	GAP	531.154	497.452	443.577	456.059
	p-FYN	138.757	203.463	66.892	128.21
	FYN	252.618	212.269	141.513	197.107
	GAP	557.411	638.681	596.672	646.708
	p-FYN	104.434	132.157	49.2968	68.1764
	FYN	301.543	310.692	134.231	268.462
	GAP	647.197	639.499	555.303	540.493
	p-FYN	107.197	146.419	36.6048	92.5885
	FYN	282.497	291.068	152.599	262.809
	GAP	504.296	538.956	443.125	527.571
