# Supplementary material for: Fibroblast growth factor 18 alleviates stress-induced pathological cardiac hypertrophy in male mice
Source: Nat Commun. 2023 Mar 4;14:1235. doi: 10.1038/s41467-023-36895-1 (PMC9985628; doi:10.1038/s41467-023-36895-1)
Supplement: Supplementary file 3 — Source Data [file 41467_2023_36895_MOESM3_ESM.zip › 22-09253B_Source Data file/S10/S10 b.xlsx]

## Sheet: FYN
	Ctrl	+	+	—	—
	sh-FYN	—	—	—	+
	F18	—	—	+	+
	ISO	—	+	+	+
	FYN	18.753	18.4841	19.8291	18.1927
	GAP	15.7282	15.758	15.6841	15.3315
	FYN	18.3447	18.6626	19.3492	18.9452
	GAP	15.1695	15.7383	15.5745	15.4115
	FYN	18.7973	18.857	19.2445	18.746
	GAP	15.7566	15.5987	15.3148	15.5209
	FYN	18.6066	18.301	19.5865	19.0217
	GAP	15.1852	15.2693	15.404	15.4643
	FYN	18.4154	18.7598	19.4336	18.3549
	GAP	15.2735	15.2778	15.6252	15.2274
