# Supplementary material for: Fibroblast growth factor 18 alleviates stress-induced pathological cardiac hypertrophy in male mice
Source: Nat Commun. 2023 Mar 4;14:1235. doi: 10.1038/s41467-023-36895-1 (PMC9985628; doi:10.1038/s41467-023-36895-1)
Supplement: Supplementary file 3 — Source Data [file 41467_2023_36895_MOESM3_ESM.zip › 22-09253B_Source Data file/S10/S10 c.xlsx]

## Sheet: size
	Ctrl	+	+	-	-
	sh-FYN	-	-	-	+
	FGF18	-	-	+	+
	ISO	-	+	+	+
		1659.13	2617.09	2705.36	4595.2
		1765.46	4280.23	3076.51	4774.76
		1971.09	3988.32	2416.47	3669.34
		2350.26	3959.24	3286.16	4365.49
		2550.88	4993.43	2407.44	4026.44
		2662.23	4623.29	2316.16	3076.51
		2145.63	4792.81	2007.2	3395.49
		2515.77	4357.47	1953.04	3116.63
		2012.22	4543.04	1871.78	4305.31
