# Supplementary material for: Fibroblast growth factor 18 alleviates stress-induced pathological cardiac hypertrophy in male mice
Source: Nat Commun. 2023 Mar 4;14:1235. doi: 10.1038/s41467-023-36895-1 (PMC9985628; doi:10.1038/s41467-023-36895-1)
Supplement: Supplementary file 3 — Source Data [file 41467_2023_36895_MOESM3_ESM.zip › 22-09253B_Source Data file/S10/S10 d.xlsx]

## Sheet: ANP
	Ctrl	+	+	—	—
	sh-FYN	—	—	—	+
	F18	—	—	+	+
	ISO	—	+	+	+
	ANP	17.1365	15.3084	16.878	15.1025
	GAP	16.4866	15.7416	16.6115	15.4302
	ANP	15.6297	15.6414	14.9027	14.9512
	GAP	15.7503	16.6786	15.4359	16.1107
	ANP	16.016	14.3388	15.7679	14.7901
	GAP	15.9452	15.5829	16.3034	15.6975
	ANP	16.1535	15.5436	16.6379	15.4718
	GAP	15.6892	16.1543	16.211	15.8967
	ANP	17.144	16.4224	17.1729	16.1614
	GAP	16.1232	16.5757	16.1322	15.8746

## Sheet: BNP
	Ctrl	+	+	—	—
	sh-FYN	—	—	—	+
	F18	—	—	+	+
	ISO	—	+	+	+
	BNP	16.4464	15.0472	16.9035	16.1205
	GAP	15.8541	15.7346	16.7083	16.7724
	BNP	15.9027	15.1245	15.2892	15.8085
	GAP	15.9872	16.4947	15.8645	16.9486
	BNP	16.7968	15.2945	16.8937	15.4335
	GAP	16.3624	16.2671	16.7539	16.1408
	BNP	15.5364	15.2651	15.7088	15.2574
	GAP	15.644	16.2804	16.3254	16.0843
	BNP	16.3066	15.9333	16.036	14.6678
	GAP	16.2854	16.8569	15.9239	15.6017

## Sheet: Co1
	Ctrl	+	+	—	—
	sh-FYN	—	—	—	+
	F18	—	—	+	+
	ISO	—	+	+	+
	Co1	20.7632	19.7997	20.6511	19.7476
	GAP	17.5053	17.7787	17.7617	17.0889
	Co1	20.919	18.6471	20.5246	18.9336
	GAP	17.857	16.5172	17.3695	16.9044
	Co1	20.4099	19.4841	21.8124	20.6001
	GAP	16.7887	16.8063	18.0303	17.8059
	Co1	19.6847	19.9149	19.0671	19.417
	GAP	16.8708	17.9554	16.5717	17.1986
	Co1	20.2158	19.2112	19.9672	18.7621
	GAP	17.2375	17.2508	16.9056	16.8159

## Sheet: Co3
	Ctrl	+	+	—	—
	sh-FYN	—	—	—	+
	F18	—	—	+	+
	ISO	—	+	+	+
	Co3	21.3188	20.5173	20.2412	20.7723
	GAP	16.8862	17.0796	16.1816	16.9823
	Co3	20.4037	19.6847	20.2079	20.3932
	GAP	16.5928	16.9387	16.7588	17.3521
	Co3	21.0936	20.0115	21.1947	21.0193
	GAP	16.5336	16.2373	16.7133	17.1073
	Co3	20.4311	20.5055	20.6184	20.3977
	GAP	16.2909	17.3911	16.5582	17.1805
	Co3	20.6776	19.4396	20.3722	19.692
	GAP	16.7265	16.4423	16.5599	16.7394
