# Supplementary material for: Fibroblast growth factor 18 alleviates stress-induced pathological cardiac hypertrophy in male mice
Source: Nat Commun. 2023 Mar 4;14:1235. doi: 10.1038/s41467-023-36895-1 (PMC9985628; doi:10.1038/s41467-023-36895-1)
Supplement: Supplementary file 3 — Source Data [file 41467_2023_36895_MOESM3_ESM.zip › 22-09253B_Source Data file/S10/S10 e.xlsx]

## Sheet: Tunel
	Ctrl	+	+	-	-
	sh-FYN	-	-	-	+
	FGF18	-	-	+	+
	ISO	-	+	+	+
	positive	0.42	5.62	0.74	9.03
		0.78	6.47	0.54	4.85
		0.38	7.25	0.46	8.16
		0.39	8.7	0.53	8.67
		0.56	7.23	0.74	5.16
	whole	54	43	47	65
		65	52	45	59
		50	59	55	63
		43	64	52	65
		42	52	53	60
