# Supplementary material for: Fibroblast growth factor 18 alleviates stress-induced pathological cardiac hypertrophy in male mice
Source: Nat Commun. 2023 Mar 4;14:1235. doi: 10.1038/s41467-023-36895-1 (PMC9985628; doi:10.1038/s41467-023-36895-1)
Supplement: Supplementary file 3 — Source Data [file 41467_2023_36895_MOESM3_ESM.zip › 22-09253B_Source Data file/S10/S10 f.xlsx]

## Sheet: DHE
	Ctrl	+	+	-	-
	sh-FYN	-	-	-	+
	FGF18	-	-	+	+
	ISO	-	+	+	+
		0.276	0.782	0.387	0.636
		0.424	1.167	0.588	0.883
		0.341	0.717	0.511	0.834
		0.371	0.974	0.475	0.769
		0.509	1.166	0.774	1.264
		1.333	2.29	1.52	2.4825
