# Supplementary material for: Fibroblast growth factor 18 alleviates stress-induced pathological cardiac hypertrophy in male mice
Source: Nat Commun. 2023 Mar 4;14:1235. doi: 10.1038/s41467-023-36895-1 (PMC9985628; doi:10.1038/s41467-023-36895-1)
Supplement: Supplementary file 3 — Source Data [file 41467_2023_36895_MOESM3_ESM.zip › 22-09253B_Source Data file/S10/S10 g.xlsx]

## Sheet: 3nt
	Ctrl	+	+	-	-
	sh-FYN	-	-	-	+
	FGF18	-	-	+	+
	ISO	-	+	+	+
	3nt	634.009	1134.51	796.5	960.747
	GAP	493.799	449.171	451.62	501.706
	3nt	939.516	1755.42	1352.28	1690.58
	GAP	483.86	480.098	458.005	515.31
	3nt	715.575	1355.61	908.275	1098.66
	GAP	490.727	466.813	469.411	479.692
	3nt	1044.09	2027.04	1400.44	2019.73
	GAP	443.856	545.547	457.124	542.135
	3nt	1082.91	1924.77	1149.23	2011.42
	GAP	624.117	577.889	639.926	623.376

## Sheet: pFYN
		Ctrl	+	+	-	-
		sh-FYN	-	-	-	+
		FGF18	-	-	+	+
		ISO	-	+	+	+
		p-FYN	173.234	40.0364	111.406	19.1479
		FYN	619.28	548.888	589.589	251.742
		p-FYN	163.86	69.1535	146.54	14.8186
		FYN	598.648	455.653	616.429	326.019
		p-FYN	165.698	26.6398	128.204	3.32998
		FYN	629.078	411.034	632.606	287.052
		p-FYN	137.237	52.4019	93.7719	8.27399
		FYN	630.824	496.115	648.71	149.477
		p-FYN	161.317	25.9354	136.161	16.2097
		FYN	611.543	340.778	543.977	289.125
