# Supplementary material for: Fibroblast growth factor 18 alleviates stress-induced pathological cardiac hypertrophy in male mice
Source: Nat Commun. 2023 Mar 4;14:1235. doi: 10.1038/s41467-023-36895-1 (PMC9985628; doi:10.1038/s41467-023-36895-1)
Supplement: Supplementary file 3 — Source Data [file 41467_2023_36895_MOESM3_ESM.zip › 22-09253B_Source Data file/S10/S10 h.xlsx]

## Sheet: DCFH-DA
	Ctrl	+	+	-	-
	sh-FYN	-	-	-	+
	FGF18	-	-	+	+
	ISO	-	+	+	+
		0.472	0.877	0.563	0.867
		0.432	0.718	0.556	0.662
		0.386	0.709	0.504	0.588
		0.438	0.706	0.485	0.767
