# Supplementary material for: Fibroblast growth factor 18 alleviates stress-induced pathological cardiac hypertrophy in male mice
Source: Nat Commun. 2023 Mar 4;14:1235. doi: 10.1038/s41467-023-36895-1 (PMC9985628; doi:10.1038/s41467-023-36895-1)
Supplement: Supplementary file 3 — Source Data [file 41467_2023_36895_MOESM3_ESM.zip › 22-09253B_Source Data file/S10/S10 j.xlsx]

## Sheet: Bax
	Ctrl	+	+	-	-
	sh-FYN	-	-	-	+
	FGF18	-	-	+	+
	ISO	-	+	+	+
	Bax	378.04	751.43	467.195	680.712
	Bcl	640.267	597.385	551.098	658.921
	GAP	453.782	505.493	497.184	455.035
	Bax	303.994	516.972	372.25	535.826
	Bcl	612.961	554.325	560.103	585.664
	GAP	479.055	489.995	482.045	535.413
	Bax	129.614	231.184	214.458	228.072
	Bcl	410.358	428.464	447.456	356.421
	GAP	468.824	515.065	547.247	545.227
	Bax	271.994	490.035	433.712	502.823
	Bcl	476.54	486.402	513.192	467.526
	GAP	495.179	460.294	499.103	463.19
	Bax	159.085	271.813	228.956	244.441
	Bcl	466.191	377.436	395.112	353.892
	GAP	467.798	525.045	478.802	510.599

## Sheet: p-p38
	Ctrl	+	+	-	-
	sh-FYN	-	-	-	+
	FGF18	-	-	+	+
	ISO	-	+	+	+
	p-p38	220.336	344.947	266.921	305.052
	p38	483.102	527.003	518.387	512.766
	p-p38	258.264	426.287	254.997	426.803
	p38	546.598	514.781	472.519	514.102
	p-p38	140.916	261.069	161.688	186.216
	p38	484.225	529.178	443.271	526.909
	p-p38	182.041	272.794	195.945	309.761
	p38	578.428	617.897	624.798	601.863
	p-p38	244.237	420.969	326.416	379.19
	p38	629.887	582.653	641.333	589.658

## Sheet: p-erk
		Ctrl	+	+	-	-
		sh-FYN	-	-	-	+
		FGF18	-	-	+	+
		ISO	-	+	+	+
		p-erk	377.374	776.91	419.033	538.326
		erk	587.178	659.316	643.678	617.485
		p-erk	231.767	391.361	288.652	376.291
		erk	578.758	649.32	561.991	586.346
		p-erk	384.366	767.465	487.932	581.366
		erk	609.248	634.163	607.818	604.504
		p-erk	219.702	372.967	293.626	299.78
		erk	525.035	556.242	450.384	506.152
		p-erk	177.636	356.642	203.465	296.579
		erk	543.306	515.99	515.483	535.673

## Sheet: p-jnk
		Ctrl	+	+	-	-
		sh-FYN	-	-	-	+
		FGF18	-	-	+	+
		ISO	-	+	+	+
		p-jnk	275.647	456.081	250.376	365.637
		jnk	491.81	487.791	475.391	479.274
		p-jnk	232.71	471.404	314.735	377.822
		jnk	470.291	556.543	507.208	484.755
		p-jnk	173.101	345.111	244.678	279.137
		jnk	479.535	547.983	501.559	462.745
		p-jnk	225.516	338.844	250.93	397.95
		jnk	645.334	580.581	659.953	556.624
		p-jnk	313.279	611.736	280.797	429.03
		jnk	588.491	579.813	572.255	638.927
