# Supplementary material for: Fibroblast growth factor 18 alleviates stress-induced pathological cardiac hypertrophy in male mice
Source: Nat Commun. 2023 Mar 4;14:1235. doi: 10.1038/s41467-023-36895-1 (PMC9985628; doi:10.1038/s41467-023-36895-1)
Supplement: Supplementary file 3 — Source Data [file 41467_2023_36895_MOESM3_ESM.zip › 22-09253B_Source Data file/S11/S11 a.xlsx]

## Sheet: Sheet1
	Vehicle		FGF18
Scramble	+	-	+	-
sh-FYN	-	+	-	+
p-FGFR3	245.799	273.773	426.691	424.224
FGFR3	384.646	346.473	352.622	355.78
FGF18	258.234	236.128	204.093	208.226
GAP	448.718	508.396	401.232	510.902
p-FGFR3	341.249	359.541	630.052	677.991
FGFR3	547.365	499.314	458.438	547.422
FGF18	277.846	258.23	223.484	247.112
GAP	405.251	483.731	457.055	515.779
p-FGFR3	201.396	246.547	337.486	361.737
FGFR3	397.09	359.017	382.078	372.607
FGF18	259.601	284.386	292.957	309.579
GAP	611.33	601.161	594.617	505.867
p-FGFR3	258.8	309.029	488.213	433.679
FGFR3	443.066	488.699	400.739	412.804
FGF18	263.104	231.105	271.903	250.846
GAP	480.218	406.252	546.258	493.016
p-FGFR3	245.751	256.458	406.88	399.482
FGFR3	530.203	430.727	426.872	498.099
FGF18	356.41	335.526	330.534	385.445
GAP	548.609	623.372	560.106	546.177
