# Supplementary material for: Fibroblast growth factor 18 alleviates stress-induced pathological cardiac hypertrophy in male mice
Source: Nat Commun. 2023 Mar 4;14:1235. doi: 10.1038/s41467-023-36895-1 (PMC9985628; doi:10.1038/s41467-023-36895-1)
Supplement: Supplementary file 3 — Source Data [file 41467_2023_36895_MOESM3_ESM.zip › 22-09253B_Source Data file/S11/S11 b.xlsx]

## Sheet: Sheet1
	Vehicle		FGF18
Scramble	+	-	+	-
sh-FYN	-	+	-	+
p-FGFR3	297.7	245.136	505.219	514.188
FGFR3	460.193	520.888	483.735	528.159
FGF18	280.889	303.196	301.51	298.981
GAP	635.153	645.545	520.047	513.129
p-FGFR3	242.547	284.968	431.106	443.284
FGFR3	418.814	505.116	532.87	488.484
FGF18	229.959	221.076	224.527	225.217
GAP	506.366	562.235	553.858	554.886
p-FGFR3	236.283	249.136	427.09	386.754
FGFR3	450.216	496.747	442.196	433.693
FGF18	273.31	231.856	267.947	293.922
GAP	539.151	554.381	606.572	649.048
p-FGFR3	232.45	282.442	380.479	359.471
FGFR3	605.461	501.179	546.126	643.505
FGF18	176.851	183.642	198.503	149.32
GAP	525.035	556.242	450.384	506.152
p-FGFR3	265.921	269.704	494.013	464.639
FGFR3	610.458	599.774	612.054	544.828
FGF18	220.055	165.325	195.704	219.699
GAP	605.461	501.179	546.126	643.505
