# Supplementary material for: Fibroblast growth factor 18 alleviates stress-induced pathological cardiac hypertrophy in male mice
Source: Nat Commun. 2023 Mar 4;14:1235. doi: 10.1038/s41467-023-36895-1 (PMC9985628; doi:10.1038/s41467-023-36895-1)
Supplement: Supplementary file 3 — Source Data [file 41467_2023_36895_MOESM3_ESM.zip › 22-09253B_Source Data file/S12/S12 a.xlsx]

## Sheet: cross
			sham
			Scramble	sh-FYN
			305.592	285.906
			294.168	278.664
			209.304	287.538
			239.7	204.51
			283.152	218.892
