# Supplementary material for: Fibroblast growth factor 18 alleviates stress-induced pathological cardiac hypertrophy in male mice
Source: Nat Commun. 2023 Mar 4;14:1235. doi: 10.1038/s41467-023-36895-1 (PMC9985628; doi:10.1038/s41467-023-36895-1)
Supplement: Supplementary file 3 — Source Data [file 41467_2023_36895_MOESM3_ESM.zip › 22-09253B_Source Data file/S12/S12 b.xlsx]

## Sheet: HW
			sham
			Scramble	sh-FYN
		heart(mg)	147.592	134.759
			111.989	118.378
			130.267	107.573
			133.747	118.716
			107.562	128.581
		body(g)	25.226	24.721
			25.626	23.711
			23.981	24.734
			24.535	24.379
			24.008	25.462
