# Supplementary material for: Fibroblast growth factor 18 alleviates stress-induced pathological cardiac hypertrophy in male mice
Source: Nat Commun. 2023 Mar 4;14:1235. doi: 10.1038/s41467-023-36895-1 (PMC9985628; doi:10.1038/s41467-023-36895-1)
Supplement: Supplementary file 3 — Source Data [file 41467_2023_36895_MOESM3_ESM.zip › 22-09253B_Source Data file/S12/S12 d.xlsx]

## Sheet: Sheet1
		sham
		Scramble	sh-FYN
	fibrosis	28204	32847
		31846	13577
		14747	37120
		37349	24678
		27610	30698
	heart area	2845322	2592297
		2594502	2751604
		2594776	2795040
		2794799	2768396
		2810365	2841846
			c
