# Supplementary material for: Fibroblast growth factor 18 alleviates stress-induced pathological cardiac hypertrophy in male mice
Source: Nat Commun. 2023 Mar 4;14:1235. doi: 10.1038/s41467-023-36895-1 (PMC9985628; doi:10.1038/s41467-023-36895-1)
Supplement: Supplementary file 3 — Source Data [file 41467_2023_36895_MOESM3_ESM.zip › 22-09253B_Source Data file/S12/S12 e.xlsx]

## Sheet: Sheet1
			sham
			Scramble	sh-FYN
			0.413	0.448
			0.453	0.477
			0.402	0.384
			0.419	0.391
			0.447	0.494
