# Supplementary material for: Fibroblast growth factor 18 alleviates stress-induced pathological cardiac hypertrophy in male mice
Source: Nat Commun. 2023 Mar 4;14:1235. doi: 10.1038/s41467-023-36895-1 (PMC9985628; doi:10.1038/s41467-023-36895-1)
Supplement: Supplementary file 3 — Source Data [file 41467_2023_36895_MOESM3_ESM.zip › 22-09253B_Source Data file/S13/S13 c.xlsx]

## Sheet: Tunel
	LacZ	+	—	+	—
	F18	—	+	—	+
	TAC	—	—	+	+
	positive	1.728	8.028	0.915	8.59
		2.149	8.936	2.708	9.189
		2.678	13.645	1.63	8.872
		2.245	9.819	3.031	12.005
		1.124	9.257	1.728	10.448
	whole	1090	856	843	1102
		1070	1083	939	1026
		899	1145	940	1062
		958	1034	1076	1156
		1046	920	1068	1109
