# Supplementary material for: Fibroblast growth factor 18 alleviates stress-induced pathological cardiac hypertrophy in male mice
Source: Nat Commun. 2023 Mar 4;14:1235. doi: 10.1038/s41467-023-36895-1 (PMC9985628; doi:10.1038/s41467-023-36895-1)
Supplement: Supplementary file 3 — Source Data [file 41467_2023_36895_MOESM3_ESM.zip › 22-09253B_Source Data file/S14/S14 a.xlsx]

## Sheet: WGA
		TAC
	Scramble	+	—	+	—
	sh-FYN	—	—	+	+
	LacZ	+	—	+	—
	FGF18	—	+	—	+
		535.972	326.067	613.413	458.531
		422.868	321.991	639.906	424.905
		437.133	302.631	599.147	478.91
		452.417	271.043	643.981	531.896
		420.83	316.896	724.479	500.308
