# Supplementary material for: Fibroblast growth factor 18 alleviates stress-induced pathological cardiac hypertrophy in male mice
Source: Nat Commun. 2023 Mar 4;14:1235. doi: 10.1038/s41467-023-36895-1 (PMC9985628; doi:10.1038/s41467-023-36895-1)
Supplement: Supplementary file 3 — Source Data [file 41467_2023_36895_MOESM3_ESM.zip › 22-09253B_Source Data file/S14/S14 b.xlsx]

## Sheet: HW
		TAC
	Scramble	+	—	+	—
	sh-FYN	—	—	+	+
	LacZ	+	—	+	—
	FGF18	—	+	—	+
	heart(mg)	120.182	101.83	208.956	164.645
		156.57	89.7	234.24	175.855
		164.535	104.116	177.813	131.565
		129.405	95.547	217.335	128.3
		121.718	95.242	209.869	150.194
	body(g)	23.711	23.804	25.909	26.118
		23.839	23.517	24.499	25.628
		25.874	24.983	24.29	25.926
		24.226	25.52	23.092	26.013
		24.057	25.777	24.398	25.133
