# Supplementary material for: Fibroblast growth factor 18 alleviates stress-induced pathological cardiac hypertrophy in male mice
Source: Nat Commun. 2023 Mar 4;14:1235. doi: 10.1038/s41467-023-36895-1 (PMC9985628; doi:10.1038/s41467-023-36895-1)
Supplement: Supplementary file 3 — Source Data [file 41467_2023_36895_MOESM3_ESM.zip › 22-09253B_Source Data file/S14/S14 c.xlsx]

## Sheet: ANP
		TAC
	Scramble	+	—	+	—
	sh-FYN	—	—	+	+
	LacZ	+	—	+	—
	FGF18	—	+	—	+
	ANP	17.8108	17.6667	16.7178	17.085
	GAP	17.9558	17.27	17.3148	17.4552
	ANP	17.7949	18.3314	17.1201	17.302
	GAP	18.0769	18.3805	17.7883	17.687
	ANP	17.2524	18.2431	17.6011	18.0279
	GAP	17.3006	17.1101	18.2571	18.0747
	ANP	17.7147	17.766	17.4996	17.7334
	GAP	18.0174	17.4068	18.3582	18.3301
	ANP	18.1763	18.734	16.8658	17.6436
	GAP	18.0601	17.8688	17.425	17.8711

## Sheet: BNP
		TAC
	Scramble	+	—	+	—
	sh-FYN	—	—	+	+
	LacZ	+	—	+	—
	FGF18	—	+	—	+
	BNP	17.1139	19.1318	17.1692	18.2164
	GAP	17.1189	18.2072	17.4528	17.9174
	BNP	17.391	18.9326	17.073	17.8873
	GAP	17.1739	18.1634	17.387	17.6499
	BNP	17.3594	18.9808	17.6156	17.2802
	GAP	16.9988	18.0229	17.798	17.0623
	BNP	17.0749	18.7203	17.3472	17.7553
	GAP	17.1721	18.0829	18.0617	18.0864
	BNP	17.458	17.8483	17.537	16.8315
	GAP	17.4939	17.4595	17.9536	17.0411

## Sheet: Col1
		TAC
	Scramble	+	—	+	—
	sh-FYN	—	—	+	+
	LacZ	+	—	+	—
	FGF18	—	+	—	+
	Col1	21.1426	23.0669	20.8231	21.7139
	GAP	16.0196	16.894	16.1741	16.6052
	Col1	22.045	21.6315	21.537	21.1731
	GAP	17.2186	16.3332	17.2595	16.7818
	Col1	22.1695	21.6881	20.7279	21.1195
	GAP	17.307	16.1704	16.6138	16.2351
	Col1	21.6149	22.7541	21.0648	21.3903
	GAP	16.7243	16.8635	16.7821	16.7794
	Col1	21.1356	21.8352	20.0538	21.1008
	GAP	16.5719	16.1099	16.0212	16.6522

## Sheet: Col3
		TAC
	Scramble	+	—	+	—
	sh-FYN	—	—	+	+
	LacZ	+	—	+	—
	FGF18	—	+	—	+
	Col3	24.7194	24.7004	23.3559	24.9165
	GAP	20.0025	19.6324	19.3017	20.415
	Col3	24.2691	25.4885	24.7069	24.6429
	GAP	19.4023	20.0025	20.5877	19.7646
	Col3	23.9564	24.9551	24.6644	24.1161
	GAP	19.3029	19.3938	20.4984	19.734
	Col3	24.7522	25.0524	23.4257	23.7856
	GAP	20.358	20.1863	19.4836	19.7064
	Col3	23.8797	25.1821	23.1919	23.9166
	GAP	19.3791	19.8604	19.2589	19.586
