# Supplementary material for: Fibroblast growth factor 18 alleviates stress-induced pathological cardiac hypertrophy in male mice
Source: Nat Commun. 2023 Mar 4;14:1235. doi: 10.1038/s41467-023-36895-1 (PMC9985628; doi:10.1038/s41467-023-36895-1)
Supplement: Supplementary file 3 — Source Data [file 41467_2023_36895_MOESM3_ESM.zip › 22-09253B_Source Data file/S14/S14 e.xlsx]

## Sheet: Sheet1
		TAC
	Scramble	+	—	+	—
	sh-FYN	—	—	+	+
	LacZ	+	—	+	—
	FGF18	—	+	—	+
	fibrosis	124845	34149	225244	101277
		110792	30876	184060	125439
		106751	31569	204578	91683
		127189	51490	156336	157431
		102220	26228	230977	122937
	heart area	2578117	2640603	2756143	2604882
		2811038	2689931	2667128	2861213
		2648351	2647288	2846273	2694785
		2753964	2615548	2591641	2860308
		2838266	2630366	2679211	2711311
																1
																4.53
