# Supplementary material for: Fibroblast growth factor 18 alleviates stress-induced pathological cardiac hypertrophy in male mice
Source: Nat Commun. 2023 Mar 4;14:1235. doi: 10.1038/s41467-023-36895-1 (PMC9985628; doi:10.1038/s41467-023-36895-1)
Supplement: Supplementary file 3 — Source Data [file 41467_2023_36895_MOESM3_ESM.zip › 22-09253B_Source Data file/S14/S14 f.xlsx]

## Sheet: Sheet1
		TAC
	Scramble	+	—	+	—
	sh-FYN	—	—	+	+
	LacZ	+	—	+	—			y = 0.0254x + 0.0263 （0.2-30ug/ml）
	FGF18	—	+	—	+			diluent：30
	absorbancy	0.511	0.243	0.638	0.597
		0.419	0.274	0.72	0.664
		0.489	0.184	0.794	0.583
		0.474	0.322	0.732	0.51
		0.568	0.249	0.8	0.47
	Mass (mg)	93.469	94.644	92.403	105.78
		99.061	93.602	93.047	107.259
		93.486	91.951	105.189	104.844
		104.512	99.573	92.462	98.745
		97.177	95.524	98.835	90.936
