# Supplementary material for: Fibroblast growth factor 18 alleviates stress-induced pathological cardiac hypertrophy in male mice
Source: Nat Commun. 2023 Mar 4;14:1235. doi: 10.1038/s41467-023-36895-1 (PMC9985628; doi:10.1038/s41467-023-36895-1)
Supplement: Supplementary file 3 — Source Data [file 41467_2023_36895_MOESM3_ESM.zip › 22-09253B_Source Data file/S14/S14 g.xlsx]

## Sheet: DCFH-DA
		TAC
	Scramble	+	—	+	—
	sh-FYN	—	—	+	+
	LacZ	+	—	+	—
	FGF18	—	+	—	+
		0.359	0.181	0.597	0.432
		0.404	0.316	0.748	0.533
		0.489	0.344	1.146	0.725
		0.463	0.312	0.881	0.512
		0.42	0.272	0.744	0.472
