# Supplementary material for: Fibroblast growth factor 18 alleviates stress-induced pathological cardiac hypertrophy in male mice
Source: Nat Commun. 2023 Mar 4;14:1235. doi: 10.1038/s41467-023-36895-1 (PMC9985628; doi:10.1038/s41467-023-36895-1)
Supplement: Supplementary file 3 — Source Data [file 41467_2023_36895_MOESM3_ESM.zip › 22-09253B_Source Data file/S14/S14 h.xlsx]

## Sheet: H2O2
		TAC
	Scramble	+	—	+	—
	sh-FYN	—	—	+	+
	LacZ	+	—	+	—
	FGF18	—	+	—	+
		0.446	0.21	0.604	0.399
		0.444	0.186	0.647	0.41
		0.428	0.129	0.634	0.488
		0.399	0.197	0.497	0.428
		0.462	0.12	0.718	0.345
