# Supplementary material for: Fibroblast growth factor 18 alleviates stress-induced pathological cardiac hypertrophy in male mice
Source: Nat Commun. 2023 Mar 4;14:1235. doi: 10.1038/s41467-023-36895-1 (PMC9985628; doi:10.1038/s41467-023-36895-1)
Supplement: Supplementary file 3 — Source Data [file 41467_2023_36895_MOESM3_ESM.zip › 22-09253B_Source Data file/S15/S15a.xlsx]

## Sheet: Sheet1
	IP:FYN
	LacZ	+	+	-	+	-
	FGF18	-	-	+	-	+
	ISO	-	-	-	+	+
	IgG	+	-	-	-	-
	NOX4		373.769	345.289	221.435	427.858
input	NOX4	517.56	505.454	552.28	500.552	558.092
	GAP	547.644	513.488	548.155	564.611	522.757
	NOX4		289.074	278.657	206.09	296.073
input	NOX4	523.23	413.4	444.073	493.298	502.605
	GAP	555.642	608.444	624.834	607.941	591.638
	NOX4		368.829	399.981	251.84	340.724
input	NOX4	535.775	408.189	423.211	532.679	536.825
	GAP	656.433	584.311	549.16	563.674	607.863
	NOX4		304.662	360.986	149.901	308.979
input	NOX4	509.566	441.706	479.951	453.725	539.014
	GAP	545.556	583.585	641.01	600.784	589.006
