# Supplementary material for: Fibroblast growth factor 18 alleviates stress-induced pathological cardiac hypertrophy in male mice
Source: Nat Commun. 2023 Mar 4;14:1235. doi: 10.1038/s41467-023-36895-1 (PMC9985628; doi:10.1038/s41467-023-36895-1)
Supplement: Supplementary file 3 — Source Data [file 41467_2023_36895_MOESM3_ESM.zip › 22-09253B_Source Data file/S15/S15b.xlsx]

## Sheet: Sheet1
	IP:NOX4
	LacZ	+	+	-	+	-
	FGF18	-	-	+	-	+
	ISO	-	-	-	+	+
	IgG	+	-	-	-	-
	FYN		330.962	349.015	162.874	325.748
input	NOX4	498.842	454.206	519.424	463.587	478.046
	GAP	601.721	592.702	605.391	600.858	531.012
	FYN		460.61	393.214	314.571	411.718
input	NOX4	483.836	484.593	432.696	497.381	456.481
	GAP	555.578	546.481	657.621	656.623	594.479
	FYN		506.336	564.468	315.288	422.079
input	NOX4	496.657	525.127	460.285	505.991	441.756
	GAP	553.429	668.688	660.729	611.356	562.711
	FYN		451.101	394.158	262.772	362.444
input	NOX4	480.744	465.31	467.909	428.885	530.054
	GAP	531.141	603.185	571.416	501.124	667.746
