# Supplementary material for: Fibroblast growth factor 18 alleviates stress-induced pathological cardiac hypertrophy in male mice
Source: Nat Commun. 2023 Mar 4;14:1235. doi: 10.1038/s41467-023-36895-1 (PMC9985628; doi:10.1038/s41467-023-36895-1)
Supplement: Supplementary file 3 — Source Data [file 41467_2023_36895_MOESM3_ESM.zip › 22-09253B_Source Data file/S15/S15c.xlsx]

## Sheet: Sheet1
	IP:FYN
	LacZ	+	+	-	+	-
	FGF18	-	-	+	-	+
	TAC	-	-	-	+	+
	IgG	+	-	-	-	-
	NOX4		356.036	318.245	253.881	311.093
input	NOX4	545.706	551.942	541.856	535.997	469.802
	GAP	603.759	613.592	531.653	569.477	646.814
	NOX4		259.355	231.826	171.916	276.107
input	NOX4	418.814	512.034	486.931	496.997	430.094
	GAP	550.208	631.475	639.455	555.785	579.581
	NOX4		441.046	509.4	332.217	354.365
input	NOX4	547.163	551.231	544.657	521.128	483.565
	GAP	601.251	646.559	648.843	586.499	550.035
	NOX4		297.521	277.893	176.298	248.012
input	NOX4	558.235	482.063	448.369	428.94	535.85
	GAP	517.724	587.787	641.168	546.522	536.07
