# Supplementary material for: Fibroblast growth factor 18 alleviates stress-induced pathological cardiac hypertrophy in male mice
Source: Nat Commun. 2023 Mar 4;14:1235. doi: 10.1038/s41467-023-36895-1 (PMC9985628; doi:10.1038/s41467-023-36895-1)
Supplement: Supplementary file 3 — Source Data [file 41467_2023_36895_MOESM3_ESM.zip › 22-09253B_Source Data file/S15/S15d.xlsx]

## Sheet: Sheet1
	IP:NOX4
	LacZ	+	+	-	+	-
	FGF18	-	-	+	-	+
	TAC	-	-	-	+	+
	IgG	+	-	-	-	-
	FYN		201.619	234.891	145.795	178.194
input	NOX4	407.301	460.097	432.246	430.256	383.239
	GAP	541.005	426.223	512.809	482.232	497.435
	FYN		259.021	252.338	176.897	262.744
input	NOX4	464.953	458.078	457.211	391.437	329.302
	GAP	469.173	551.863	478.909	513.548	568.059
	FYN		184.543	144.567	94.5247	133.447
input	NOX4	432.604	320.241	421.809	406.69	420.292
	GAP	535.628	503.387	483.46	460.75	469.07
	FYN		213.955	171.906	105.292	210.584
input	NOX4	302.446	381.678	402.126	385.338	342.742
	GAP	556.202	521.231	407.121	466.476	482.215
