# Supplementary material for: Fibroblast growth factor 18 alleviates stress-induced pathological cardiac hypertrophy in male mice
Source: Nat Commun. 2023 Mar 4;14:1235. doi: 10.1038/s41467-023-36895-1 (PMC9985628; doi:10.1038/s41467-023-36895-1)
Supplement: Supplementary file 3 — Source Data [file 41467_2023_36895_MOESM3_ESM.zip › 22-09253B_Source Data file/S15/S15e.xlsx]

## Sheet: Sheet1
	IP:NOX4
	LacZ	+	+	+	-	-
	FGF18	-	-	-	+	+
	ISO	-	-	+	+	+
	FYN1-80	-	-	-	-	+
	IgG	+	-	-	-	-
	FYN		287.892	176.375	375.88	66.5019
input	NOX4	506.36	552.95	551.465	494.565	491.091
	GAP	672.934	663.059	650.08	626.47	652.552
	FYN		341.349	222.838	346.256	106.277
input	NOX4	518.456	618.431	532.825	482.168	499.095
	GAP	638.595	664.976	606.907	625.372	654.845
	FYN		377.911	212.547	379.548	132.842
input	NOX4	590.359	519.556	561.392	610.315	599.937
	GAP	626.853	662.285	656.117	626.86	630.614
	FYN		314.62	173.791	385.499	82.1556
input	NOX4	597.134	616.253	617.71	554.149	579.768
	GAP	645.669	665.886	670.555	651.438	617.558
