# Supplementary material for: Fibroblast growth factor 18 alleviates stress-induced pathological cardiac hypertrophy in male mice
Source: Nat Commun. 2023 Mar 4;14:1235. doi: 10.1038/s41467-023-36895-1 (PMC9985628; doi:10.1038/s41467-023-36895-1)
Supplement: Supplementary file 3 — Source Data [file 41467_2023_36895_MOESM3_ESM.zip › 22-09253B_Source Data file/S15/S15f.xlsx]

## Sheet: Sheet1
	IP:NOX4
	LacZ	+	+	+	-	-
	FGF18	-	-	-	+	+
	TAC	-	-	+	+	+
	FYN1-80	-	-	-	-	+
	IgG	+	-	-	-	-
	FYN		278.605	176.281	243.436	111.925
input	NOX4	421.961	373.933	445.01	447.323	436.126
	GAP	541.085	488.725	498.968	559.955	533.566
	FYN		269.33	143.363	238.037	97.3788
input	NOX4	421.009	426.691	433.777	428.16	421.49
	GAP	506.177	491.842	566.727	531.565	547.904
	FYN		219.414	107.979	200.532	112.386
input	NOX4	448.067	375.794	371.711	442.889	429.321
	GAP	536.065	470.289	531.107	502.429	486.748
	FYN		235.718	158.615	224.902	92.3281
input	NOX4	436.408	422.972	429.224	414.049	378.477
	GAP	577.86	570.251	481.397	498.401	574.493
