# Supplementary material for: Fibroblast growth factor 18 alleviates stress-induced pathological cardiac hypertrophy in male mice
Source: Nat Commun. 2023 Mar 4;14:1235. doi: 10.1038/s41467-023-36895-1 (PMC9985628; doi:10.1038/s41467-023-36895-1)
Supplement: Supplementary file 3 — Source Data [file 41467_2023_36895_MOESM3_ESM.zip › 22-09253B_Source Data file/S16/S16 a.xlsx]

## Sheet: Size
	Ctrl	+	+	—	—
	FYN1-80	—	—	—	+
	F18	—	—	+	+
	ISO	—	+	+	+
		2172.82	4564.42	2231.76	3142.85
		2253.74	4890.1	2631.36	3749.24
		1788.21	3583.41	2129.86	4543.44
		1876.12	4346.64	1740.26	4195.79
		1878.12	4211.78	1502.49	3982.01
		2045.95	4404.58	3856.13	3875.11
		2110.88	4017.97	2105.89	4624.36
		2209.78	4782.2	1996	4212.77
		2413.58	4079.91	2609.38	4293.69
		1603.39	3671.32	2762.23	3382.61
