# Supplementary material for: Fibroblast growth factor 18 alleviates stress-induced pathological cardiac hypertrophy in male mice
Source: Nat Commun. 2023 Mar 4;14:1235. doi: 10.1038/s41467-023-36895-1 (PMC9985628; doi:10.1038/s41467-023-36895-1)
Supplement: Supplementary file 3 — Source Data [file 41467_2023_36895_MOESM3_ESM.zip › 22-09253B_Source Data file/S16/S16 b.xlsx]

## Sheet: ANP
	Ctrl	+	+	—	—
	FYN1-80	—	—	—	+
	F18	—	—	+	+
	ISO	—	+	+	+
	ANP	18.0929	17.7878	18.1413	16.9597
	GAP	17.4602	18.3699	18.0205	17.2438
	ANP	17.7195	16.8645	17.4876	15.9256
	GAP	17.8358	18.0991	17.6366	17.0747
	ANP	17.5093	16.999	18.0254	16.5046
	GAP	17.4256	18.0422	18.2427	17.3612
	ANP	17.8513	16.3671	17.7606	16.192
	GAP	17.9139	17.3381	18.226	17.2077
	ANP	17.6235	16.9155	17.4296	17.7933
	GAP	17.2928	17.7651	17.4104	18.1676

## Sheet: BNP
	Ctrl	+	+	—	—
	FYN1-80	—	—	—	+
	F18	—	—	+	+
	ISO	—	+	+	+
	BNP	18.0707	16.888	18.2252	16.9026
	GAP	17.4589	17.5742	17.7973	17.4779
	BNP	18.504	17.1697	17.9524	17.1679
	GAP	18.2282	18.0275	18.1329	17.9487
	BNP	17.1352	15.9158	17.726	16.4274
	GAP	17.324	17.0367	18.2889	17.4833
	BNP	17.4845	17.3063	17.4324	16.7108
	GAP	17.5438	18.3194	17.6629	17.5576
	BNP	18.2517	16.3311	17.369	17.2489
	GAP	18.1215	17.4645	17.5421	17.917

## Sheet: Co1
	Ctrl	+	+	—	—
	FYN1-80	—	—	—	+
	F18	—	—	+	+
	ISO	—	+	+	+
	Co1	18.8173	17.6766	18.7167	17.3576
	GAP	16.0547	15.653	16.1683	15.4285
	Co1	18.3974	16.3369	17.3386	17.4373
	GAP	16.1528	15.1344	15.4079	16.0725
	Co1	17.5085	16.832	17.2351	17.3693
	GAP	15.5659	15.9208	15.3365	16.0116
	Co1	17.4349	17.415	17.3799	16.2343
	GAP	15.2496	16.0542	14.8816	15.0468
	Co1	18.2503	17.7805	18.1596	17.3885
	GAP	15.4605	16.0193	15.7594	15.3116

## Sheet: Co3
	Ctrl	+	+	—	—
	FYN1-80	—	—	—	+
	F18	—	—	+	+
	ISO	—	+	+	+
	Co3	18.6532	17.5653	18.7148	17.6239
	GAP	15.2242	15.0931	15.6284	15.2255
	Co3	19.1711	17.3358	17.9903	17.6529
	GAP	15.6455	14.9826	14.9521	14.918
	Co3	19.5515	17.7614	19.7543	18.1943
	GAP	15.6108	15.0129	15.8692	15.116
	Co3	19.8398	18.2172	19.7118	18.2691
	GAP	15.7941	15.1994	16.0513	15.2413
	Co3	18.7377	17.8237	18.6768	17.9203
	GAP	14.955	14.9026	15.0564	15.1333
