# Supplementary material for: Fibroblast growth factor 18 alleviates stress-induced pathological cardiac hypertrophy in male mice
Source: Nat Commun. 2023 Mar 4;14:1235. doi: 10.1038/s41467-023-36895-1 (PMC9985628; doi:10.1038/s41467-023-36895-1)
Supplement: Supplementary file 3 — Source Data [file 41467_2023_36895_MOESM3_ESM.zip › 22-09253B_Source Data file/S16/S16 c.xlsx]

## Sheet: tunel
	Ctrl	+	+	—	—
	FYN1-80	—	—	—	+
	F18	—	—	+	+
	ISO	—	+	+	+
	positive	1	14.8	3.96	10.61
		0.84	9.03	4.14	11.32
		0.46	16.13	3.08	8.67
		0.46	15.58	1.59	11.82
		0.59	13.8	3.85	9.62
	whole	75	70	89	79
		80	64	83	74
		76	77	82	70
		62	86	63	81
		78	79	83	71
