# Supplementary material for: Fibroblast growth factor 18 alleviates stress-induced pathological cardiac hypertrophy in male mice
Source: Nat Commun. 2023 Mar 4;14:1235. doi: 10.1038/s41467-023-36895-1 (PMC9985628; doi:10.1038/s41467-023-36895-1)
Supplement: Supplementary file 3 — Source Data [file 41467_2023_36895_MOESM3_ESM.zip › 22-09253B_Source Data file/S16/S16 d.xlsx]

## Sheet: DHE
	Ctrl	+	+	—	—
	FYN1-80	—	—	—	+
	F18	—	—	+	+
	ISO	—	+	+	+
		0.487	0.999	0.635	0.961
		0.525	1.62	0.892	1.327
		0.27	0.592	0.345	0.676
		0.36	1.185	0.422	0.838
		0.507	1.497	0.516	0.957
