# Supplementary material for: Fibroblast growth factor 18 alleviates stress-induced pathological cardiac hypertrophy in male mice
Source: Nat Commun. 2023 Mar 4;14:1235. doi: 10.1038/s41467-023-36895-1 (PMC9985628; doi:10.1038/s41467-023-36895-1)
Supplement: Supplementary file 3 — Source Data [file 41467_2023_36895_MOESM3_ESM.zip › 22-09253B_Source Data file/S16/S16 e.xlsx]

## Sheet: DCFH-DA
	Ctrl	+	+	—	—
	FYN1-80	—	—	—	+
	F18	—	—	+	+
	ISO	—	+	+	+
		0.412	0.785	0.496	0.629
		0.403	0.711	0.519	0.662
		0.349	0.776	0.373	0.648
		0.347	0.627	0.393	0.62
