# Supplementary material for: Fibroblast growth factor 18 alleviates stress-induced pathological cardiac hypertrophy in male mice
Source: Nat Commun. 2023 Mar 4;14:1235. doi: 10.1038/s41467-023-36895-1 (PMC9985628; doi:10.1038/s41467-023-36895-1)
Supplement: Supplementary file 3 — Source Data [file 41467_2023_36895_MOESM3_ESM.zip › 22-09253B_Source Data file/S18/S18 a.xlsx]

## Sheet: Sheet1
	IP: NOX4
	LacZ	+	+	-	+	-
	FGF18	-	-	+	-	+
	ISO	-	-	-	+	+
	igG	+	-	-	-	-
	P22		177.496	173.003	258.613	203.323
	NOX4	442.937	446.815	426.789	382.049	473.929
	GAP	591.311	490.293	603.938	537.653	603.947
	P22		162.168	159.693	254.205	215.096
	NOX4	478.728	421.147	464.386	391.224	419.466
	GAP	474.19	577.576	607.265	521.103	492.776
	P22		177.779	182.211	221.511	217.939
	NOX4	400.323	388.495	375.05	440.084	471.293
	GAP	543.058	514.271	526.024	577.977	480.279
	P22		161.706	175.487	225.858	196.61
	NOX4	451.596	442.051	447.76	393.215	434.135
	GAP	515.353	545.816	488.334	495.946	471.738
