# Supplementary material for: Fibroblast growth factor 18 alleviates stress-induced pathological cardiac hypertrophy in male mice
Source: Nat Commun. 2023 Mar 4;14:1235. doi: 10.1038/s41467-023-36895-1 (PMC9985628; doi:10.1038/s41467-023-36895-1)
Supplement: Supplementary file 3 — Source Data [file 41467_2023_36895_MOESM3_ESM.zip › 22-09253B_Source Data file/S18/S18 b.xlsx]

## Sheet: size
	Ctrl	+	+	+	-	-	-
	GKT137831	-	-	+	-	-	+
	sh-FYN	-	-	-	-	+	+
	FGF18	+	-	-	+	+	+
	ISO	-	+	+	+	+	+
		2110.11	3662.66	2316.31	1655.65	4102.1	2545.54
		2312.31	4567.56	2435.43	1988.99	4436.43	2315.31
		1877.88	4869.86	2136.13	1769.77	4990.99	2292.29
		1343.34	5238.23	2248.25	2089.09	3688.68	1988.99
		2111.11	3970.97	2878.88	2247.24	3311.31	1991.99
		1989.99	3332.33	2111.11	2845.84	4325.32	3424.42
		2100.1	4771.77	1805.8	2556.55	4540.54	2377.37
		2220.22	4891.89	3036.03	2215.21	4480.48	2536.53
		1880.88	4360.36	2434.43	2015.01	4287.28	2291.29
		2013.01	4859.85	2233.23	2211.21	4532.53	2878.88
