# Supplementary material for: Fibroblast growth factor 18 alleviates stress-induced pathological cardiac hypertrophy in male mice
Source: Nat Commun. 2023 Mar 4;14:1235. doi: 10.1038/s41467-023-36895-1 (PMC9985628; doi:10.1038/s41467-023-36895-1)
Supplement: Supplementary file 3 — Source Data [file 41467_2023_36895_MOESM3_ESM.zip › 22-09253B_Source Data file/S18/S18 c.xlsx]

## Sheet: ANP
	Ctrl	+	+	+	-	-	-
	GKT137831	-	-	+	-	-	+
	sh-FYN	-	-	-	-	+	+
	FGF18	+	-	-	+	+	+
	ISO	-	+	+	+	+	+
	ANP	16.4742	15.2618	16.9222	15.7362	15.81	16.0636
	GAP	16.3057	16.2988	17.2361	16.1785	16.6183	16.362
	ANP	17.3936	15.9108	17.0271	16.7773	15.6695	17.3702
	GAP	16.8667	16.5352	16.9192	16.0023	16.3054	17.2461
	ANP	16.3085	14.852	15.2598	16.4023	14.4168	15.9241
	GAP	16.5884	16.1864	15.9116	16.8687	15.9446	16.3892
	ANP	16.8652	14.961	16.7589	17.241	15.3285	16.2374
	GAP	16.9151	16.2995	16.875	17.1595	16.2439	16.6735
	ANP	15.9161	15.8385	15.917	15.4809	15.866	16.2807
	GAP	16.0606	17.0298	16.4389	15.9714	17.1585	16.924

## Sheet: BNP
	Ctrl	+	+	+	-	-	-
	GKT137831	-	-	+	-	-	+
	sh-FYN	-	-	-	-	+	+
	FGF18	+	-	-	+	+	+
	ISO	-	+	+	+	+	+
	BNP	14.791	13.8419	14.854	14.4062	13.8752	15.3566
	GAP	15.154	15.3093	15.5676	15.4246	15.0481	15.8186
	BNP	15.704	13.5153	15.0714	15.1677	14.3739	15.6585
	GAP	15.9588	14.9899	15.4716	15.2786	15.7498	15.932
	BNP	16.2869	14.5384	16.2643	16.5263	15.2526	15.1091
	GAP	15.7022	14.8857	15.7906	15.6215	15.8184	14.9476
	BNP	15.9385	14.4414	16.3565	15.4801	14.1844	15.3298
	GAP	15.6969	15.3054	16.056	15.55	15.2046	15.2349
	BNP	16.171	15.1663	15.8931	15.1258	15.1519	14.6234
	GAP	15.9556	16.0692	16.0225	14.9389	16.1281	14.928

## Sheet: Co1
	Ctrl	+	+	+	-	-	-
	GKT137831	-	-	+	-	-	+
	sh-FYN	-	-	-	-	+	+
	FGF18	+	-	-	+	+	+
	ISO	-	+	+	+	+	+
	Co1	20.1825	18.5961	20.422	19.5209	18.6176	20.1069
	GAP	17.7695	17.1547	18.12	17.4809	17.41	18.222
	Co1	20.2148	19.6093	18.8905	20.3708	18.5554	19.1756
	GAP	18.0354	18.2471	17.0885	18.289	17.1668	17.1179
	Co1	19.8595	19.2326	20.5533	19.5932	18.792	19.5101
	GAP	17.4074	18.0538	17.8531	17.024	17.4476	17.0738
	Co1	20.3966	18.0183	19.4455	18.9179	18.8568	18.9416
	GAP	18.3041	17.1065	17.3886	17.195	17.5888	17.2777
	Co1	20.1767	19.8796	21.2093	21.2679	19.6976	19.5591
	GAP	17.3727	18.3253	18.1977	18.3405	17.756	17.304

## Sheet: Co3
	Ctrl	+	+	+	-	-	-
	GKT137831	-	-	+	-	-	+
	sh-FYN	-	-	-	-	+	+
	FGF18	+	-	-	+	+	+
	ISO	-	+	+	+	+	+
	Co3	18.458	17.1314	18.2285	17.6107	17.5107	18.4368
	GAP	16.7528	16.4014	16.6032	16.0561	16.8875	17.0267
	Co3	17.5051	16.7222	17.9965	18.459	17.5334	17.071
	GAP	15.9767	16.2608	16.9484	17.0228	17.0344	15.9734
	Co3	17.3965	16.4356	18.213	17.6498	16.6798	17.477
	GAP	16.2991	16.4572	16.8946	16.9496	16.8424	16.5508
	Co3	17.9241	17.6371	18.5363	17.9846	17.3004	18.5016
	GAP	16.1598	17.0311	17.2687	16.7898	16.4629	17.2019
	Co3	18.8663	17.8836	18.4236	17.9542	16.9321	17.5739
	GAP	17.0543	17.1149	17.1615	16.3325	16.2733	16.0006
