# Supplementary material for: Fibroblast growth factor 18 alleviates stress-induced pathological cardiac hypertrophy in male mice
Source: Nat Commun. 2023 Mar 4;14:1235. doi: 10.1038/s41467-023-36895-1 (PMC9985628; doi:10.1038/s41467-023-36895-1)
Supplement: Supplementary file 3 — Source Data [file 41467_2023_36895_MOESM3_ESM.zip › 22-09253B_Source Data file/S18/S18 d.xlsx]

## Sheet: tunle 
	Ctrl	+	+	+	-	-	-
	GKT137831	-	-	+	-	-	+
	sh-FYN	-	-	-	-	+	+
	FGF18	+	-	-	+	+	+
	ISO	-	+	+	+	+	+
	positive	0.94	21.78	2.98	3.1	17.43	2.45
		0.54	16.54	1.89	3.81	17.11	2.95
		1.14	22.18	1.21	3.01	12.16	1.48
		1.08	18.83	2.14	2.86	12.01	2.13
		1.08	19.17	2.58	1.3	15.61	1.38
	whole	112	117	100	99	96	98
		80	83	116	82	105	80
		89	103	91	91	85	89
		90	116	118	99	84	80
		95	90	91	87	97	118
