# Supplementary material for: Fibroblast growth factor 18 alleviates stress-induced pathological cardiac hypertrophy in male mice
Source: Nat Commun. 2023 Mar 4;14:1235. doi: 10.1038/s41467-023-36895-1 (PMC9985628; doi:10.1038/s41467-023-36895-1)
Supplement: Supplementary file 3 — Source Data [file 41467_2023_36895_MOESM3_ESM.zip › 22-09253B_Source Data file/S18/S18 e.xlsx]

## Sheet: DHE 
	Ctrl	+	+	+	-	-	-
	GKT137831	-	-	+	-	-	+
	sh-FYN	-	-	-	-	+	+
	FGF18	+	-	-	+	+	+
	ISO	-	+	+	+	+	+
		0.445	1.413	0.505	0.604	1.298	0.679
		0.428	1.132	0.376	0.389	1.131	0.588
		0.244	0.811	0.349	0.316	0.613	0.346
		0.317	1.099	0.36	0.288	0.933	0.396
		0.271	0.846	0.225	0.278	0.649	0.345
