# Supplementary material for: Fibroblast growth factor 18 alleviates stress-induced pathological cardiac hypertrophy in male mice
Source: Nat Commun. 2023 Mar 4;14:1235. doi: 10.1038/s41467-023-36895-1 (PMC9985628; doi:10.1038/s41467-023-36895-1)
Supplement: Supplementary file 3 — Source Data [file 41467_2023_36895_MOESM3_ESM.zip › 22-09253B_Source Data file/S18/S18 g.xlsx]

## Sheet: Sheet1
	Ctrl	+	+	+	-	-	-
	GKT137831	-	-	+	-	-	+
	sh-FYN	-	-	-	-	+	+
	FGF18	+	-	-	+	+	+
	ISO	-	+	+	+	+	+
		0.508	0.905	0.447	0.437	0.783	0.498
		0.485	1.061	0.581	0.63	0.877	0.489
		0.537	1.041	0.478	0.682	0.929	0.644
		0.437	0.822	0.393	0.52	0.739	0.441
		0.409	0.813	0.417	0.445	0.592	0.364
