# Supplementary material for: Fibroblast growth factor 18 alleviates stress-induced pathological cardiac hypertrophy in male mice
Source: Nat Commun. 2023 Mar 4;14:1235. doi: 10.1038/s41467-023-36895-1 (PMC9985628; doi:10.1038/s41467-023-36895-1)
Supplement: Supplementary file 3 — Source Data [file 41467_2023_36895_MOESM3_ESM.zip › 22-09253B_Source Data file/S18/S18 h.xlsx]

## Sheet: Sheet1
	Ctrl	+	+	+	-	-	-
	GKT137831	-	-	+	-	-	+
	sh-FYN	-	-	-	-	+	+
	FGF18	+	-	-	+	+	+
	ISO	-	+	+	+	+	+
	3nt	838.287	1633.62	1036.53	1084.33	1299.85	947.635
	GAP	492.852	499.944	461.661	488.652	490.662	443.956
	3nt	886.063	1404.96	1056.6	1143.47	1375.71	1148.79
	GAP	434.203	483.832	432.267	459.608	496.178	508.229
	3nt	1217.35	2126.32	1627.01	1086.3	2095.88	1401.72
	GAP	438.815	451.567	476.857	448.083	479.986	474.366
	3nt	1064.84	1935.57	1293.22	1209.07	1541.43	943.818
	GAP	420.277	445.461	454.536	430.02	497.563	491.141
	3nt	1117.71	1667.16	1297.05	1244.5	1745.43	1563.17
	GAP	461.89	482.642	486.642	470.839	463.373	450.991
