# Supplementary material for: Fibroblast growth factor 18 alleviates stress-induced pathological cardiac hypertrophy in male mice
Source: Nat Commun. 2023 Mar 4;14:1235. doi: 10.1038/s41467-023-36895-1 (PMC9985628; doi:10.1038/s41467-023-36895-1)
Supplement: Supplementary file 3 — Source Data [file 41467_2023_36895_MOESM3_ESM.zip › 22-09253B_Source Data file/S19/S19 a.xlsx]

## Sheet: Sheet1
	IP: NOX4
	LacZ	+	+	-	-	-
	FGF18	-	-	-	+	+
	NOX4	-	-	+	-	+
	ISO	+	+	+	+	+
	igG	+	-	-	-	-
	P22		261.259	384.946	170.214	350.903
	NOX4	440.704	454.918	692.32	509.314	673.856
	GAP	503.265	446.577	491.739	427.375	466.944
	P22		237.884	329.045	205.057	386.27
	NOX4	508.331	426.181	641.719	490.902	721.643
	GAP	444.605	506.921	424.733	422.311	425.905
	P22		274.692	335.905	203.746	418.505
	NOX4	488.893	467.221	726.745	494.27	682.001
	GAP	507.992	478.463	435.684	438.591	421.997
	P22		211.837	314.249	188.974	299.386
	NOX4	457.936	425.621	542.241	476.189	662.414
	GAP	424.451	456.611	440.709	440.857	453.149
