# Supplementary material for: Fibroblast growth factor 18 alleviates stress-induced pathological cardiac hypertrophy in male mice
Source: Nat Commun. 2023 Mar 4;14:1235. doi: 10.1038/s41467-023-36895-1 (PMC9985628; doi:10.1038/s41467-023-36895-1)
Supplement: Supplementary file 3 — Source Data [file 41467_2023_36895_MOESM3_ESM.zip › 22-09253B_Source Data file/S19/S19 b.xlsx]

## Sheet: Size
	LacZ	+	-	-	-
	FGF18	-	-	+	+
	NOX4	-	+	-	+
	ISO	+	+	+	+
		3567.56	5905.9	2297.29	3029.03
		4560.56	4941.94	2847.84	3519.52
		4440.44	5657.65	2927.92	4534.53
		2907.9	4613.61	2479.48	4058.05
		3715.71	5892.89	2143.14	3438.43
		4327.32	5795.79	2108.11	4326.32
