# Supplementary material for: Fibroblast growth factor 18 alleviates stress-induced pathological cardiac hypertrophy in male mice
Source: Nat Commun. 2023 Mar 4;14:1235. doi: 10.1038/s41467-023-36895-1 (PMC9985628; doi:10.1038/s41467-023-36895-1)
Supplement: Supplementary file 3 — Source Data [file 41467_2023_36895_MOESM3_ESM.zip › 22-09253B_Source Data file/S19/S19 c.xlsx]

## Sheet: tunel
	LacZ	+	-	-	-
	FGF18	-	-	+	+
	NOX4	-	+	-	+
	ISO	+	+	+	+
	positive	9.391	26.77	2.907	17.028
		10.481	18.865	8.221	23.741
		15.974	17.236	7.223	18.297
		11.305	27.306	4.742	22.511
		7.752	22.334	7.2	13.279
	whole	84	113	86	88
		81	110	101	113
		104	82	107	95
		104	107	99	102
		83	98	94	88
