# Supplementary material for: Fibroblast growth factor 18 alleviates stress-induced pathological cardiac hypertrophy in male mice
Source: Nat Commun. 2023 Mar 4;14:1235. doi: 10.1038/s41467-023-36895-1 (PMC9985628; doi:10.1038/s41467-023-36895-1)
Supplement: Supplementary file 3 — Source Data [file 41467_2023_36895_MOESM3_ESM.zip › 22-09253B_Source Data file/S19/S19 d.xlsx]

## Sheet: ANP
	LacZ	+	-	-	-
	FGF18	-	-	+	+
	NOX4	-	+	-	+
	ISO	+	+	+	+
	ANP	18.3005	16.9528	18.2774	18.0221
	GAP	17.9203	17.5391	17.6439	18.2075
	ANP	18.428	16.9282	18.2673	16.7722
	GAP	18.3347	17.7169	17.4274	17.0305
	ANP	17.4254	17.5802	17.5677	17.3069
	GAP	17.3409	18.0758	17.2773	17.8968
	ANP	17.3233	17.587	18.1477	16.7398
	GAP	17.2358	18.2053	17.3519	17.1066
	ANP	16.9802	16.4063	17.24	16.8638
	GAP	17.2284	17.2623	17.0596	17.628

## Sheet: BNP
	LacZ	+	-	-	-
	FGF18	-	-	+	+
	NOX4	-	+	-	+
	ISO	+	+	+	+
	BNP	16.8528	16.9076	16.8394	16.2063
	GAP	16.6584	17.2211	16.0123	16.6891
	BNP	16.3606	15.4667	16.7493	15.8904
	GAP	16.2293	16.0252	16.0701	16.1198
	BNP	17.191	16.3467	16.5766	16.2376
	GAP	17.0582	16.9947	16.2528	16.526
	BNP	16.2011	15.412	17.451	16.7294
	GAP	16.3019	16.1927	17.0758	17.1218
	BNP	17.0096	15.4229	17.7334	16.7944
	GAP	17.008	16.202	17.1475	17.0364

## Sheet: Co1
	LacZ	+	-	-	-
	FGF18	-	-	+	+
	NOX4	-	+	-	+
	ISO	+	+	+	+
	Co1	21.3245	20.6445	21.2988	20.0304
	GAP	18.2023	18.0343	17.6517	17.6272
	Co1	21.1753	20.1867	20.6703	20.9442
	GAP	18.0126	17.819	17.1712	18.3751
	Co1	21.6489	19.7079	22.3987	19.9856
	GAP	18.1205	17.0163	17.6695	17.066
	Co1	21.2593	19.7484	21.9134	19.8481
	GAP	18.1895	17.3993	18.1017	17.1634
	Co1	21.2677	20.4111	21.4029	21.1672
	GAP	17.9105	17.6513	17.4614	18.2985

## Sheet: Co3
	LacZ	+	-	-	-
	FGF18	-	-	+	+
	NOX4	-	+	-	+
	ISO	+	+	+	+
	Co3	20.8345	20.6958	21.8065	20.5765
	GAP	16.2288	16.9603	16.7972	16.3821
	Co3	20.8297	20.799	22.0137	20.9246
	GAP	16.1432	16.8445	16.7342	16.4951
	Co3	22.1253	20.4403	22.2697	21.233
	GAP	17.2402	16.0478	16.2579	16.6511
	Co3	20.6784	21.0012	21.0706	20.1519
	GAP	16.1769	17.2326	15.9783	16.1724
	Co3	20.6956	19.7358	21.6777	20.9534
	GAP	16.1178	15.9841	16.4761	16.7101
