# Supplementary material for: Fibroblast growth factor 18 alleviates stress-induced pathological cardiac hypertrophy in male mice
Source: Nat Commun. 2023 Mar 4;14:1235. doi: 10.1038/s41467-023-36895-1 (PMC9985628; doi:10.1038/s41467-023-36895-1)
Supplement: Supplementary file 3 — Source Data [file 41467_2023_36895_MOESM3_ESM.zip › 22-09253B_Source Data file/S19/S19 e.xlsx]

## Sheet: DCFH-DA
	LacZ	+	-	-	-
	FGF18	-	-	+	+
	NOX4	-	+	-	+
	ISO	+	+	+	+
		0.417	0.576	0.209	0.536
		0.496	0.641	0.427	0.567
		0.461	0.736	0.356	0.465
		0.537	0.739	0.37	0.629
		0.468	0.695	0.336	0.584
