# Supplementary material for: Fibroblast growth factor 18 alleviates stress-induced pathological cardiac hypertrophy in male mice
Source: Nat Commun. 2023 Mar 4;14:1235. doi: 10.1038/s41467-023-36895-1 (PMC9985628; doi:10.1038/s41467-023-36895-1)
Supplement: Supplementary file 3 — Source Data [file 41467_2023_36895_MOESM3_ESM.zip › 22-09253B_Source Data file/S19/S19 f.xlsx]

## Sheet: H2O2
	LacZ	+	-	-	-
	FGF18	-	-	+	+
	NOX4	-	+	-	+
	ISO	+	+	+	+
		0.401	0.64	0.288	0.435
		0.459	0.663	0.317	0.625
		0.489	0.833	0.317	0.544
		0.54	0.887	0.338	0.684
		0.521	0.699	0.462	0.618
