# Supplementary material for: Fibroblast growth factor 18 alleviates stress-induced pathological cardiac hypertrophy in male mice
Source: Nat Commun. 2023 Mar 4;14:1235. doi: 10.1038/s41467-023-36895-1 (PMC9985628; doi:10.1038/s41467-023-36895-1)
Supplement: Supplementary file 3 — Source Data [file 41467_2023_36895_MOESM3_ESM.zip › 22-09253B_Source Data file/S2/S2 a.xlsx]

## Sheet: Sheet1
	Lacz	+	-	+	-
	F18	-	+	-	+
	ISO	-	-	+	+
		1891.89	2024.02	4300.3	2383.38
		2191.19	2857.85	4761.76	3107.1
		1869.87	1469.47	4637.63	2966.96
		1901.9	1893.89	3531.53	2961.96
		2152.15	1630.63	4407.4	2432.43
		2042.04	2056.05	4514.51	2119.12
		1315.31	1936.93	4098.09	2226.22
		1613.61	2305.3	4430.43	3027.02
		1902.9	2286.28	3548.54	3013.01
		2756.75	1850.85	4787.78	3723.72
