# Supplementary material for: Fibroblast growth factor 18 alleviates stress-induced pathological cardiac hypertrophy in male mice
Source: Nat Commun. 2023 Mar 4;14:1235. doi: 10.1038/s41467-023-36895-1 (PMC9985628; doi:10.1038/s41467-023-36895-1)
Supplement: Supplementary file 3 — Source Data [file 41467_2023_36895_MOESM3_ESM.zip › 22-09253B_Source Data file/S2/S2 b.xlsx]

## Sheet: ANP
	LacZ	+	-	+	-
	FGF18	-	+	-	+
	ISO	-	-	+	+
	ANP	20.6232	21.0584	18.5327	20.1724
	GAP	20.422	20.4707	19.377	20.251
	ANP	19.8838	20.1708	19.4437	19.8702
	GAP	19.2789	19.8289	19.5375	19.6439
	ANP	20.7201	20.7595	19.5407	19.4901
	GAP	20.1884	20.3654	19.9629	19.2571
	ANP	21.2504	20.8787	20.278	20.4557
	GAP	20.169	19.6453	20.2146	19.5571
	ANP	20.4508	20.0933	19.4318	19.6972
	GAP	19.9614	19.342	19.8431	19.7927

## Sheet: BNP
	LacZ	+	-	+	-
	FGF18	-	+	-	+
	ISO	-	-	+	+
	BNP	16.7554	16.418	15.0782	15.7553
	GAP	16.7307	16.5924	16.1778	16.3441
	BNP	16.1685	16.8954	15.6833	16.7067
	GAP	16.2148	16.7004	16.7447	17.1271
	BNP	16.3236	16.4309	15.1746	16.2785
	GAP	16.5397	16.7832	16.1739	16.9852
	BNP	16.5121	17.2911	15.7049	17.0597
	GAP	16.2506	17.2136	16.1702	17.229
	BNP	16.6552	16.5222	15.9355	16.1126
	GAP	16.5861	16.5722	16.8113	16.1811

## Sheet: Co1
	LacZ	+	-	+	-
	FGF18	-	+	-	+
	ISO	-	-	+	+
	Co1	19.9634	20.0518	18.5677	18.9488
	GAP	15.0557	14.8915	14.5622	14.4018
	Co1	18.3215	18.8739	17.7278	18.8033
	GAP	14.1188	14.7068	14.1813	14.9567
	Co1	18.7163	18.8479	17.8398	19.3933
	GAP	14.3602	14.5242	14.2877	15.0729
	Co1	18.3911	18.149	18.0662	18.5985
	GAP	14.2361	14.2647	14.8597	14.8516
	Co1	18.7619	19.1324	17.8687	19.0172
	GAP	14.0042	14.4987	13.9026	14.4536

## Sheet: Co3
	LacZ	+	-	+	-
	FGF18	-	+	-	+
	ISO	-	-	+	+
	Co3	19.1435	18.6062	17.6174	19.3601
	GAP	17.0758	16.4184	16.4081	17.1729
	Co3	19.6773	19.3398	18.0099	18.3291
	GAP	17.362	16.5852	16.4047	16.2736
	Co3	19.0171	19.321	19.0848	19.0994
	GAP	16.6732	17.3064	17.2947	16.8215
	Co3	19.9918	19.6336	18.5843	18.8047
	GAP	17.3078	17.0192	16.5989	16.151
	Co3	18.6875	19.8284	17.8073	18.3583
	GAP	16.3144	16.8954	16.2007	16.2278
