# Supplementary material for: Fibroblast growth factor 18 alleviates stress-induced pathological cardiac hypertrophy in male mice
Source: Nat Commun. 2023 Mar 4;14:1235. doi: 10.1038/s41467-023-36895-1 (PMC9985628; doi:10.1038/s41467-023-36895-1)
Supplement: Supplementary file 3 — Source Data [file 41467_2023_36895_MOESM3_ESM.zip › 22-09253B_Source Data file/S2/S2 c.xlsx]

## Sheet: Sheet1
	Lacz	+	-	+	-
	F18	-	+	-	+
	ISO	-	-	+	+
	positive	0.4	0.3	9.9	2.1
		0.4	0.8	11.7	3.9
		0.6	0.4	6.2	5.1
		0.4	0.5	9	3.3
		0.6	0.5	4.2	2.5
	whole	49	40	70	52
		51	69	70	70
		63	68	61	70
		55	44	67	43
		57	42	40	50
