# Supplementary material for: Fibroblast growth factor 18 alleviates stress-induced pathological cardiac hypertrophy in male mice
Source: Nat Commun. 2023 Mar 4;14:1235. doi: 10.1038/s41467-023-36895-1 (PMC9985628; doi:10.1038/s41467-023-36895-1)
Supplement: Supplementary file 3 — Source Data [file 41467_2023_36895_MOESM3_ESM.zip › 22-09253B_Source Data file/S2/S2 d.xlsx]

## Sheet: Sheet1
	Lacz	+	-	+	-
	F18	-	+	-	+
	ISO	-	-	+	+
		0.355	0.378	0.874	0.64
		0.556	0.588	1.576	0.969
		0.453	0.417	1.17	0.872
		0.565	0.57	1.479	0.577
		0.406	0.349	1.02	0.451
