# Supplementary material for: Fibroblast growth factor 18 alleviates stress-induced pathological cardiac hypertrophy in male mice
Source: Nat Commun. 2023 Mar 4;14:1235. doi: 10.1038/s41467-023-36895-1 (PMC9985628; doi:10.1038/s41467-023-36895-1)
Supplement: Supplementary file 3 — Source Data [file 41467_2023_36895_MOESM3_ESM.zip › 22-09253B_Source Data file/S2/S2 e.xlsx]

## Sheet: Sheet1
Lacz	+	-	+	-
F18	-	+	-	+
ISO	-	-	+	+
3-nt	636.013	759.42	1214.82	853.309
GAP	353.223	421.801	432.09	367.209
3-nt	1283.33	1408.61	2312.03	1516.87
GAP	656.155	601.834	684.905	578.234
3-nt	541.639	614.642	1001.38	539.579
GAP	412.105	436.194	416.15	411.448
3-nt	1147.13	1266.03	2004.45	1404.26
GAP	647.197	568.099	629.707	581.901
3-nt	826.82	998.874	1378.33	751.439
GAP	613.336	601.602	583.756	637.767
