# Supplementary material for: Fibroblast growth factor 18 alleviates stress-induced pathological cardiac hypertrophy in male mice
Source: Nat Commun. 2023 Mar 4;14:1235. doi: 10.1038/s41467-023-36895-1 (PMC9985628; doi:10.1038/s41467-023-36895-1)
Supplement: Supplementary file 3 — Source Data [file 41467_2023_36895_MOESM3_ESM.zip › 22-09253B_Source Data file/S2/S2 f.xlsx]

## Sheet: Sheet1
	Lacz	+	-	+	-
	F18	-	+	-	+
	ISO	-	-	+	+
		0.496	0.481	1.044	0.597
		0.392	0.427	0.709	0.546
		0.474	0.485	0.841	0.633
		0.442	0.365	0.842	0.465
