# Supplementary material for: Fibroblast growth factor 18 alleviates stress-induced pathological cardiac hypertrophy in male mice
Source: Nat Commun. 2023 Mar 4;14:1235. doi: 10.1038/s41467-023-36895-1 (PMC9985628; doi:10.1038/s41467-023-36895-1)
Supplement: Supplementary file 3 — Source Data [file 41467_2023_36895_MOESM3_ESM.zip › 22-09253B_Source Data file/S2/S2 g.xlsx]

## Sheet: Sheet1
	Lacz	+	-	+	-
	F18	-	+	-	+
	ISO	-	-	+	+
		0.25	0.288	0.47	0.407
		0.446	0.511	0.782	0.486
		0.409	0.456	0.632	0.548
		0.337	0.362	0.734	0.412
		0.315	0.233	0.612	0.378
