# Supplementary material for: Fibroblast growth factor 18 alleviates stress-induced pathological cardiac hypertrophy in male mice
Source: Nat Commun. 2023 Mar 4;14:1235. doi: 10.1038/s41467-023-36895-1 (PMC9985628; doi:10.1038/s41467-023-36895-1)
Supplement: Supplementary file 3 — Source Data [file 41467_2023_36895_MOESM3_ESM.zip › 22-09253B_Source Data file/S2/S2 h.xlsx]

## Sheet: bax
		Lacz	+	-	+	-
		F18	-	+	-	+
		ISO	-	-	+	+
		Bax	233.274	202.661	345.343	263.81
		Bcl	469.098	483.733	475.139	475.251
		GAP	647.14	578.347	666.16	622.537
		Bax	249.602	281.523	378.79	381.046
		Bcl	487.464	438.129	546.631	492.756
		GAP	622.408	504.783	617.49	610.234
		Bax	242.859	203.719	409.292	354.167
		Bcl	645.797	622.183	562.114	565.032
		GAP	632.318	579.669	626.167	535.204
		Bax	287.762	280.055	537.279	385.141
		Bcl	608.86	620.825	557.062	582.565
		GAP	624.63	585.01	590.499	643.87
		Bax	199.929	210.839	334.933	247.183
		Bcl	616.798	531.641	600.32	522.481
		GAP	589.313	609.484	615.668	587.216

## Sheet: p-38
			Lacz	+	-	+	-
			F18	-	+	-	+
			ISO	-	-	+	+
			p-38	135.887	140.974	235.366	167.398
			p38	592.304	670.197	655.935	683.801
			p-38	111.804	128.877	230.073	127.42
			p38	428.874	422.217	437.466	448.512
			p-38	172.126	169.857	319.01	232.227
			p38	610.048	592.551	682.584	579.808
			p-38	78.1684	48.8135	150.28	91.7506
			p38	391.52	307.085	384.819	363.042
			p-38	168.636	151.285	307.471	200.642
			p38	642.872	659.978	570.33	628.864

## Sheet: perk
	Lacz	+	-	+	-
	F18	-	+	-	+
	ISO	-	-	+	+
	p-erk	221.256	207.289	527.221	301.269
	erk	561.08	677.265	593.307	558.792
	p-erk	170.071	139.183	386.127	202.029
	erk	390.902	430.493	337.328	334.194
	p-erk	279.244	252.363	541.74	417.521
	erk	668.07	640.915	633.156	643.809
	p-erk	341.282	408.84	724.123	415.694
	erk	653.659	619.54	644.921	696.436
	p-erk	276.445	288.141	554.353	345.881
	erk	415.557	513.12	424.093	525.961

## Sheet: p-jnk
		Lacz	+	-	+	-
		F18	-	+	-	+
		ISO	-	-	+	+
		p-JNK	154.049	211.192	372.874	196.494
		JNK	628.336	609.763	633.817	510.887
		p-JNK	205.896	294.265	441.708	276.274
		JNK	666.527	540.365	588.357	678.352
		p-JNK	218.602	196.544	450.524	306.716
		JNK	602.934	519.037	557.769	555.828
		p-JNK	173.128	107.98	352.979	216.656
		JNK	613.866	679.738	628.461	659.053
		p-JNK	199.298	191.359	396.328	211.375
		JNK	520.099	569.844	505.019	606.976
