# Supplementary material for: Fibroblast growth factor 18 alleviates stress-induced pathological cardiac hypertrophy in male mice
Source: Nat Commun. 2023 Mar 4;14:1235. doi: 10.1038/s41467-023-36895-1 (PMC9985628; doi:10.1038/s41467-023-36895-1)
Supplement: Supplementary file 3 — Source Data [file 41467_2023_36895_MOESM3_ESM.zip › 22-09253B_Source Data file/S3/S3 a.xlsx]

## Sheet: p-p38
		FGF18
	con	1/6	1/4	1/2	1	3	6	12	24h
p-p38	237.166	384.535	512.397	346.58	247.896	185.981	350.612	232.714	338.751
p38	564.853	637.019	516.52	525.986	524.166	575.407	568.714	558.212	519.539
GAP	404.153	452.108	477.775	441.137	508.408	475.546	488.829	443.34	466.689
p-p38	326.802	586.745	636.103	511.563	385.388	293.209	422.979	263.136	453.052
p38	545.078	589.811	510.156	597.287	610.491	630.168	608.607	547.665	535.028
GAP	625.137	527.306	617.197	600.764	605.092	636.908	604.853	551.944	540.989
p-p38	323.096	582.677	590.11	420.122	358.719	162.878	409.134	255.305	391.036
p38	574.092	643.206	642.287	603.621	548.372	611.597	577.148	641.058	605.215
GAP	416.815	477.036	440.809	431.581	414.266	464.478	518.705	406.947	496.368

## Sheet: p-erk
			FGF18
		con	1/6	1/4	1/2	1	3	6	12	24h
	p-erk	228.802	573.969	709.909	376.467	251.054	359.074	735.77	591.362	202.766
	erk	416.046	419.112	401.817	467.352	507.961	473.079	523.782	518.349	500.356
	p-erk	314.156	871.356	886.124	447.147	358.22	480.141	814.48	871.67	357.592
	erk	517.026	519.268	536.848	417.146	529.596	526.196	445.307	425.006	451.646
	p-erk	291.161	712.928	845.728	442.085	290.064	519.261	869.027	683.805	309.576
	erk	537.898	494.558	519.02	408.417	458.072	431.64	434.835	546.201	479.609

## Sheet: p-jNk
			FGF18
		con	1/6	1/4	1/2	1	3	6	12	24h
	p-jnk	239.513	298.263	291.795	343.063	195.009	197.405	193.572	195.728	200.998
	jnk	581.261	584.785	595.728	624.327	577.781	503.064	583.574	622.053	593.876
	p-jnk	310.419	367.001	423.51	421.336	312.354	344.956	358.307	327.258	202.751
	jnk	612.375	619.254	512.142	538.02	577.434	538.899	540.772	594.651	602.378
	p-jnk	339.357	436.854	440.927	516.961	334.344	360.141	314.657	285.466	250.843
	jnk	692.833	636.742	617.877	716.421	629.736	609.028	686.793	701.027	687.523
