# Supplementary material for: Fibroblast growth factor 18 alleviates stress-induced pathological cardiac hypertrophy in male mice
Source: Nat Commun. 2023 Mar 4;14:1235. doi: 10.1038/s41467-023-36895-1 (PMC9985628; doi:10.1038/s41467-023-36895-1)
Supplement: Supplementary file 3 — Source Data [file 41467_2023_36895_MOESM3_ESM.zip › 22-09253B_Source Data file/S4/S4 a.xlsx]

## Sheet: heart size
	LacZ	+	+	+	-	-
	FGF18	-	-	-	+	+
	Scramble	+	-	+	+	-
	si-FGFR3	-	+	-	-	+
	ISO	-	-	+	+	+
		2084.23	1814.43	4908.68	2746.21	3182.52
		1847.53	2068.19	3473.39	1873.6	4043.09
		1804.4	2213.62	3635.87	2851.53	3291.85
		2833.47	2130.37	4604.77	1652.94	3105.29
		1927.77	2833.47	4265.76	2100.28	4030.05
		2521.54	1625.86	4068.17	2840.5	3744.2
		1889.65	1502.49	4116.31	3206.59	3652.93
		2321.94	1877.62	3235.68	2893.65	3558.64
		2118.34	2864.57	4514.5	2452.33	3974.89
		1622.85	2063.17	4007.99	2192.56	4370.07
