# Supplementary material for: Fibroblast growth factor 18 alleviates stress-induced pathological cardiac hypertrophy in male mice
Source: Nat Commun. 2023 Mar 4;14:1235. doi: 10.1038/s41467-023-36895-1 (PMC9985628; doi:10.1038/s41467-023-36895-1)
Supplement: Supplementary file 3 — Source Data [file 41467_2023_36895_MOESM3_ESM.zip › 22-09253B_Source Data file/S4/S4 b.xlsx]

## Sheet: ANP
	LacZ	+	+	+	-	-
	FGF18	-	-	-	+	+
	Scramble	+	-	+	+	-
	si-FGFR3	-	+	-	-	+
	ISO	-	-	+	+	+
	ANP	17.7584	18.5708	17.692	17.808	17.7693
	GAP	17.3737	18.1422	18.1641	17.9484	18.2992
	ANP	18.1325	18.5621	16.9871	18.0863	17.9073
	GAP	17.774	18.0436	17.6656	18.2008	18.3578
	ANP	18.5914	18.4541	17.4758	18.1423	17.2946
	GAP	18.4378	18.4288	18.4466	18.1599	18.0784
	ANP	18.412	18.137	17.3064	18.4397	16.6096
	GAP	18.1283	18.0612	17.9	18.3526	17.2413
	ANP	19.0316	19.0797	17.9567	18.0114	18.311
	GAP	18.4083	18.3361	18.1686	17.7318	18.4032

## Sheet: BNP
	LacZ	+	+	+	-	-
	FGF18	-	-	-	+	+
	Scramble	+	-	+	+	-
	si-FGFR3	-	+	-	-	+
	ISO	-	-	+	+	+
	BNP	18.4987	19.1416	18.2462	18.6622	17.6058
	GAP	18.5996	19.0629	19.4453	19.0907	18.4439
	BNP	18.9822	19.3529	18.4164	19.3351	18.9153
	GAP	18.7395	19.3068	19.1245	19.2687	19.5625
	BNP	19.2417	19.0561	18.8577	19.5123	18.4188
	GAP	18.9398	18.6354	19.2843	19.1915	18.8858
	BNP	18.8256	18.8587	17.6978	18.5688	17.4779
	GAP	18.7755	18.6582	18.4166	19.0587	18.4009
	BNP	19.8874	19.1827	18.8795	18.8262	18.2396
	GAP	19.5237	18.9953	19.3766	18.6156	18.5639

## Sheet: Co1
	LacZ	+	+	+	-	-
	FGF18	-	-	-	+	+
	Scramble	+	-	+	+	-
	si-FGFR3	-	+	-	-	+
	ISO	-	-	+	+	+
	Co1	21.6462	22.0609	21.2529	20.3619	21.6835
	GAP	18.102	18.3822	18.3558	17.2357	18.1394
	Co1	21.3635	21.9865	19.9298	21.3165	20.9028
	GAP	17.9747	18.3411	17.525	18.2611	17.5141
	Co1	21.7034	22.0478	20.7277	22.1812	21.1695
	GAP	17.8056	18.2477	17.5971	18.3607	17.2717
	Co1	21.1493	20.8198	20.2937	21.5453	21.1155
	GAP	17.4368	17.2963	17.6975	18.0369	17.403
	Co1	20.8701	21.9313	20.5504	20.6606	21.7177
	GAP	17.2011	18.3841	17.5212	17.5046	18.0488

## Sheet: Co3
	LacZ	+	+	+	-	-
	FGF18	-	-	-	+	+
	Scramble	+	-	+	+	-
	si-FGFR3	-	+	-	-	+
	ISO	-	-	+	+	+
	Co3	19.609	19.3874	19.4588	19.8382	19.1624
	GAP	14.3709	14.3709	15.1716	14.8056	14.5852
	Co3	19.8258	19.7231	19.1605	20.2103	18.9779
	GAP	14.2143	13.9772	14.2992	14.5638	14.2391
	Co3	19.4277	20.4941	19.7543	19.7385	19.3281
	GAP	14.023	15.2257	15.1437	14.6029	14.7513
	Co3	19.4688	20.3977	18.531	19.8571	19.0015
	GAP	14.2579	15.0057	14.3946	14.5631	14.4839
	Co3	20.5032	19.5248	18.9795	19.9237	19.177
	GAP	15.0461	14.2376	14.4844	14.8595	14.3288
