# Supplementary material for: Fibroblast growth factor 18 alleviates stress-induced pathological cardiac hypertrophy in male mice
Source: Nat Commun. 2023 Mar 4;14:1235. doi: 10.1038/s41467-023-36895-1 (PMC9985628; doi:10.1038/s41467-023-36895-1)
Supplement: Supplementary file 3 — Source Data [file 41467_2023_36895_MOESM3_ESM.zip › 22-09253B_Source Data file/S4/S4 c.xlsx]

## Sheet: TUNEL
	LacZ	+	+	+	-	-
	FGF18	-	-	-	+	+
	Scramble	+	-	+	+	-
	si-FGFR3	-	+	-	-	+
	ISO	-	-	+	+	+
	positive	0.631	0.676	10.483	2.096	7.058
		0.717	1.257	7.261	3.409	8.117
		0.76	1.257	10.492	3.895	6.324
		1.882	0.452	12.493	1.665	9.77
		0.821	0.555	11.031	1.962	11.693
	whole	62	59	55	50	42
		68	42	40	56	51
		68	68	50	65	45
		63	42	59	56	69
		45	50	65	51	68
