# Supplementary material for: Fibroblast growth factor 18 alleviates stress-induced pathological cardiac hypertrophy in male mice
Source: Nat Commun. 2023 Mar 4;14:1235. doi: 10.1038/s41467-023-36895-1 (PMC9985628; doi:10.1038/s41467-023-36895-1)
Supplement: Supplementary file 3 — Source Data [file 41467_2023_36895_MOESM3_ESM.zip › 22-09253B_Source Data file/S4/S4 d.xlsx]

## Sheet: DHE
	LacZ	+	+	+	-	-
	FGF18	-	-	-	+	+
	Scramble	+	-	+	+	-
	si-FGFR3	-	+	-	-	+
	ISO	-	-	+	+	+
		0.346	0.294	0.976	0.657	0.963
		0.385	0.375	1.188	0.623	0.903
		0.431	0.4	1.678	0.538	1.363
		0.384	0.432	0.948	0.563	0.948
		0.278	0.33	0.827	0.51	0.799
