# Supplementary material for: Fibroblast growth factor 18 alleviates stress-induced pathological cardiac hypertrophy in male mice
Source: Nat Commun. 2023 Mar 4;14:1235. doi: 10.1038/s41467-023-36895-1 (PMC9985628; doi:10.1038/s41467-023-36895-1)
Supplement: Supplementary file 3 — Source Data [file 41467_2023_36895_MOESM3_ESM.zip › 22-09253B_Source Data file/S4/S4 e.xlsx]

## Sheet: DCFH-DA
	LacZ	+	+	+	-	-
	FGF18	-	-	-	+	+
	Scramble	+	-	+	+	-
	si-FGFR3	-	+	-	-	+
	ISO	-	-	+	+	+
		0.422	0.431	0.781	0.502	0.705
		0.462	0.43	1.04	0.546	0.929
		0.394	0.429	0.737	0.414	0.65
		0.33	0.323	0.567	0.455	0.587
