# Supplementary material for: Fibroblast growth factor 18 alleviates stress-induced pathological cardiac hypertrophy in male mice
Source: Nat Commun. 2023 Mar 4;14:1235. doi: 10.1038/s41467-023-36895-1 (PMC9985628; doi:10.1038/s41467-023-36895-1)
Supplement: Supplementary file 3 — Source Data [file 41467_2023_36895_MOESM3_ESM.zip › 22-09253B_Source Data file/S5/S5 a.xlsx]

## Sheet: Sheet1
	Brain		lung		liver		kidney		heart
4W-F18	6.35044	7.51831	97.817	132.814	94.5581	115.785	57.5972	53.3528	42.8218	24.2105
14W-F18	23.963	17.6432	17.0651	19.9183	31.5076	30.9017	36.2057	30.8266	54.2591	54.3794
4W-F18	17.501	17.1983	111.684	135.616	104.889	115.699	94.226	89.1844	16.1567	30.9351
14W-F18	8.15348	9.19615	35.9698	30.9502	46.0261	25.8509	39.1733	42.6178	49.3467	47.3155
4W-F18	1.47019	0.424139	89.5534	99.4577	110.949	91.7444	70.7567	54.269	27.9313	23.2156
14W-F18	12.5676	10.1643	19.0285	16.9637	16.814	17.2839	52.0087	40.8134	33.411	30.9962
4W-F18	10.4953	16.2139	107.792	114.29	116.264	97.4101	68.6804	93.801	50.9462	35.8589
14W-F18	15.6289	24.435	31.4913	30.8303	20.573	12.8136	38.7563	41.3715	47.1566	55.2289
4W-F18	10.2001	5.81976	81.7915	95.8105	107.887	96.8114	60.6109	56.868	23.1125	23.1671
14W-F18	9.16145	10.4184	12.5021	10.6377	10.4397	10.9201	13.4657	27.4739	49.878	44.4612
