# Supplementary material for: Fibroblast growth factor 18 alleviates stress-induced pathological cardiac hypertrophy in male mice
Source: Nat Commun. 2023 Mar 4;14:1235. doi: 10.1038/s41467-023-36895-1 (PMC9985628; doi:10.1038/s41467-023-36895-1)
Supplement: Supplementary file 3 — Source Data [file 41467_2023_36895_MOESM3_ESM.zip › 22-09253B_Source Data file/S5/S5 c.xlsx]

## Sheet: Sheet1
		sham		TAC
		AAV-LacZ	AAV-F18	AAV-LacZ	AAV-F18
	heart (mg)	101.115	109.153	194.895	124.216
	body （g）	24.365	25.197	24.368	25.089
	heart (mg)	102.461	94.446	211.447	138.423
	body （g）	25.933	25.092	25.736	24.626
	heart (mg)	113.301	133.221	223.637	152.785
	body （g）	25.402	25.487	25.842	24.603
	heart (mg)	140.984	107.929	194.245	134.663
	body （g）	25.982	25.509	24.217	25.847
	heart (mg)	99.885	115.142	191.403	131.787
	body （g）	24.057	25.519	24.906	24.633
