# Supplementary material for: Fibroblast growth factor 18 alleviates stress-induced pathological cardiac hypertrophy in male mice
Source: Nat Commun. 2023 Mar 4;14:1235. doi: 10.1038/s41467-023-36895-1 (PMC9985628; doi:10.1038/s41467-023-36895-1)
Supplement: Supplementary file 3 — Source Data [file 41467_2023_36895_MOESM3_ESM.zip › 22-09253B_Source Data file/S6/S6 a.xlsx]

## Sheet: S6a
	Ctrl	+	-	+	-	-
	FGF18	-	-	-	+	+
	shFGFR3	-	+	-	-	+
	TAC	-	-	+	+	+
	cross	308.616	309.618	595.188	438.876	514.026
		292.784	318.232	557.312	327.052	531.961
		263.325	285.87	586.871	400.399	474.647
		366.832	328.656	467.433	379.758	583.564
		323.145	386.671	629.757	362.323	477.954
	heart (mg)	123.933	96.231	226.737	132.971	227.835										0
		100.885	125.047	244.674	120.475	205.479
		152.022	96.189	179.855	146.553	232.094
		129.361	146.843	165.285	160.666	184.015
		102.857	119.485	176.213	124.305	163.213
	body(g)	25.656	25.935	25.588	24.667	25.539
		25.345	24.231	25.671	25.307	25.459
		25.895	24.535	24.601	24.301	25.252
		24.313	25.804	24.593	24.085	24.02
		25.023	24.994	24.169	25.109	25.262
