# Supplementary material for: Fibroblast growth factor 18 alleviates stress-induced pathological cardiac hypertrophy in male mice
Source: Nat Commun. 2023 Mar 4;14:1235. doi: 10.1038/s41467-023-36895-1 (PMC9985628; doi:10.1038/s41467-023-36895-1)
Supplement: Supplementary file 3 — Source Data [file 41467_2023_36895_MOESM3_ESM.zip › 22-09253B_Source Data file/S6/S6 b.xlsx]

## Sheet: Sheet1
	Ctrl	+	-	+	-	-
	FGF18	-	-	-	+	+
	shFGFR3	-	+	-	-	+
	TAC	-	-	+	+	+
	fibrosis	38825	52681	172363	80515	121166
		64048	64765	130224	88023	144819
		60101	53404	141430	66683	120491
		57827	46906	155434	78144	146194
		46445	64255	113490	106733	105406
	heart area	2757818	2770420	2833974	2751647	2609993
		2757839	2808463	2826754	2775577	2650800
		2686227	2640636	2705707	2725279	2598429
		2762191	2604331	2853437	2652254	2802514
		2743246	2598007	2607769	2818350	2753825
			c
