# Supplementary material for: Fibroblast growth factor 18 alleviates stress-induced pathological cardiac hypertrophy in male mice
Source: Nat Commun. 2023 Mar 4;14:1235. doi: 10.1038/s41467-023-36895-1 (PMC9985628; doi:10.1038/s41467-023-36895-1)
Supplement: Supplementary file 3 — Source Data [file 41467_2023_36895_MOESM3_ESM.zip › 22-09253B_Source Data file/S6/S6 c.xlsx]

## Sheet: Sheet1
	Ctrl	+	-	+	-	-
	FGF18	-	-	-	+	+
	shFGFR3	-	+	-	-	+		y = 0.0301x + 0.0279 （0.2-30ug/ml）
	TAC	-	-	+	+	+		diluent：30
	absorbancy	0.284	0.348	0.637	0.276	0.515
		0.24	0.174	0.761	0.439	0.72
		0.323	0.236	0.749	0.406	0.576
		0.22	0.301	0.57	0.368	0.623
		0.148	0.33	0.653	0.303	0.519
	Mass (mg)	102.495	101.915	97.918	95.702	103.102
		95.25	103.435	103.479	97.544	98.787
		101.224	97.694	95.543	102.548	102.607
		103.329	96.082	97.791	99.845	97.192
		99.279	99.038	98.098	98.424	95.838
