# Supplementary material for: Fibroblast growth factor 18 alleviates stress-induced pathological cardiac hypertrophy in male mice
Source: Nat Commun. 2023 Mar 4;14:1235. doi: 10.1038/s41467-023-36895-1 (PMC9985628; doi:10.1038/s41467-023-36895-1)
Supplement: Supplementary file 3 — Source Data [file 41467_2023_36895_MOESM3_ESM.zip › 22-09253B_Source Data file/S6/S6 e.xlsx]

## Sheet: S6e
	Ctrl	+	-	+	-	-
	FGF18	-	-	-	+	+
	shFGFR3	-	+	-	-	+
	TAC	-	-	+	+	+
		0.364	0.383	0.681	0.499	0.649
		0.425	0.426	0.756	0.556	0.758
		0.377	0.337	0.765	0.401	0.602
		0.338	0.265	0.661	0.408	0.622
		0.407	0.399	0.658	0.561	0.654
