# Supplementary material for: Fibroblast growth factor 18 alleviates stress-induced pathological cardiac hypertrophy in male mice
Source: Nat Commun. 2023 Mar 4;14:1235. doi: 10.1038/s41467-023-36895-1 (PMC9985628; doi:10.1038/s41467-023-36895-1)
Supplement: Supplementary file 3 — Source Data [file 41467_2023_36895_MOESM3_ESM.zip › 22-09253B_Source Data file/S6/S6 f.xlsx]

## Sheet: S6 f
	Ctrl	+	-	+	-	-
	FGF18	-	-	-	+	+
	shFGFR3	-	+	-	-	+
	TAC	-	-	+	+	+
		0.376	0.302	0.605	0.484	0.673
		0.406	0.372	0.714	0.468	0.688
		0.414	0.485	0.767	0.502	0.597
		0.444	0.545	0.742	0.536	0.69
		0.486	0.463	0.895	0.644	0.841
