# Supplementary material for: Fibroblast growth factor 18 alleviates stress-induced pathological cardiac hypertrophy in male mice
Source: Nat Commun. 2023 Mar 4;14:1235. doi: 10.1038/s41467-023-36895-1 (PMC9985628; doi:10.1038/s41467-023-36895-1)
Supplement: Supplementary file 3 — Source Data [file 41467_2023_36895_MOESM3_ESM.zip › 22-09253B_Source Data file/S6/S6 g.xlsx]

## Sheet: ANP
	Ctrl	+	-	+	-	-
	FGF18	-	-	-	+	+
	shFGFR3	-	+	-	-	+
	TAC	-	-	+	+	+
	ANP	18.8517	19.4956	18.6156	19.3714	17.6898
	GAP	17.8541	18.4835	18.4105	18.3608	17.5005
	ANP	18.7518	19.5201	18.0551	18.5808	17.5128
	GAP	17.6138	18.2555	17.8461	17.8101	17.2947
	ANP	17.914	19.2703	16.833	18.6793	18.0628
	GAP	17.1898	18.2206	17.2423	18.2012	18.0698
	ANP	18.7483	19.3357	17.6598	18.1048	18.2532
	GAP	17.8998	18.3288	17.7388	17.3912	18.3503
	ANP	19.1288	18.4565	17.518	18.6421	18.1857
	GAP	17.9245	17.4247	17.1989	17.5205	17.8705

## Sheet: BNP
	Ctrl	+	-	+	-	-
	FGF18	-	-	-	+	+
	shFGFR3	-	+	-	-	+
	TAC	-	-	+	+	+
	BNP	16.5328	17.8635	17.0041	16.3083	16.7915
	GAP	16.142	17.2382	17.3021	16.3223	17.2063
	BNP	17.2111	17.0416	15.3293	16.3126	16.6076
	GAP	16.9974	16.7958	16.147	16.3775	17.0102
	BNP	17.597	17.6587	15.7483	16.441	16.6594
	GAP	17.0599	17.1823	16.1234	16.3325	17.0611
	BNP	17.031	16.6433	16.1203	17.0969	16.8105
	GAP	16.4107	16.2259	16.4329	16.6336	17.1124
	BNP	16.6788	16.5654	17.1586	17.0564	16.5701
	GAP	16.1093	16.361	17.3332	16.9421	16.7213

## Sheet: Co1
	Ctrl	+	-	+	-	-
	FGF18	-	-	-	+	+
	shFGFR3	-	+	-	-	+
	TAC	-	-	+	+	+
	Co1	23.2142	23.1091	21.6806	22.4317	22.2469
	GAP	19.4243	18.9681	18.7347	19.007	19.3507
	Co1	22.0766	22.1447	21.3892	22.1869	21.5284
	GAP	18.3389	18.3054	18.6492	19.0069	18.5313
	Co1	22.7355	22.161	21.6035	22.3502	21.3625
	GAP	19.1797	18.6295	18.8392	18.9808	18.6426
	Co1	22.7518	22.0637	22.128	22.8992	22.5238
	GAP	18.8108	18.3381	19.2429	19.0092	19.5133
	Co1	22.1169	22.571	21.5004	21.8504	21.4904
	GAP	18.3401	18.9845	18.6351	18.5267	18.6984

## Sheet: Co3
	Ctrl	+	-	+	-	-
	FGF18	-	-	-	+	+
	shFGFR3	-	+	-	-	+
	TAC	-	-	+	+	+
	Co3	19.379	19.4393	18.4353	19.2923	18.1948
	GAP	15.4182	15.1384	15.5544	15.4821	15.1486
	Co3	19.5208	20.0646	19.5314	19.793	18.2764
	GAP	15.3346	15.736	16.3064	15.9974	15.0388
	Co3	19.8006	20.2215	19.1017	19.0945	18.7431
	GAP	15.7619	16.0641	15.8941	15.3236	15.5067
	Co3	20.4975	20.1815	19.6228	19.1178	19.0241
	GAP	16.077	15.9386	16.1038	15.1703	15.3893
	Co3	19.4111	20.2068	19.216	19.7943	19.4111
	GAP	15.0783	15.6053	15.716	15.5	15.7717
