# Supplementary material for: Fibroblast growth factor 18 alleviates stress-induced pathological cardiac hypertrophy in male mice
Source: Nat Commun. 2023 Mar 4;14:1235. doi: 10.1038/s41467-023-36895-1 (PMC9985628; doi:10.1038/s41467-023-36895-1)
Supplement: Supplementary file 3 — Source Data [file 41467_2023_36895_MOESM3_ESM.zip › 22-09253B_Source Data file/S7/S7 f.xlsx]

## Sheet: HW
		WT		+/- KO
	Sham	+	-	+	-
	TAC	-	+	-	+
	heart(mg)	146.723	111.774	185.526	205.946
		120.956	136.887	155.559	249.777
		136.152	125.925	175.635	244.703
		138.551	137.441	167.787	206.232
		137.883	143.108	154.065	244.724
		142.337	120.148	208.221	254.086
		98.476	143.499	153.992	206.118
	body(g）	24.802	25.639	25.268	24.402
		24.643	24.903	25.521	25.189
		25.368	25.92	24.217	24.928
		25.115	24.735	24.096	24.321
		25.36	25.389	24.631	25.959
		24.601	24.232	24.27	25.419
		24.434	25.236	24.463	24.109
