# Supplementary material for: Fibroblast growth factor 18 alleviates stress-induced pathological cardiac hypertrophy in male mice
Source: Nat Commun. 2023 Mar 4;14:1235. doi: 10.1038/s41467-023-36895-1 (PMC9985628; doi:10.1038/s41467-023-36895-1)
Supplement: Supplementary file 3 — Source Data [file 41467_2023_36895_MOESM3_ESM.zip › 22-09253B_Source Data file/S8/S8 a.xlsx]

## Sheet: S8a
	Scramble	+	—	+	—
	sh-FYN	—	+	—	+
	ISO	—	—	+	+
		2132.13	2216.21	4504.5	4519.51
		2237.23	2312.31	4625.62	5130.12
		1953.95	2656.65	4124.12	6018.01
		2633.63	2717.71	4866.86	5394.39
		1989.99	2347.34	4340.34	6691.68
		2033.03	2291.29	4419.41	5432.43
		2118.12	2932.93	3950.95	5828.82
		2334.33	2013.01	4460.46	4902.9
		2237.23	1846.84	4855.85	4219.21
		2216.21	1985.98	4641.64	5006
