# Supplementary material for: Fibroblast growth factor 18 alleviates stress-induced pathological cardiac hypertrophy in male mice
Source: Nat Commun. 2023 Mar 4;14:1235. doi: 10.1038/s41467-023-36895-1 (PMC9985628; doi:10.1038/s41467-023-36895-1)
Supplement: Supplementary file 3 — Source Data [file 41467_2023_36895_MOESM3_ESM.zip › 22-09253B_Source Data file/S8/S8 b.xlsx]

## Sheet: tunel
	Scramble	+	—	+	—
	sh-FYN	—	+	—	+
	ISO	—	—	+	+
	positive	0.47	0.67	11.52	10.15
		0.47	0.72	7.99	10.5
		0.72	0.76	12.61	15.59
		0.53	0.46	7.39	13.51
		0.73	0.66	6.56	14.72
	whole	42	68	67	50
		70	64	49	47
		51	64	65	62
		53	49	42	56
		69	58	40	65
