# Supplementary material for: Fibroblast growth factor 18 alleviates stress-induced pathological cardiac hypertrophy in male mice
Source: Nat Commun. 2023 Mar 4;14:1235. doi: 10.1038/s41467-023-36895-1 (PMC9985628; doi:10.1038/s41467-023-36895-1)
Supplement: Supplementary file 3 — Source Data [file 41467_2023_36895_MOESM3_ESM.zip › 22-09253B_Source Data file/S8/S8 c.xlsx]

## Sheet: DHE
	Scramble	+	—	+	—
	sh-FYN	—	+	—	+
	ISO	—	—	+	+
		0.336	0.332	0.765	1.014
		0.289	0.324	0.669	0.903
		0.482	0.569	1.047	1.225
		0.456	0.429	1.072	1.077
		0.446	0.504	1.187	1.29
