# Supplementary material for: Fibroblast growth factor 18 alleviates stress-induced pathological cardiac hypertrophy in male mice
Source: Nat Commun. 2023 Mar 4;14:1235. doi: 10.1038/s41467-023-36895-1 (PMC9985628; doi:10.1038/s41467-023-36895-1)
Supplement: Supplementary file 3 — Source Data [file 41467_2023_36895_MOESM3_ESM.zip › 22-09253B_Source Data file/S8/S8 d.xlsx]

## Sheet: DCFH-DA
	Scramble	+	—	+	—
	sh-FYN	—	+	—	+
	ISO	—	—	+	+
		0.428	0.437	0.728	0.899
		0.474	0.526	0.853	1.042
		0.554	0.575	0.974	1.135
		0.528	0.497	0.808	1.046
		0.496	0.442	0.923	1.162
