# Supplementary material for: Fibroblast growth factor 18 alleviates stress-induced pathological cardiac hypertrophy in male mice
Source: Nat Commun. 2023 Mar 4;14:1235. doi: 10.1038/s41467-023-36895-1 (PMC9985628; doi:10.1038/s41467-023-36895-1)
Supplement: Supplementary file 3 — Source Data [file 41467_2023_36895_MOESM3_ESM.zip › 22-09253B_Source Data file/S8/S8 e.xlsx]

## Sheet: ANP
	Scramble	+	—	+	—
	sh-FYN	—	+	—	+
	ISO	—	—	+	+
	ANP	18.2016	17.4342	16.8255	16.8024
	GAP	18.2108	17.4142	18.1037	18.3225
	ANP	18.4597	18.0546	17.2125	16.6382
	GAP	18.2454	17.8258	18.1422	17.9846
	ANP	18.3103	17.2215	17.0663	16.0319
	GAP	18.3451	17.555	18.1715	17.7175
	ANP	17.9703	18.263	16.9525	16.3196
	GAP	17.6974	17.7386	17.8875	17.6975
	ANP	17.6117	17.6755	16.3668	16.3527
	GAP	17.2876	17.65	17.3588	17.3214

## Sheet: BNP
	Scramble	+	—	+	—
	sh-FYN	—	+	—	+
	ISO	—	—	+	+
	BNP	14.4906	15.6688	13.7301	13.4525
	GAP	14.5464	15.1251	14.8902	15.1773
	BNP	15.3307	15.66	14.1433	13.7208
	GAP	15.0498	14.9446	15.2072	15.1358
	BNP	14.6368	14.3215	14.1698	13.9112
	GAP	14.2855	14.2571	15.045	15.0809
	BNP	15.862	14.9502	14.1106	13.2709
	GAP	15.2763	14.3352	14.8117	14.2749
	BNP	14.9192	14.6989	13.5894	14.0596
	GAP	14.2816	14.3243	14.1905	15.0589

## Sheet: Co1
	Scramble	+	—	+	—
	sh-FYN	—	+	—	+
	ISO	—	—	+	+
	Co1	16.4016	17.405	15.8525	15.1033
	GAP	14.2001	14.6041	14.6661	14.6028
	Co1	16.7693	17.6112	16.3002	14.9251
	GAP	14.5527	14.9602	15.0493	14.2371
	Co1	15.9667	15.7127	15.2923	14.6013
	GAP	14.063	14.3046	14.3031	14.3006
	Co1	16.6888	16.9834	15.7167	15.6249
	GAP	14.2599	14.5253	14.515	14.8339
	Co1	16.7002	16.718	15.7288	15.4163
	GAP	14.6952	14.976	14.8762	14.7464

## Sheet: Co3
	Scramble	+	—	+	—
	sh-FYN	—	+	—	+
	ISO	—	—	+	+
	Co3	21.1261	20.9471	19.3691	19.4945
	GAP	18.4269	18.0536	17.6334	18.1351
	Co3	21.2309	20.5371	19.5517	19.5817
	GAP	18.0852	17.3855	17.3044	17.5369
	Co3	20.8774	20.8963	18.9864	18.799
	GAP	18.2107	18.0534	17.5221	17.6121
	Co3	20.0137	20.682	18.9668	18.9995
	GAP	17.4039	18.1022	17.3534	17.9247
	Co3	20.2812	20.0366	18.9676	18.7285
	GAP	17.543	17.4489	17.2365	17.4916
