# Supplementary material for: Fibroblast growth factor 18 alleviates stress-induced pathological cardiac hypertrophy in male mice
Source: Nat Commun. 2023 Mar 4;14:1235. doi: 10.1038/s41467-023-36895-1 (PMC9985628; doi:10.1038/s41467-023-36895-1)
Supplement: Supplementary file 3 — Source Data [file 41467_2023_36895_MOESM3_ESM.zip › 22-09253B_Source Data file/S8/S8 f/S8 f.xlsx]

## Sheet: Sheet1
GAP					FGF1					FGF2					FGF3
	Con		ISO			Con		ISO			Con		ISO			Con		ISO
Scramble	+	-	+	-	Scramble	+	-	+	-	Scramble	+	-	+	-	Scramble	+	-	+	-
sh-FGF18	-	+	-	+	sh-FGF18	-	+	-	+	sh-FGF18	-	+	-	+	sh-FGF18	-	+	-	+
	16.2563	16.1781	15.5173	17.0217		18.7195	18.5453	18.0234	19.4648		20.2055	19.9116	19.0717	20.2447		20.7864	20.6054	20.0927	21.5175
	17.0554	15.5497	16.8732	15.8116		19.5787	17.8728	19.5026	18.5282		20.8655	19.2073	20.2313	18.695		21.5679	19.9808	21.3633	20.1478
	16.9138	16.0188	15.7851	16.2366		19.3519	18.5835	18.2415	18.505		20.7012	19.843	19.1785	19.0875		21.2477	20.3313	20.212	20.8525
	16.8652	17.1159	16.0524	16.5495		19.4476	19.5932	18.432	18.6664		21.1104	21.2101	19.8336	20.0382		21.25	21.2494	20.1421	20.9355
FGF4					FGF5					FGF6					FGF7
	Con		ISO			Con		ISO			Con		ISO			Con		ISO
Scramble	+	-	+	-	Scramble	+	-	+	-	Scramble	+	-	+	-	Scramble	+	-	+	-
sh-FGF18	-	+	-	+	sh-FGF18	-	+	-	+	sh-FGF18	-	+	-	+	sh-FGF18	-	+	-	+
	20.8257	20.8285	20.3158	21.7406		19.7799	19.7111	19.1175	20.5407		21.0408	20.9418	20.0732	21.2389		22.0263	21.8943	21.9644	24.068
	21.545	19.907	21.2896	20.0741		20.4534	18.805	20.2242	18.8868		22.0866	20.5632	21.8911	20.6405		22.9003	21.3411	22.8217	22.2559
	21.3861	20.3456	20.2263	20.8668		20.3298	19.3799	19.1401	19.4055		21.8839	21.0841	20.8443	20.8598		22.6338	21.6442	21.8058	22.5204
	21.6208	21.6653	20.558	21.3514		20.4548	20.7692	19.6294	20.2115		21.6598	22.1518	20.8532	20.857		22.918	23.5096	22.9341	24.0003
FGF8					FGF9					FGF10					FGF11
	Con		ISO			Con		ISO			Con		ISO			Con		ISO
Scramble	+	-	+	-	Scramble	+	-	+	-	Scramble	+	-	+	-	Scramble	+	-	+	-
sh-FGF18	-	+	-	+	sh-FGF18	-	+	-	+	sh-FGF18	-	+	-	+	sh-FGF18	-	+	-	+
	20.0402	19.7396	18.9345	20.6382		18.691	18.459	18.1421	19.8401		19.5342	19.5311	19.0516	20.6202		20.4835	20.3667	19.3843	20.8398
	20.8131	19.2055	20.4087	19.2667		19.6866	18.1464	19.766	19.341		20.4402	19.1049	20.8211	20.1054		21.2856	19.896	20.7863	19.4589
	20.719	19.9255	19.639	20.1593		19.4472	18.613	19.0033	19.5051		20.316	19.3451	19.6372	20.3849		20.9849	20.1388	19.8686	20.1837
	20.5783	20.7653	19.9067	20.6638		19.5553	19.5652	18.6771	19.3695		20.1731	20.6664	19.9203	20.8536		21.1863	21.1976	19.6002	19.7266
FGF12					FGF13					FGF14					FGF15
	Con		ISO			Con		ISO			Con		ISO			Con		ISO
Scramble	+	-	+	-	Scramble	+	-	+	-	Scramble	+	-	+	-	Scramble	+	-	+	-
sh-FGF18	-	+	-	+	sh-FGF18	-	+	-	+	sh-FGF18	-	+	-	+	sh-FGF18	-	+	-	+
	19.7816	19.5569	18.9393	20.2309		17.2581	16.8644	15.3843	15.8225		20.1806	20.1428	19.4714	21.2021		20.5069	20.569	19.6635	21.2429
	20.5172	18.8704	20.6881	19.5499		18.2237	16.3139	16.7116	14.4056		20.991	19.7838	21.2929	20.2322		21.4744	20.1031	21.597	20.3674
	20.4946	19.5859	19.6099	19.7222		17.9296	16.827	15.8534	15.329		20.8981	20.05	19.7509	20.2139		21.0849	20.2866	19.9917	20.4647
	20.2634	20.268	19.3061	19.6835		18.2678	18.291	16.3768	15.8567		20.8205	21.0265	19.9689	20.7063		21.0654	21.4062	20.3082	20.9275
FGF16					FGF17					FGF18					FGF20
	Con		ISO			Con		ISO			Con		ISO			Con		ISO
Scramble	+	-	+	-	Scramble	+	-	+	-	Scramble	+	-	+	-	Scramble	+	-	+	-
sh-FGF18	-	+	-	+	sh-FGF18	-	+	-	+	sh-FGF18	-	+	-	+	sh-FGF18	-	+	-	+
	21.598	21.3242	20.0464	20.9445		20.8844	20.7231	20.138	21.5889		22.2097	23.5037	23.6425	27.3206		20.6506	20.5834	19.6631	21.233
	22.7693	21.1584	21.8297	20.4009		21.8206	20.3549	21.4706	20.4972		22.9694	23.214	25.2612	25.9871		21.3803	19.9113	21.4499	20.2445
	22.2389	21.1072	20.1028	19.8369		21.4069	20.4354	20.061	20.379		22.6933	22.5924	22.8532	24.7879		21.3746	20.4338	20.0943	20.4875
	22.1917	22.3126	20.5836	20.5102		21.328	21.3913	20.1555	20.8812		22.755	24.4473	23.9092	25.7308		21.1581	21.0376	19.8597	19.9924
FGF21					FGF22					FGF23
	Con		ISO			Con		ISO			Con		ISO
Scramble	+	-	+	-	Scramble	+	-	+	-	Scramble	+	-	+	-
sh-FGF18	-	+	-	+	sh-FGF18	-	+	-	+	sh-FGF18	-	+	-	+
	19.3435	18.9554	17.5134	18.0152		20.5805	20.5127	19.6245	20.9044		20.0451	19.7604	18.5357	19.2597
	20.1744	18.4479	19.1003	17.2822		21.3475	19.9592	21.1641	19.8932		20.4766	18.9687	19.9059	18.2801
	20.053	19.0903	18.3237	17.7626		21.4277	20.5161	20.5502	20.6599		20.4478	19.4171	18.5157	18.267
	19.8592	19.9256	18.1311	17.7243		21.3898	21.7318	20.422	20.6167		20.3595	20.4686	18.7788	18.5236
