# Supplementary material for: Fibroblast growth factor 18 alleviates stress-induced pathological cardiac hypertrophy in male mice
Source: Nat Commun. 2023 Mar 4;14:1235. doi: 10.1038/s41467-023-36895-1 (PMC9985628; doi:10.1038/s41467-023-36895-1)
Supplement: Supplementary file 3 — Source Data [file 41467_2023_36895_MOESM3_ESM.zip › 22-09253B_Source Data file/S9/S9 d.xlsx]

## Sheet: d
		ACM			NON-ACM
		WT	CKO		WT	CKO
	ANP	24.0153	24.962		24.5563	24.6332
	GAP	18.0638	17.5762		17.945	18.1462
	ANP	24.0751	26.1316		24.2382	23.0704
	GAP	17.7239	17.3065		18.3283	17.3622
	ANP	23.1083	25.9776		23.7471	24.2531
	GAP	17.1681	17.0939		17.2914	17.5965
	ANP	24.9026	26.1813		24.3243	23.7217
	GAP	18.2619	17.704		18.2459	17.2474
	ANP	24.0915	25.8638		24.1807	23.5803
	GAP	18.0223	17.9581		17.852	17.4151
