# Supplementary material for: Fibroblast growth factor 18 alleviates stress-induced pathological cardiac hypertrophy in male mice
Source: Nat Commun. 2023 Mar 4;14:1235. doi: 10.1038/s41467-023-36895-1 (PMC9985628; doi:10.1038/s41467-023-36895-1)
Supplement: Supplementary file 3 — Source Data [file 41467_2023_36895_MOESM3_ESM.zip › 22-09253B_Source Data file/S9/S9 e.xlsx]

## Sheet: Sheet1
	ACM		NON-ACM
	WT	CKO	WT	CKO
F18	118.508	36.8928	90.447	80.9262
GAP	455.132	514.104	496.393	459.122
F18	92.7164	29.7948	41.8989	43.7611
GAP	509.945	528.684	505.846	452.058
F18	118.144	14.2372	75.9319	65.254
GAP	523.497	470.534	533.257	549.987
F18	94.9616	19.0727	62.9399	67.708
GAP	517.655	508.843	523.614	541.778
F18	97.1495	22.4389	55.6095	62.4388
GAP	459.131	466.117	478.273	535.934
