# Supplementary material for: Fibroblast growth factor 18 alleviates stress-induced pathological cardiac hypertrophy in male mice
Source: Nat Commun. 2023 Mar 4;14:1235. doi: 10.1038/s41467-023-36895-1 (PMC9985628; doi:10.1038/s41467-023-36895-1)
Supplement: Supplementary file 3 — Source Data [file 41467_2023_36895_MOESM3_ESM.zip › 22-09253B_Source Data file/S9/S9 f.xlsx]

## Sheet: Sheet1
	Sham		TAC
	WT	CKO	WT	CKO
F18	220.07	64.0968	112.722	35.3637
GAP	608.158	555.553	617.987	596.15
F18	248.747	52.4631	199.86	19.986
GAP	643.357	546.919	544.118	548.962
F18	215.751	36.8365	88.841	19.5017
GAP	564.186	620.194	556.621	566.143
F18	195.222	50.9775	119.601	33.3314
GAP	573.259	563.154	570.122	594.586
F18	251.457	27.78	95.9674	58.0855
GAP	639.486	587.203	597.345	636.624
