# Supplementary material for: Fibroblast growth factor 18 alleviates stress-induced pathological cardiac hypertrophy in male mice
Source: Nat Commun. 2023 Mar 4;14:1235. doi: 10.1038/s41467-023-36895-1 (PMC9985628; doi:10.1038/s41467-023-36895-1)
Supplement: Supplementary file 3 — Source Data [file 41467_2023_36895_MOESM3_ESM.zip › 22-09253B_Source Data file/S9/S9 g.xlsx]

## Sheet: Sheet1
	Brain		lung		liver		kidney
	WT	CKO	WT	CKO	WT	CKO	WT	CKO
F18	24.7753	13.5138	24.7753	25.9014	59.6858	81.0117	112.364	124.218
30ug protein b-actin	523.487	507.394	620.048	608.807	338.35	313.251	548.179	553.898
F18	13.4515	24.9813	20.1772	34.5895	60.5317	62.0977	95.8681	109.641
30ug protein b-actin	471.122	530.356	594.683	620.417	336.987	349.447	504.507	546.632
F18	31.8903	18.6943	36.289	40.6876	89.0729	71.1108	109.722	116.575
30ug protein b-actin	476.559	478.14	545.142	559.45	455.837	405.069	544.056	454.78
F18	26.0791	14.9023	38.4977	31.0465	93.1396	95.4653	123.91	168.468
30ug protein b-actin	480.392	471.772	612.026	610.339	347.731	312.534	450.098	415.988
F18	21.6011	12.5059	23.8749	37.5178	85.2676	88.015	113.437	139.159
30ug protein b-actin	440.734	451.266	644.803	600.007	354.598	306.329	498.393	411.593
