# Supplementary material for: Fibroblast growth factor 18 alleviates stress-induced pathological cardiac hypertrophy in male mice
Source: Nat Commun. 2023 Mar 4;14:1235. doi: 10.1038/s41467-023-36895-1 (PMC9985628; doi:10.1038/s41467-023-36895-1)
Supplement: Supplementary file 3 — Source Data [file 41467_2023_36895_MOESM3_ESM.zip › 22-09253B_Source Data file/Table 10.xlsx]

## Sheet: table10
	Male Animals n=5		HR (beats/min)	LVIDd (mm)	LVIDs (mm)	LVEDV (mm3)	LVESV (mm3)	LVPWTd (mm)	LVPWTs (mm)	LVM (mg)	LVFS (%)	LVEF (%)
Sham	LacZ	AAV9-LacZ	488	3.52442	2.18661	62.693	24.9233	0.643161	0.812821	91.589	37.9582	60.2455
			464	3.67174	2.1609	64.8766	26.2805	0.754415	0.736701	84.385	41.1478	59.4915
			461	3.71074	2.22261	57.5727	18.9872	0.574537	1.03092	93.205	40.1033	67.0205
			493	3.87252	2.14526	61.9829	24.8923	0.456951	0.866655	81.356	44.6029	59.84
			468	3.55255	2.34818	59.0438	20.5233	0.693597	0.767771	90.675	33.9016	65.2406
		AAV9-FGF18	499	3.76809	2.29621	65.6944	21.7151	0.643446	0.803845	93.389	39.0619	66.9453
			467	3.67585	2.09631	59.3836	24.8505	0.55047	0.81297	87.193	42.0261	58.1526
			440	3.61595	2.31126	64.8588	26.6311	0.498132	0.879165	89.233	37.1232	58.9399
			446	3.8704	2.05637	60.4213	23.5353	0.709058	0.783385	84.577	46.8693	61.048
			473	3.49524	2.21321	67.5139	24.9909	0.517147	1.03524	97.298	36.6793	62.9841
	FYN1-80	AAV9-LacZ	458	3.62213	2.23557	66.5935	27.7691	0.727389	0.799298	87.519	38.2802	58.3006
			466	3.83279	2.33387	60.5702	26.3767	0.633286	0.912441	96.101	39.1079	56.4527
			505	3.7984	2.21574	58.0414	23.1493	0.696566	0.964541	89.79	41.6665	60.1159
			478	3.76083	2.16088	56.5541	21.0885	0.573342	0.853774	82.485	42.5426	62.7109
			475	3.56225	2.38589	57.3437	24.8674	0.436984	1.02339	88.424	33.0232	56.6344
		AAV9-FGF18	456	3.566	2.22112	67.5025	27.6549	0.519119	1.05739	83.077	37.714	59.0313
			463	3.78395	2.1032	59.3527	22.2508	0.721487	0.882173	96.351	44.4179	62.5108
			476	3.80949	2.08157	64.7282	25.3472	0.511233	0.900471	86.665	45.3582	60.8405
			494	3.73986	2.37761	59.2617	24.0597	0.665089	1.14329	92.636	36.4252	59.4009
			467	3.72957	2.1786	59.212	19.8871	0.707507	0.92557	88.141	41.5856	66.4138
TAC	LacZ	AAV9-LacZ	473	4.13047	2.77204	86.6142	52.9193	1.06601	1.13139	126.457	32.888	38.9023
			442	4.19611	2.74058	85.0649	47.129	1.05589	1.44755	133.251	34.6877	44.5964
			460	3.88402	2.76935	81.3021	49.1947	1.01763	1.21944	121.938	28.6988	39.4914
			483	4.04721	2.89246	92.1722	47.3792	1.13669	1.16226	124.564	28.5321	48.5971
			448	3.97329	2.90031	90.43	52.5471	1.24731	1.35787	137.201	27.0047	41.8919
		AAV9-FGF18	466	3.84729	2.42453	70.3708	24.6722	0.549474	0.875951	96.157	36.9809	64.9398
			485	4.0107	2.50375	68.4619	30.1555	0.711355	1.12377	99.131	33.5681	55.9529
			441	3.76889	2.54084	72.9696	26.6453	0.778803	0.894236	101.578	36.6486	63.4844
			452	3.98252	2.31427	78.601	34.8176	0.841806	1.08462	90.401	41.8893	55.7033
			502	3.76467	2.39312	71.3494	33.4373	0.531683	0.92581	110.648	36.4321	53.1358
	FYN1-80	AAV9-LacZ	455	4.13827	3.59232	83.49	57.6618	1.20696	1.65215	150.538	13.1928	30.9358
			466	4.02814	3.24466	75.4831	48.5746	1.38785	1.29274	162.218	19.4502	35.6484
			512	4.41262	3.40389	87.0575	50.1886	1.18669	1.32876	149.101	22.8601	42.35
			446	4.26031	3.55976	77.4618	48.6611	1.36447	1.37608	164.581	16.4437	37.1805
			478	4.1237	3.22625	75.7779	53.6619	1.17342	1.56691	148.274	21.7633	29.1853
		AAV9-FGF18	450	3.83519	2.73036	72.6884	39.5056	1.09724	0.899871	123.177	28.8077	45.6508
			509	3.89581	2.7139	68.1255	34.0665	0.906498	0.98965	113.837	30.3379	49.9944
			432	4.17166	2.73385	72.7319	36.9342	1.13518	1.26905	115.209	34.4662	49.2187
			465	3.91238	2.49001	71.994	40.8158	0.962114	1.32583	116.93	36.3555	43.3066
			481	4.06393	2.71105	67.3206	36.501	1.11127	1.12227	124.263	33.2901	45.7803
