# Supplementary material for: Fibroblast growth factor 18 alleviates stress-induced pathological cardiac hypertrophy in male mice
Source: Nat Commun. 2023 Mar 4;14:1235. doi: 10.1038/s41467-023-36895-1 (PMC9985628; doi:10.1038/s41467-023-36895-1)
Supplement: Supplementary file 3 — Source Data [file 41467_2023_36895_MOESM3_ESM.zip › 22-09253B_Source Data file/Table 2.xlsx]

## Sheet: table2
Male Animals n=5		HR (beats/min)	LVIDd (mm)	LVIDs (mm)	LVEDV (mm3)	LVESV (mm3)	LVPWTd (mm)	LVPWTs (mm)	LVM (mg)	LVFS (%)	LVEF (%)
Sham	AAV9-LacZ	460	3.89912	2.47318	68.053	25.4515	0.676666	0.811633	105.979	36.5708	62.6005
		508	3.80653	2.49259	64.1412	28.6787	0.780761	0.91812	94.108	34.518	55.2882
		471	3.76496	2.17984	63.5197	21.6875	0.738391	0.898013	96.907	42.1018	65.857
		496	3.68524	2.33644	65.4705	27.4697	0.586254	0.888802	87.193	36.6001	58.0427
		510	3.73358	2.206	69.5781	26.7537	0.631685	0.833815	111.679	40.9146	61.5488
	AAV9-FGF18	530	3.79302	2.33111	65.7485	25.333	0.608544	0.919242	107.647	38.542	61.4698
		494	3.65318	2.20743	61.3399	23.4805	0.666537	0.85127	104.509	36.2051	61.7206
		436	3.46019	2.21644	64.3418	26.4199	0.67948	0.816732	89.543	39.3286	58.9381
		487	3.60219	2.33437	60.1744	25.2439	0.77877	0.895148	96.301	35.1958	58.0488
		442	3.76653	2.31431	66.5144	23.352	0.620915	0.920928	98.049	38.5559	64.8919
TAC	AAV9-LacZ	441	4.12419	3.15908	89.9653	52.0438	0.926732	1.31306	132.929	23.4012	42.1513
		437	4.18373	3.44209	74.6655	51.1383	0.968282	1.24524	137.951	17.7268	31.5102
		477	4.28108	3.20758	93.7424	51.8993	0.845812	1.22071	128.547	25.0755	44.6363
		498	4.05843	3.20115	73.061	43.8553	0.813398	1.20052	151.489	21.1235	39.9744
		489	3.91101	2.98009	88.1854	49.7845	0.94742	1.28142	149.422	23.8026	43.5456
	AAV9-FGF18	512	3.71094	2.64696	71.1163	30.808	0.797194	1.03177	111.642	28.6716	56.6794
		468	4.03901	2.51557	68.4187	34.5802	0.642792	0.948091	109.956	37.7181	49.4581
		450	3.85227	2.68014	66.4495	35.2231	0.801495	0.969954	118.447	30.427	46.9926
		476	4.0043	2.71195	72.0043	33.0551	0.729456	1.01839	106.517	32.274	54.0929
		499	3.76053	2.4249	74.285	30.5841	0.785221	0.985317	103.761	35.5171	58.8287
