# Supplementary material for: Fibroblast growth factor 18 alleviates stress-induced pathological cardiac hypertrophy in male mice
Source: Nat Commun. 2023 Mar 4;14:1235. doi: 10.1038/s41467-023-36895-1 (PMC9985628; doi:10.1038/s41467-023-36895-1)
Supplement: Supplementary file 3 — Source Data [file 41467_2023_36895_MOESM3_ESM.zip › 22-09253B_Source Data file/Table 3.xlsx]

## Sheet: table3
Male Animals n=5		HR (beats/min)	LVIDd (mm)	LVIDs (mm)	LVEDV (mm3)	LVESV (mm3)	LVEF (%)	LVPWTd (mm)	LVPWTs (mm)	LVM (mg)	LVFS (%)	LVEF (%)
Sham	AAV9-Ctrl	489	3.70772	2.25942	59.6554	26.809	55.0602	0.698467	0.843469	94.716	39.0618	55.0602
		435	3.689	2.19458	59.3676	20.5503	65.3847	0.545276	0.892625	89.869	40.5102	65.3847
		496	3.75491	2.12952	63.9178	24.2563	62.0507	0.61752	0.770933	90.768	43.2871	62.0507
		450	3.52774	2.27195	64.3701	24.5627	61.8414	0.647861	0.952267	86.359	35.5975	61.8414
		441	3.7252	2.2426	59.4636	20.5503	65.4405	0.660968	0.867271	89.517	39.7993	65.4405
	AAV9-shFGFR3	437	3.86378	2.17463	62.1342	19.2584	69.0052	0.66881	0.839208	84.551	43.7175	69.0052
		462	3.61903	2.19898	60.7481	26.1754	56.9116	0.500747	0.844162	89.316	39.2386	56.9116
		478	3.70979	2.26574	65.7299	24.872	62.1602	0.649225	0.77949	90.046	38.9254	62.1602
		448	3.60074	2.41416	58.1232	20.4665	64.7877	0.660765	0.906034	90.885	32.9538	64.7877
		495	3.73167	2.23757	56.532	21.502	61.9649	0.733486	0.873435	91.557	40.0386	61.9649
TAC	AAV9-Ctrl	454	4.00267	3.09877	80.3581	43.5341	45.8249	0.921009	1.20527	133.216	22.5826	45.8249
		481	4.03152	3.07812	89.5632	50.6138	43.4882	1.14096	1.26863	141.186	23.6486	43.4882
		473	4.34224	2.79439	82.8341	47.3042	42.8928	1.12615	1.23805	147.316	35.6464	42.8928
		492	4.08566	3.07179	81.0005	47.6535	41.1689	1.14695	1.47955	149.416	24.8154	41.1689
		454	4.08852	3.01857	86.3305	43.6183	49.4753	1.15038	1.26796	125.712	26.1698	49.4753
	AAV9-FGF18	442	3.74588	2.39388	69.2747	34.3443	50.423	0.693547	0.907739	110.242	36.093	50.423
		433	3.67491	2.60965	77.8356	30.3379	61.023	0.828523	0.999855	118.601	28.9875	61.023
		470	4.05839	2.31349	71.7342	31.3066	56.3575	0.737716	1.00369	115.867	42.995	56.3575
		495	4.01108	2.71209	73.6427	31.6688	56.9967	0.963141	0.812804	108.751	32.3849	56.9967
		427	3.82563	2.46902	74.9364	33.568	55.2047	0.825042	0.857853	110.755	35.461	55.2047
	AAV9-FGF18+ shFGFR3	457	4.14887	2.93524	81.4945	43.5862	46.5164	1.04609	1.14091	140.366	29.2519	46.5164
		451	3.95234	3.15791	78.4367	39.4489	49.7061	1.09584	1.18645	125.471	20.1002	49.7061
		481	4.11666	3.11303	85.8859	42.2692	50.7845	0.941622	1.22199	132.904	24.3796	50.7845
		488	4.25892	3.08316	81.2917	46.8927	42.3155	0.840914	1.37791	139.672	27.6071	42.3155
		444	4.01713	2.96744	85.2552	44.6753	47.5982	1.0249	1.19647	130.135	26.1303	47.5982
