# Supplementary material for: Fibroblast growth factor 18 alleviates stress-induced pathological cardiac hypertrophy in male mice
Source: Nat Commun. 2023 Mar 4;14:1235. doi: 10.1038/s41467-023-36895-1 (PMC9985628; doi:10.1038/s41467-023-36895-1)
Supplement: Supplementary file 3 — Source Data [file 41467_2023_36895_MOESM3_ESM.zip › 22-09253B_Source Data file/Table 4.xlsx]

## Sheet: table 4
Male Animals n=7		HR (beats/min)	LVIDd (mm)	LVIDs (mm)	LVEDV (mm3)	LVESV (mm3)	LVPWTd (mm)	LVPWTs (mm)	LVM (mg)	LVFS (%)	LVEF (%)
Sham	WT	469	3.65756	2.18786	67.7709	25.3123	0.516467	0.91684	92.046	40.1823	62.6502
		453	3.69926	2.22406	59.8326	29.1933	0.691677	0.823835	101.022	39.8782	51.2084
		508	3.99941	2.48349	61.2999	23.8094	0.681267	0.898738	91.919	37.9036	61.1591
		481	3.71753	2.39142	61.6076	26.7567	0.689267	0.857415	96.023	35.6717	56.5692
		521	3.6759	2.30614	64.7058	22.6216	0.581804	0.804753	99.158	37.2632	65.0393
		525	3.62183	2.20818	63.0662	23.4401	0.544764	0.902473	99.626	39.0315	62.8326
		491	3.9015	2.41852	64.2737	23.9497	0.564978	0.832681	92.289	38.0104	62.738
	Fgf18+/-KO	460	3.69696	2.34994	64.8735	23.1564	0.520073	0.906911	96.686	36.436	64.3053
		528	3.60205	2.4491	63.4713	25.9509	0.649247	0.829334	92.234	32.0082	59.114
		533	3.85344	2.19811	62.2143	20.7158	0.741526	0.877034	101.247	42.9571	66.7026
		455	3.63148	2.26694	60.0786	26.7978	0.585283	0.843634	89.251	37.5752	55.3955
		466	3.78581	2.32835	67.0389	22.8302	0.721436	0.830288	97.891	38.4982	65.9449
		529	3.79414	2.2487	60.9936	27.1233	0.669088	0.868555	99.446	40.7325	55.5309
		456	3.63679	2.20781	60.8227	23.8438	0.539539	0.813165	90.992	39.2925	60.7979
TAC	WT	525	4.0067	2.89135	91.3933	49.3115	1.11419	1.40105	131.24	27.8371	46.0447
		463	3.95957	2.93317	80.3656	48.6846	0.953695	1.1566	129.346	25.9222	39.4211
		549	4.15526	3.02243	84.5547	51.2328	1.16161	1.4028	140.504	27.2625	39.4086
		513	3.78899	3.18335	79.0143	45.3007	1.13635	1.28574	148.958	15.9841	42.6677
		449	4.21893	3.08089	91.2475	54.1719	1.03743	1.3509	146.99	26.9745	40.632
		525	3.8264	3.00436	94.8462	46.9293	1.018	1.2393	151.673	21.4834	50.5207
		452	3.86252	3.17608	85.5946	53.0681	0.946373	1.41982	140.059	17.7717	38.0006
	Fgf18+/-KO	515	4.24003	3.39258	96.6022	58.0046	1.00171	1.41227	166.638	19.9868	39.9552
		445	4.32116	3.49682	91.705	57.4328	1.29397	1.58069	181.213	19.077	37.3722
		505	4.25044	3.52094	93.5435	60.7264	1.32096	1.4376	153.959	17.1629	35.0822
		490	4.04114	3.50717	99.9356	66.9442	1.31447	1.5913	170.851	13.2135	33.0127
		442	4.22901	3.42275	97.7837	63.1812	1.06573	1.53772	159.916	19.0651	35.3868
		525	4.29528	3.48111	88.514	50.0482	1.11049	1.47762	153.533	18.9551	43.4573
		473	4.12169	3.52768	93.4572	59.0712	0.968963	1.41779	170.667	14.4118	36.7933
